# Supplementary material for: An atlas of posttranslational modifications on RNA binding proteins
Source: Nucleic Acids Res. 2022 Apr 19;50(8):4329–39. doi: 10.1093/nar/gkac243 (PMC9071496; doi:10.1093/nar/gkac243)
Supplement: gkac243_Supplemental_Files [file gkac243_supplemental_files.zip]

Archive with 7 entries (7 files):
- 220321_RBP_PTM_SUPP_REVISED.docx
- 220323_RBP_PTM_MS_REVISED_TableCaptions.docx
- Table_S1_PTM_litsearch_b.xls
- Table_S2_RBP_PTMs_b.xls
- Table_S3_Mutations_Near_PTMs.tsv.xlsx
- Table_S4_Crosslink_Individual_PTMs.xlsx
- Table_S5_Crosslink.xlsx
