# Supplementary material for: An atlas of posttranslational modifications on RNA binding proteins
Source: Nucleic Acids Res. 2022 Apr 19;50(8):4329–39. doi: 10.1093/nar/gkac243 (PMC9071496; doi:10.1093/nar/gkac243)
Supplement: gkac243_Supplemental_Files [file gkac243_supplemental_files.zip › Table_S1_PTM_litsearch_b.xls]

## Sheet: Table_S1_PTM_litsearch
Uniprot_ID	Position	PMID	Source	AA	PTM_Type	Cell_Line_or_Organ	Sample_Type	Body_Site	Disease_State
A0A024QZP7	-1	28860605	LitSearch	K	Acetylation	HeLa	line	cervix	cancer
A0A024QZP7	32	28860605	LitSearch	K	Acetylation	HeLa	line	cervix	cancer
A0A024QZP7	5	28860605	LitSearch	K	Acetylation	HeLa	line	cervix	cancer
A0A075B6E2	68	28860605	LitSearch	K	Acetylation	HeLa	line	cervix	cancer
A0A075B6F9	18	28860605	LitSearch	K	Acetylation	HeLa	line	cervix	cancer
A0A075B6F9	291	28860605	LitSearch	K	Acetylation	HeLa	line	cervix	cancer
A0A075B6F9	296	28860605	LitSearch	K	Acetylation	HeLa	line	cervix	cancer
A0A075B6H4	290	28860605	LitSearch	K	Acetylation	HeLa	line	cervix	cancer
A0A075B6K0	NA	27600370	LitSearch	R	Methylation	Pancreas	sample	pancreas	healthy
A0A075B6K0	NA	27600370	LitSearch	R	Methylation	Prostate	sample	prostate	healthy
A0A075B6K5	NA	27600370	LitSearch	R	Methylation	Bladder	sample	bladder	healthy
A0A075B6K5	NA	27600370	LitSearch	R	Methylation	Kidney	sample	kidney	healthy
A0A075B6K5	NA	27600370	LitSearch	R	Methylation	Ovary	sample	ovary	healthy
A0A075B6K5	NA	27600370	LitSearch	R	Methylation	Pancreas	sample	pancreas	healthy
A0A075B6K5	NA	27600370	LitSearch	R	Methylation	Testis	sample	testes	healthy
A0A075B716	18	28860605	LitSearch	K	Acetylation	HeLa	line	cervix	cancer
A0A075B784	229	28860605	LitSearch	K	Acetylation	HeLa	line	cervix	cancer
A0A087WSW9	199	28860605	LitSearch	K	Acetylation	HeLa	line	cervix	cancer
A0A087WSW9	361	28860605	LitSearch	K	Acetylation	HeLa	line	cervix	cancer
A0A087WT34	84	28860605	LitSearch	K	Acetylation	HeLa	line	cervix	cancer
A0A087WT54	233	28860605	LitSearch	K	Acetylation	HeLa	line	cervix	cancer
A0A087WTD3	63	28860605	LitSearch	K	Acetylation	HeLa	line	cervix	cancer
A0A087WTF3	1592	28860605	LitSearch	K	Acetylation	HeLa	line	cervix	cancer
A0A087WTJ9	1013	28860605	LitSearch	K	Acetylation	HeLa	line	cervix	cancer
A0A087WTM7	1777	28860605	LitSearch	K	Acetylation	HeLa	line	cervix	cancer
A0A087WTM7	2264	28860605	LitSearch	K	Acetylation	HeLa	line	cervix	cancer
A0A087WTP2	-1	28860605	LitSearch	K	Acetylation	HeLa	line	cervix	cancer
A0A087WTP2	13	28860605	LitSearch	K	Acetylation	HeLa	line	cervix	cancer
A0A087WTP3	86	28860605	LitSearch	K	Acetylation	HeLa	line	cervix	cancer
A0A087WTQ3	181	28860605	LitSearch	K	Acetylation	HeLa	line	cervix	cancer
A0A087WTS8	271	28860605	LitSearch	K	Acetylation	HeLa	line	cervix	cancer
A0A087WTT1	131	28860605	LitSearch	K	Acetylation	HeLa	line	cervix	cancer
A0A087WTT1	82	28860605	LitSearch	K	Acetylation	HeLa	line	cervix	cancer
A0A087WTU9	3015	28860605	LitSearch	K	Acetylation	HeLa	line	cervix	cancer
A0A087WTV6	232	28860605	LitSearch	K	Acetylation	HeLa	line	cervix	cancer
A0A087WTW5	1342	28860605	LitSearch	K	Acetylation	HeLa	line	cervix	cancer
A0A087WTZ8	124	28860605	LitSearch	K	Acetylation	HeLa	line	cervix	cancer
A0A087WU03	-1	28860605	LitSearch	K	Acetylation	HeLa	line	cervix	cancer
A0A087WU03	17	28860605	LitSearch	K	Acetylation	HeLa	line	cervix	cancer
A0A087WU64	223	28860605	LitSearch	K	Acetylation	HeLa	line	cervix	cancer
A0A087WU68	137	28860605	LitSearch	K	Acetylation	HeLa	line	cervix	cancer
A0A087WU68	142	28860605	LitSearch	K	Acetylation	HeLa	line	cervix	cancer
A0A087WU73	169	28860605	LitSearch	K	Acetylation	HeLa	line	cervix	cancer
A0A087WUC6	191	28860605	LitSearch	K	Acetylation	HeLa	line	cervix	cancer
A0A087WUC6	195	28860605	LitSearch	K	Acetylation	HeLa	line	cervix	cancer
A0A087WUE9	357	28860605	LitSearch	K	Acetylation	HeLa	line	cervix	cancer
A0A087WUI2	111	28860605	LitSearch	K	Acetylation	HeLa	line	cervix	cancer
A0A087WUI2	-1	28860605	LitSearch	K	Acetylation	HeLa	line	cervix	cancer
A0A087WUI2	167	28860605	LitSearch	K	Acetylation	HeLa	line	cervix	cancer
A0A087WUI2	172	28860605	LitSearch	K	Acetylation	HeLa	line	cervix	cancer
A0A087WUI2	2	28860605	LitSearch	K	Acetylation	HeLa	line	cervix	cancer
A0A087WUI2	5	28860605	LitSearch	K	Acetylation	HeLa	line	cervix	cancer
A0A087WUI2	58	28860605	LitSearch	K	Acetylation	HeLa	line	cervix	cancer
A0A087WUL2	73	28860605	LitSearch	K	Acetylation	HeLa	line	cervix	cancer
A0A087WUN7	53	28860605	LitSearch	K	Acetylation	HeLa	line	cervix	cancer
A0A087WUS5	162	28860605	LitSearch	K	Acetylation	HeLa	line	cervix	cancer
A0A087WUT1	126	28860605	LitSearch	K	Acetylation	HeLa	line	cervix	cancer
A0A087WUV6	595	28860605	LitSearch	K	Acetylation	HeLa	line	cervix	cancer
A0A087WUX6	41	28860605	LitSearch	K	Acetylation	HeLa	line	cervix	cancer
A0A087WUZ3	2345	28860605	LitSearch	K	Acetylation	HeLa	line	cervix	cancer
A0A087WV01	145	28860605	LitSearch	K	Acetylation	HeLa	line	cervix	cancer
A0A087WV01	178	28860605	LitSearch	K	Acetylation	HeLa	line	cervix	cancer
A0A087WV01	243	28860605	LitSearch	K	Acetylation	HeLa	line	cervix	cancer
A0A087WV01	389	28860605	LitSearch	K	Acetylation	HeLa	line	cervix	cancer
A0A087WV01	40	28860605	LitSearch	K	Acetylation	HeLa	line	cervix	cancer
A0A087WV01	4	28860605	LitSearch	K	Acetylation	HeLa	line	cervix	cancer
A0A087WV01	43	28860605	LitSearch	K	Acetylation	HeLa	line	cervix	cancer
A0A087WV01	54	28860605	LitSearch	K	Acetylation	HeLa	line	cervix	cancer
A0A087WV05	26	28860605	LitSearch	K	Acetylation	HeLa	line	cervix	cancer
A0A087WV22	151	28860605	LitSearch	K	Acetylation	HeLa	line	cervix	cancer
A0A087WV29	272	28860605	LitSearch	K	Acetylation	HeLa	line	cervix	cancer
A0A087WV57	387	28860605	LitSearch	K	Acetylation	HeLa	line	cervix	cancer
A0A087WV66	1128	28860605	LitSearch	K	Acetylation	HeLa	line	cervix	cancer
A0A087WV66	2003	28860605	LitSearch	K	Acetylation	HeLa	line	cervix	cancer
A0A087WV66	387	28860605	LitSearch	K	Acetylation	HeLa	line	cervix	cancer
A0A087WV77	32	28860605	LitSearch	K	Acetylation	HeLa	line	cervix	cancer
A0A087WV77	5	28860605	LitSearch	K	Acetylation	HeLa	line	cervix	cancer
A0A087WVB9	12	28860605	LitSearch	K	Acetylation	HeLa	line	cervix	cancer
A0A087WVI1	254	28860605	LitSearch	K	Acetylation	HeLa	line	cervix	cancer
A0A087WVM4	122	28860605	LitSearch	K	Acetylation	HeLa	line	cervix	cancer
A0A087WVN4	122	28860605	LitSearch	K	Acetylation	HeLa	line	cervix	cancer
A0A087WVP0	121	28860605	LitSearch	K	Acetylation	HeLa	line	cervix	cancer
A0A087WVQ6	1444	28860605	LitSearch	K	Acetylation	HeLa	line	cervix	cancer
A0A087WVQ9	233	28860605	LitSearch	K	Acetylation	HeLa	line	cervix	cancer
A0A087WVQ9	417	28860605	LitSearch	K	Acetylation	HeLa	line	cervix	cancer
A0A087WVQ9	435	28860605	LitSearch	K	Acetylation	HeLa	line	cervix	cancer
A0A087WVU5	170	28860605	LitSearch	K	Acetylation	HeLa	line	cervix	cancer
A0A087WW32	33	28860605	LitSearch	K	Acetylation	HeLa	line	cervix	cancer
A0A087WW39	1083	28860605	LitSearch	K	Acetylation	HeLa	line	cervix	cancer
A0A087WW39	442	28860605	LitSearch	K	Acetylation	HeLa	line	cervix	cancer
A0A087WW66	309	28860605	LitSearch	K	Acetylation	HeLa	line	cervix	cancer
A0A087WW88	129	28860605	LitSearch	K	Acetylation	HeLa	line	cervix	cancer
A0A087WWE7	20	28860605	LitSearch	K	Acetylation	HeLa	line	cervix	cancer
A0A087WWJ2	33	28860605	LitSearch	K	Acetylation	HeLa	line	cervix	cancer
A0A087WWP4	717	28860605	LitSearch	K	Acetylation	HeLa	line	cervix	cancer
A0A087WWS1	299	28860605	LitSearch	K	Acetylation	HeLa	line	cervix	cancer
A0A087WWS8	17	28860605	LitSearch	K	Acetylation	HeLa	line	cervix	cancer
A0A087WWT3	285	28860605	LitSearch	K	Acetylation	HeLa	line	cervix	cancer
A0A087WWU8	0	28860605	LitSearch	K	Acetylation	HeLa	line	cervix	cancer
A0A087WWU8	10	28860605	LitSearch	K	Acetylation	HeLa	line	cervix	cancer
A0A087WWU8	112	28860605	LitSearch	K	Acetylation	HeLa	line	cervix	cancer
A0A087WWU8	168	28860605	LitSearch	K	Acetylation	HeLa	line	cervix	cancer
A0A087WWU8	193	28860605	LitSearch	K	Acetylation	HeLa	line	cervix	cancer
A0A087WWU8	7	28860605	LitSearch	K	Acetylation	HeLa	line	cervix	cancer
A0A087WWU8	81	28860605	LitSearch	K	Acetylation	HeLa	line	cervix	cancer
A0A087WWW8	340	28860605	LitSearch	K	Acetylation	HeLa	line	cervix	cancer
A0A087WWY3	1344	28860605	LitSearch	K	Acetylation	HeLa	line	cervix	cancer
A0A087WWY3	2236	28860605	LitSearch	K	Acetylation	HeLa	line	cervix	cancer
A0A087WWY3	310	28860605	LitSearch	K	Acetylation	HeLa	line	cervix	cancer
A0A087WWY3	5	28860605	LitSearch	K	Acetylation	HeLa	line	cervix	cancer
A0A087WWY3	550	28860605	LitSearch	K	Acetylation	HeLa	line	cervix	cancer
A0A087WWY3	672	28860605	LitSearch	K	Acetylation	HeLa	line	cervix	cancer
A0A087WWY3	753	28860605	LitSearch	K	Acetylation	HeLa	line	cervix	cancer
A0A087WX20	50	28860605	LitSearch	K	Acetylation	HeLa	line	cervix	cancer
A0A087WXI1	346	28860605	LitSearch	K	Acetylation	HeLa	line	cervix	cancer
A0A087WXM6	166	28860605	LitSearch	K	Acetylation	HeLa	line	cervix	cancer
A0A087WXN4	97	28860605	LitSearch	K	Acetylation	HeLa	line	cervix	cancer
A0A087WXQ8	0	28860605	LitSearch	K	Acetylation	HeLa	line	cervix	cancer
A0A087WXQ8	14	28860605	LitSearch	K	Acetylation	HeLa	line	cervix	cancer
A0A087WXR7	277	28860605	LitSearch	K	Acetylation	HeLa	line	cervix	cancer
A0A087WXV6	540	28860605	LitSearch	K	Acetylation	HeLa	line	cervix	cancer
A0A087WY19	27	28860605	LitSearch	K	Acetylation	HeLa	line	cervix	cancer
A0A087WY61	1120	28860605	LitSearch	K	Acetylation	HeLa	line	cervix	cancer
A0A087WY61	1607	28860605	LitSearch	K	Acetylation	HeLa	line	cervix	cancer
A0A087WY61	2015	28860605	LitSearch	K	Acetylation	HeLa	line	cervix	cancer
A0A087WY61	378	28860605	LitSearch	K	Acetylation	HeLa	line	cervix	cancer
A0A087WYB4	186	28860605	LitSearch	K	Acetylation	HeLa	line	cervix	cancer
A0A087WYB4	98	28860605	LitSearch	K	Acetylation	HeLa	line	cervix	cancer
A0A087WYL7	235	28860605	LitSearch	K	Acetylation	HeLa	line	cervix	cancer
A0A087WYL7	240	28860605	LitSearch	K	Acetylation	HeLa	line	cervix	cancer
A0A087WYP2	19	28860605	LitSearch	K	Acetylation	HeLa	line	cervix	cancer
A0A087WYQ4	81	28860605	LitSearch	K	Acetylation	HeLa	line	cervix	cancer
A0A087WYS6	27	28860605	LitSearch	K	Acetylation	HeLa	line	cervix	cancer
A0A087WYT3	36	28860605	LitSearch	K	Acetylation	HeLa	line	cervix	cancer
A0A087WYW2	13	28860605	LitSearch	K	Acetylation	HeLa	line	cervix	cancer
A0A087WZ27	3	28860605	LitSearch	K	Acetylation	HeLa	line	cervix	cancer
A0A087WZE9	12	28860605	LitSearch	K	Acetylation	HeLa	line	cervix	cancer
A0A087WZE9	32	28860605	LitSearch	K	Acetylation	HeLa	line	cervix	cancer
A0A087WZE9	66	28860605	LitSearch	K	Acetylation	HeLa	line	cervix	cancer
A0A087WZV1	89	28860605	LitSearch	K	Acetylation	HeLa	line	cervix	cancer
A0A087WZX0	11	28860605	LitSearch	K	Acetylation	HeLa	line	cervix	cancer
A0A087WZX0	1296	28860605	LitSearch	K	Acetylation	HeLa	line	cervix	cancer
A0A087WZX0	35	28860605	LitSearch	K	Acetylation	HeLa	line	cervix	cancer
A0A087WZX0	70	28860605	LitSearch	K	Acetylation	HeLa	line	cervix	cancer
A0A087WZX0	72	28860605	LitSearch	K	Acetylation	HeLa	line	cervix	cancer
A0A087WZZ5	845	28860605	LitSearch	K	Acetylation	HeLa	line	cervix	cancer
A0A087X020	117	28860605	LitSearch	K	Acetylation	HeLa	line	cervix	cancer
A0A087X027	38	28860605	LitSearch	K	Acetylation	HeLa	line	cervix	cancer
A0A087X027	71	28860605	LitSearch	K	Acetylation	HeLa	line	cervix	cancer
A0A087X027	82	28860605	LitSearch	K	Acetylation	HeLa	line	cervix	cancer
A0A087X082	20	28860605	LitSearch	K	Acetylation	HeLa	line	cervix	cancer
A0A087X085	92	28860605	LitSearch	K	Acetylation	HeLa	line	cervix	cancer
A0A087X0H9	514	28860605	LitSearch	K	Acetylation	HeLa	line	cervix	cancer
A0A087X0H9	710	28860605	LitSearch	K	Acetylation	HeLa	line	cervix	cancer
A0A087X0R0	826	28860605	LitSearch	K	Acetylation	HeLa	line	cervix	cancer
A0A087X0X3	238	28860605	LitSearch	K	Acetylation	HeLa	line	cervix	cancer
A0A087X0X3	47	28860605	LitSearch	K	Acetylation	HeLa	line	cervix	cancer
A0A087X0X3	697	28860605	LitSearch	K	Acetylation	HeLa	line	cervix	cancer
A0A087X1B7	69	28860605	LitSearch	K	Acetylation	HeLa	line	cervix	cancer
A0A087X1I3	392	28860605	LitSearch	K	Acetylation	HeLa	line	cervix	cancer
A0A087X1I3	395	28860605	LitSearch	K	Acetylation	HeLa	line	cervix	cancer
A0A087X1I3	401	28860605	LitSearch	K	Acetylation	HeLa	line	cervix	cancer
A0A087X1N2	694	28860605	LitSearch	K	Acetylation	HeLa	line	cervix	cancer
A0A087X1R5	136	28860605	LitSearch	K	Acetylation	HeLa	line	cervix	cancer
A0A087X1S3	189	28860605	LitSearch	K	Acetylation	HeLa	line	cervix	cancer
A0A087X1X7	382	28860605	LitSearch	K	Acetylation	HeLa	line	cervix	cancer
A0A087X1X7	482	28860605	LitSearch	K	Acetylation	HeLa	line	cervix	cancer
A0A087X1X7	550	28860605	LitSearch	K	Acetylation	HeLa	line	cervix	cancer
A0A087X1X9	181	28860605	LitSearch	K	Acetylation	HeLa	line	cervix	cancer
A0A087X209	336	28860605	LitSearch	K	Acetylation	HeLa	line	cervix	cancer
A0A087X239	42	28860605	LitSearch	K	Acetylation	HeLa	line	cervix	cancer
A0A087X2B0	140	28860605	LitSearch	K	Acetylation	HeLa	line	cervix	cancer
A0A087X2G1	199	28860605	LitSearch	K	Acetylation	HeLa	line	cervix	cancer
A0A087X2I1	219	28860605	LitSearch	K	Acetylation	HeLa	line	cervix	cancer
A0A088AWL3	1251	28860605	LitSearch	K	Acetylation	HeLa	line	cervix	cancer
A0A088AWL3	1848	28860605	LitSearch	K	Acetylation	HeLa	line	cervix	cancer
A0A096LNH3	3	28860605	LitSearch	K	Acetylation	HeLa	line	cervix	cancer
A0A096LNL9	898	28860605	LitSearch	K	Acetylation	HeLa	line	cervix	cancer
A0A096LNN4	56	28860605	LitSearch	K	Acetylation	HeLa	line	cervix	cancer
A0A096LNV3	111	28860605	LitSearch	K	Acetylation	HeLa	line	cervix	cancer
A0A096LNY4	81	28860605	LitSearch	K	Acetylation	HeLa	line	cervix	cancer
A0A096LNY6	157	28860605	LitSearch	K	Acetylation	HeLa	line	cervix	cancer
A0A096LP55	84	28860605	LitSearch	K	Acetylation	HeLa	line	cervix	cancer
A0A0A0MQR4	688	28860605	LitSearch	K	Acetylation	HeLa	line	cervix	cancer
A0A0A0MQS3	76	28860605	LitSearch	K	Acetylation	HeLa	line	cervix	cancer
A0A0A0MQV8	128	28860605	LitSearch	K	Acetylation	HeLa	line	cervix	cancer
A0A0A0MQX8	274	28860605	LitSearch	K	Acetylation	HeLa	line	cervix	cancer
A0A0A0MR02	73	28860605	LitSearch	K	Acetylation	HeLa	line	cervix	cancer
A0A0A0MR03	660	28860605	LitSearch	K	Acetylation	HeLa	line	cervix	cancer
A0A0A0MR70	369	28860605	LitSearch	K	Acetylation	HeLa	line	cervix	cancer
A0A0A0MR72	344	28860605	LitSearch	K	Acetylation	HeLa	line	cervix	cancer
A0A0A0MR72	345	28860605	LitSearch	K	Acetylation	HeLa	line	cervix	cancer
A0A0A0MRE3	2316	28860605	LitSearch	K	Acetylation	HeLa	line	cervix	cancer
A0A0A0MRE3	2983	28860605	LitSearch	K	Acetylation	HeLa	line	cervix	cancer
A0A0A0MRE3	954	28860605	LitSearch	K	Acetylation	HeLa	line	cervix	cancer
A0A0A0MRK1	120	28860605	LitSearch	K	Acetylation	HeLa	line	cervix	cancer
A0A0A0MRM8	333	28860605	LitSearch	K	Acetylation	HeLa	line	cervix	cancer
A0A0A0MRM9	108	28860605	LitSearch	K	Acetylation	HeLa	line	cervix	cancer
A0A0A0MRM9	116	28860605	LitSearch	K	Acetylation	HeLa	line	cervix	cancer
A0A0A0MRM9	156	28860605	LitSearch	K	Acetylation	HeLa	line	cervix	cancer
A0A0A0MRM9	191	28860605	LitSearch	K	Acetylation	HeLa	line	cervix	cancer
A0A0A0MRM9	195	28860605	LitSearch	K	Acetylation	HeLa	line	cervix	cancer
A0A0A0MRM9	259	28860605	LitSearch	K	Acetylation	HeLa	line	cervix	cancer
A0A0A0MRM9	263	28860605	LitSearch	K	Acetylation	HeLa	line	cervix	cancer
A0A0A0MRM9	31	28860605	LitSearch	K	Acetylation	HeLa	line	cervix	cancer
A0A0A0MRM9	355	28860605	LitSearch	K	Acetylation	HeLa	line	cervix	cancer
A0A0A0MRM9	359	28860605	LitSearch	K	Acetylation	HeLa	line	cervix	cancer
A0A0A0MRM9	364	28860605	LitSearch	K	Acetylation	HeLa	line	cervix	cancer
A0A0A0MRM9	365	28860605	LitSearch	K	Acetylation	HeLa	line	cervix	cancer
A0A0A0MRM9	404	28860605	LitSearch	K	Acetylation	HeLa	line	cervix	cancer
A0A0A0MRM9	409	28860605	LitSearch	K	Acetylation	HeLa	line	cervix	cancer
A0A0A0MRM9	423	28860605	LitSearch	K	Acetylation	HeLa	line	cervix	cancer
A0A0A0MRM9	460	28860605	LitSearch	K	Acetylation	HeLa	line	cervix	cancer
A0A0A0MRM9	513	28860605	LitSearch	K	Acetylation	HeLa	line	cervix	cancer
A0A0A0MRM9	518	28860605	LitSearch	K	Acetylation	HeLa	line	cervix	cancer
A0A0A0MRM9	566	28860605	LitSearch	K	Acetylation	HeLa	line	cervix	cancer
A0A0A0MRM9	609	28860605	LitSearch	K	Acetylation	HeLa	line	cervix	cancer
A0A0A0MRM9	74	28860605	LitSearch	K	Acetylation	HeLa	line	cervix	cancer
A0A0A0MRP0	791	28860605	LitSearch	K	Acetylation	HeLa	line	cervix	cancer
A0A0A0MRQ5	0	28860605	LitSearch	K	Acetylation	HeLa	line	cervix	cancer
A0A0A0MRQ5	33	28860605	LitSearch	K	Acetylation	HeLa	line	cervix	cancer
A0A0A0MRQ5	6	28860605	LitSearch	K	Acetylation	HeLa	line	cervix	cancer
A0A0A0MRQ5	65	28860605	LitSearch	K	Acetylation	HeLa	line	cervix	cancer
A0A0A0MRX9	316	28860605	LitSearch	K	Acetylation	HeLa	line	cervix	cancer
A0A0A0MS30	240	28860605	LitSearch	K	Acetylation	HeLa	line	cervix	cancer
A0A0A0MS53	52	28860605	LitSearch	K	Acetylation	HeLa	line	cervix	cancer
A0A0A0MS90	390	28860605	LitSearch	K	Acetylation	HeLa	line	cervix	cancer
A0A0A0MSE2	81	28860605	LitSearch	K	Acetylation	HeLa	line	cervix	cancer
A0A0A0MSF9	148	28860605	LitSearch	K	Acetylation	HeLa	line	cervix	cancer
A0A0A0MSI0	15	28860605	LitSearch	K	Acetylation	HeLa	line	cervix	cancer
A0A0A0MSI0	26	28860605	LitSearch	K	Acetylation	HeLa	line	cervix	cancer
A0A0A0MSI0	34	28860605	LitSearch	K	Acetylation	HeLa	line	cervix	cancer
A0A0A0MSM0	195	28860605	LitSearch	K	Acetylation	HeLa	line	cervix	cancer
A0A0A0MSN9	32	28860605	LitSearch	K	Acetylation	HeLa	line	cervix	cancer
A0A0A0MSN9	46	28860605	LitSearch	K	Acetylation	HeLa	line	cervix	cancer
A0A0A0MSQ0	531	28860605	LitSearch	K	Acetylation	HeLa	line	cervix	cancer
A0A0A0MSS8	245	28860605	LitSearch	K	Acetylation	HeLa	line	cervix	cancer
A0A0A0MSU2	513	28860605	LitSearch	K	Acetylation	HeLa	line	cervix	cancer
A0A0A0MSW3	119	28860605	LitSearch	K	Acetylation	HeLa	line	cervix	cancer
A0A0A0MT12	161	28860605	LitSearch	K	Acetylation	HeLa	line	cervix	cancer
A0A0A0MT13	503	28860605	LitSearch	K	Acetylation	HeLa	line	cervix	cancer
A0A0A0MT19	19	28860605	LitSearch	K	Acetylation	HeLa	line	cervix	cancer
A0A0A0MT49	2	28860605	LitSearch	K	Acetylation	HeLa	line	cervix	cancer
A0A0A0MTH3	456	28860605	LitSearch	K	Acetylation	HeLa	line	cervix	cancer
A0A0A0MTI5	110	28860605	LitSearch	K	Acetylation	HeLa	line	cervix	cancer
A0A0A0MTI5	72	28860605	LitSearch	K	Acetylation	HeLa	line	cervix	cancer
A0A0A0MTN0	405	28860605	LitSearch	K	Acetylation	HeLa	line	cervix	cancer
A0A0A0MTP7	338	28860605	LitSearch	K	Acetylation	HeLa	line	cervix	cancer
A0A0A0MTS2	103	28860605	LitSearch	K	Acetylation	HeLa	line	cervix	cancer
A0A0A0MTS2	156	28860605	LitSearch	K	Acetylation	HeLa	line	cervix	cancer
A0A0A0MTS2	26	28860605	LitSearch	K	Acetylation	HeLa	line	cervix	cancer
A0A0A0MTS2	266	28860605	LitSearch	K	Acetylation	HeLa	line	cervix	cancer
A0A0A0MTS2	468	28860605	LitSearch	K	Acetylation	HeLa	line	cervix	cancer
A0A0A6YY93	-1	28860605	LitSearch	K	Acetylation	HeLa	line	cervix	cancer
A0A0A6YY93	4	28860605	LitSearch	K	Acetylation	HeLa	line	cervix	cancer
A0A0A6YYF6	157	28860605	LitSearch	K	Acetylation	HeLa	line	cervix	cancer
A0A0A6YYF6	511	28860605	LitSearch	K	Acetylation	HeLa	line	cervix	cancer
A0A0A6YYF6	617	28860605	LitSearch	K	Acetylation	HeLa	line	cervix	cancer
A0A0A6YYG4	121	28860605	LitSearch	K	Acetylation	HeLa	line	cervix	cancer
A0A0A6YYG7	357	28860605	LitSearch	K	Acetylation	HeLa	line	cervix	cancer
A0A0A6YYI4	404	28860605	LitSearch	K	Acetylation	HeLa	line	cervix	cancer
A0A0A6YYI4	546	28860605	LitSearch	K	Acetylation	HeLa	line	cervix	cancer
A0A0A6YYI7	231	28860605	LitSearch	K	Acetylation	HeLa	line	cervix	cancer
A0A0A6YYK3	97	28860605	LitSearch	K	Acetylation	HeLa	line	cervix	cancer
A0A0A6YYP9	57	28860605	LitSearch	K	Acetylation	HeLa	line	cervix	cancer
A0A0A6YYS8	338	28860605	LitSearch	K	Acetylation	HeLa	line	cervix	cancer
A0A0B4J2A2	NA	26657352	LitSearch	NA	Glycosylation	GastricCancer	sample	stomach	cancer
A0A0B4J2A2	NA	26750096	LitSearch	K	Methylation	KYSE-150	line	esophagus	cancer
A0A0C4DH25	NA	27600370	LitSearch	R	Methylation	Heart	sample	heart	healthy
A0A0C4DH25	NA	27600370	LitSearch	R	Methylation	Lung	sample	lung	healthy
A0A0C4DH25	NA	27600370	LitSearch	R	Methylation	Ovary	sample	ovary	healthy
A0A0C4DH25	NA	27600370	LitSearch	R	Methylation	Pancreas	sample	pancreas	healthy
A0A0C4DH25	NA	27600370	LitSearch	R	Methylation	Prostate	sample	prostate	healthy
A0A0J9YX35	NA	27600370	LitSearch	R	Methylation	Prostate	sample	prostate	healthy
A0A1B0GTK4	NA	24719451	LitSearch	NA	Phosphorylation	OvarianCancer	sample	ovary	cancer
A0A5B9	114	23749302	LitSearch	K	Ubiquitination	JurkatT	line	blood	cancer
A0A5B9	63	23749302	LitSearch	K	Ubiquitination	JurkatT	line	blood	cancer
A0A5B9	NA	25953088	LitSearch	K	Acetylation	JurkatT	line	blood	cancer
A0AUZ9	NA	24719451	LitSearch	NA	Phosphorylation	WHIM6	line	breast	cancer
A0AUZ9	848	22424773	LitSearch	K	Acetylation	U2OS	line	bone	cancer
A0AUZ9	859	22424773	LitSearch	K	Acetylation	U2OS	line	bone	cancer
A0AUZ9	714	23749302	LitSearch	S	Phosphorylation	JurkatT	line	blood	cancer
A0AUZ9	848	19608861	HPRD	K	Acetylation	Unknown	unknown	unknown	other
A0AUZ9	848	19608861	Phosphositeplus.1010730	K	Acetylation	Unknown	unknown	unknown	other
A0AUZ9	848	19608861	Swiss-Prot 1010711	K	Acetylation	Unknown	unknown	unknown	other
A0AUZ9	859	19608861	HPRD	K	Acetylation	Unknown	unknown	unknown	other
A0AUZ9	859	19608861	Phosphositeplus.1010730	K	Acetylation	Unknown	unknown	unknown	other
A0AUZ9	859	19608861	Swiss-Prot 1010711	K	Acetylation	Unknown	unknown	unknown	other
A0AUZ9	859	23749302	LitSearch	K	Acetylation	JurkatT	line	blood	cancer
A0AUZ9	859	23954790	LitSearch	K	Acetylation	HeLa	line	cervix	cancer
A0AUZ9	NA	23236377	LitSearch	K	Acetylation	U2OS	line	bone	cancer
A0AUZ9	NA	25953088	LitSearch	K	Acetylation	JurkatT	line	blood	cancer
A0AUZ9	NA	26354681	LitSearch	S	Phosphorylation	CD34+HSPC	sample	blood	healthy
A0AV02	NA	24719451	LitSearch	NA	Phosphorylation	WHIM6	line	breast	cancer
A0AV96	134	20068231	HPRD	Y	Phosphorylation	Unknown	unknown	unknown	other
A0AV96	134	20068231	Phosphositeplus.1010730	Y	Phosphorylation	Unknown	unknown	unknown	other
A0AV96	332	25849564	LitSearch	R	Methylation	PBMCs	sample	blood	healthy
A0AV96	332	27577262	LitSearch	R	Methylation	HEK293	line	kidney	other
A0AV96	379	23748837	LitSearch	R	Methylation	HeLaS3	line	cervix	cancer
A0AV96	381	23748837	LitSearch	R	Methylation	HeLaS3	line	cervix	cancer
A0AV96	383	23748837	LitSearch	R	Methylation	HeLaS3	line	cervix	cancer
A0AV96	394	27577262	LitSearch	R	Methylation	HEK293	line	kidney	other
A0AV96	405	24563534	LitSearch	R	Methylation	HEK293T	line	kidney	other
A0AV96	405	25849564	LitSearch	R	Methylation	PBMCs	sample	blood	healthy
A0AV96	405	27577262	LitSearch	R	Methylation	HEK293	line	kidney	other
A0AV96	410	27577262	LitSearch	R	Methylation	HEK293	line	kidney	other
A0AV96	42	21659604	Phosphositeplus.1010730	T	Phosphorylation	Unknown	unknown	unknown	other
A0AV96	44	21659604	Phosphositeplus.1010730	Y	Phosphorylation	Unknown	unknown	unknown	other
A0AV96	45	21659604	Phosphositeplus.1010730	S	Phosphorylation	Unknown	unknown	unknown	other
A0AV96	NA	27801567	LitSearch	R	Methylation	HepG2	line	liver	cancer
A0AVF1	12	27577262	LitSearch	R	Methylation	HEK293	line	kidney	other
A0AVF1	167	18491316	HPRD	Y	Phosphorylation	Unknown	unknown	unknown	other
A0AVF1	167	18491316	Phosphositeplus.1010730	Y	Phosphorylation	Unknown	unknown	unknown	other
A0AVF1	167	18491316	SysPTM 1.1	Y	Phosphorylation	Unknown	unknown	unknown	other
A0AVF1	174	18491316	HPRD	Y	Phosphorylation	Unknown	unknown	unknown	other
A0AVF1	174	18491316	Phosphositeplus.1010730	Y	Phosphorylation	Unknown	unknown	unknown	other
A0AVF1	174	18491316	SysPTM 1.1	Y	Phosphorylation	Unknown	unknown	unknown	other
A0AVF1	175	21906983	Phosphositeplus.1010730	K	Ubiquitination	Unknown	unknown	unknown	other
A0AVF1	243	21906983	Phosphositeplus.1010730	K	Ubiquitination	Unknown	unknown	unknown	other
A0AVF1	257	21906983	Phosphositeplus.1010730	K	Ubiquitination	Unknown	unknown	unknown	other
A0AVF1	257	23749302	LitSearch	K	Ubiquitination	JurkatT	line	blood	cancer
A0AVF1	36	21906983	Phosphositeplus.1010730	K	Ubiquitination	Unknown	unknown	unknown	other
A0AVF1	423	21906983	Phosphositeplus.1010730	K	Ubiquitination	Unknown	unknown	unknown	other
A0AVF1	49	21906983	Phosphositeplus.1010730	K	Ubiquitination	Unknown	unknown	unknown	other
A0AVF1	49	23749302	LitSearch	K	Ubiquitination	JurkatT	line	blood	cancer
A0AVF1	500	23749302	LitSearch	K	Ubiquitination	JurkatT	line	blood	cancer
A0AVF1	NA	25953088	LitSearch	K	Acetylation	JurkatT	line	blood	cancer
A0AVI2	NA	23644510	LitSearch	K	Methylation	HeLa	line	cervix	cancer
A0AVI2	NA	26750096	LitSearch	K	Methylation	KYSE-150	line	esophagus	cancer
A0AVI4	154	21906983	Phosphositeplus.1010730	K	Ubiquitination	Unknown	unknown	unknown	other
A0AVK6	NA	24719451	LitSearch	NA	Phosphorylation	WHIM20	line	breast	cancer
A0AVK6	NA	24719451	LitSearch	NA	Phosphorylation	WHIM6	line	breast	cancer
A0AVK6	413	22424773	LitSearch	S	Phosphorylation	U2OS	line	bone	cancer
A0AVK6	417	22424773	LitSearch	S	Phosphorylation	U2OS	line	bone	cancer
A0AVK6	71	22424773	LitSearch	S	Phosphorylation	U2OS	line	bone	cancer
A0AVK6	413	22424773	LitSearch	S	Phosphorylation	U2OS	line	bone	cancer
A0AVK6	417	22424773	LitSearch	S	Phosphorylation	U2OS	line	bone	cancer
A0AVK6	71	22424773	LitSearch	S	Phosphorylation	U2OS	line	bone	cancer
A0AVK6	316	21406692	Phosphositeplus.1010730	Y	Phosphorylation	Unknown	unknown	unknown	other
A0AVK6	351	23749302	LitSearch	S	Phosphorylation	JurkatT	line	blood	cancer
A0AVK6	355	19276368	Phosphositeplus.1010730	S	Phosphorylation	Unknown	unknown	unknown	other
A0AVK6	357	18220336	PhosphoELM.10011	S	Phosphorylation	Unknown	unknown	unknown	other
A0AVK6	357	18220336	Phosphositeplus.1010730	S	Phosphorylation	Unknown	unknown	unknown	other
A0AVK6	357	18220336	Swiss-Prot 1010711	S	Phosphorylation	Unknown	unknown	unknown	other
A0AVK6	357	19276368	Phosphositeplus.1010730	S	Phosphorylation	Unknown	unknown	unknown	other
A0AVK6	358	19276368	Phosphositeplus.1010730	S	Phosphorylation	Unknown	unknown	unknown	other
A0AVK6	358	23749302	LitSearch	S	Phosphorylation	JurkatT	line	blood	cancer
A0AVK6	413	22115753	Phosphositeplus.1010730	S	Phosphorylation	Unknown	unknown	unknown	other
A0AVK6	413	23749302	LitSearch	S	Phosphorylation	JurkatT	line	blood	cancer
A0AVK6	417	22115753	Phosphositeplus.1010730	S	Phosphorylation	Unknown	unknown	unknown	other
A0AVK6	417	23749302	LitSearch	S	Phosphorylation	JurkatT	line	blood	cancer
A0AVK6	58	23749302	LitSearch	T	Phosphorylation	JurkatT	line	blood	cancer
A0AVK6	71	21406692	Phosphositeplus.1010730	S	Phosphorylation	Unknown	unknown	unknown	other
A0AVK6	71	22115753	Phosphositeplus.1010730	S	Phosphorylation	Unknown	unknown	unknown	other
A0AVK6	71	23749302	LitSearch	S	Phosphorylation	JurkatT	line	blood	cancer
A0AVK6	NA	26354681	LitSearch	M	Oxidation	CD34+HSPC	sample	blood	healthy
A0AVK6	NA	26354681	LitSearch	S	Phosphorylation	CD34+HSPC	sample	blood	healthy
A0AVK6	NA	26354681	LitSearch	T	Phosphorylation	CD34+HSPC	sample	blood	healthy
A0AVT1	NA	24719451	LitSearch	NA	Phosphorylation	OvarianCancer	sample	ovary	cancer
A0AVT1	NA	24719451	LitSearch	NA	Phosphorylation	WHIM20	line	breast	cancer
A0AVT1	NA	24719451	LitSearch	NA	Phosphorylation	WHIM6	line	breast	cancer
A0AVT1	951	22424773	LitSearch	S	Phosphorylation	U2OS	line	bone	cancer
A0AVT1	1016	20068231	HPRD	T	Phosphorylation	Unknown	unknown	unknown	other
A0AVT1	1	19413330	Swiss-Prot 1010711	M	Acetylation	Unknown	unknown	unknown	other
A0AVT1	295	21906983	Phosphositeplus.1010730	K	Ubiquitination	Unknown	unknown	unknown	other
A0AVT1	36	23749302	LitSearch	S	Phosphorylation	JurkatT	line	blood	cancer
A0AVT1	503	21906983	Phosphositeplus.1010730	K	Ubiquitination	Unknown	unknown	unknown	other
A0AVT1	544	19608861	HPRD	K	Acetylation	Unknown	unknown	unknown	other
A0AVT1	544	19608861	Phosphositeplus.1010730	K	Acetylation	Unknown	unknown	unknown	other
A0AVT1	544	19608861	Swiss-Prot 1010711	K	Acetylation	Unknown	unknown	unknown	other
A0AVT1	544	21890473	Phosphositeplus.1010730	K	Ubiquitination	Unknown	unknown	unknown	other
A0AVT1	544	23749302	LitSearch	K	Acetylation	JurkatT	line	blood	cancer
A0AVT1	544	23749302	LitSearch	K	Ubiquitination	JurkatT	line	blood	cancer
A0AVT1	544	23954790	LitSearch	K	Acetylation	HeLa	line	cervix	cancer
A0AVT1	628	20639865	Phosphositeplus.1010730	K	Ubiquitination	Unknown	unknown	unknown	other
A0AVT1	637	20068231	HPRD	T	Phosphorylation	Unknown	unknown	unknown	other
A0AVT1	637	20068231	Phosphositeplus.1010730	T	Phosphorylation	Unknown	unknown	unknown	other
A0AVT1	644	21890473	Phosphositeplus.1010730	K	Ubiquitination	Unknown	unknown	unknown	other
A0AVT1	652	21890473	Phosphositeplus.1010730	K	Ubiquitination	Unknown	unknown	unknown	other
A0AVT1	687	21890473	Phosphositeplus.1010730	K	Ubiquitination	Unknown	unknown	unknown	other
A0AVT1	687	23749302	LitSearch	K	Ubiquitination	JurkatT	line	blood	cancer
A0AVT1	729	21890473	Phosphositeplus.1010730	K	Ubiquitination	Unknown	unknown	unknown	other
A0AVT1	729	23749302	LitSearch	K	Ubiquitination	JurkatT	line	blood	cancer
A0AVT1	739	20639865	Phosphositeplus.1010730	K	Ubiquitination	Unknown	unknown	unknown	other
A0AVT1	739	21890473	Phosphositeplus.1010730	K	Ubiquitination	Unknown	unknown	unknown	other
A0AVT1	739	21906983	Phosphositeplus.1010730	K	Ubiquitination	Unknown	unknown	unknown	other
A0AVT1	743	23749302	LitSearch	S	Phosphorylation	JurkatT	line	blood	cancer
A0AVT1	817	20068231	HPRD	S	Phosphorylation	Unknown	unknown	unknown	other
A0AVT1	830	21890473	Phosphositeplus.1010730	K	Ubiquitination	Unknown	unknown	unknown	other
A0AVT1	830	21906983	Phosphositeplus.1010730	K	Ubiquitination	Unknown	unknown	unknown	other
A0AVT1	889	21890473	Phosphositeplus.1010730	K	Ubiquitination	Unknown	unknown	unknown	other
A0AVT1	951	23749302	LitSearch	S	Phosphorylation	JurkatT	line	blood	cancer
A0AVT1	NA	21085121	LitSearch	NA	Sulfenic acid	JurkatT	line	blood	cancer
A0AVT1	NA	21085121	LitSearch	NA	Sulfenic acid	JurkatT	line	blood	cancer
A0AVT1	NA	21085121	LitSearch	NA	Sulfenic acid	MCF-7	line	breast	cancer
A0AVT1	NA	21085121	LitSearch	NA	Sulfenic acid	MCF-7	line	breast	cancer
A0AVT1	NA	21085121	LitSearch	NA	Sulfenic acid	MDA-MB-231	line	breast	cancer
A0AVT1	NA	21085121	LitSearch	NA	Sulfenic acid	MDA-MB-231	line	breast	cancer
A0AVT1	NA	23236377	LitSearch	K	Acetylation	U2OS	line	bone	cancer
A0AVT1	NA	25953088	LitSearch	K	Acetylation	JurkatT	line	blood	cancer
A0AVT1	NA	26657352	LitSearch	NA	Phosphorylation	GastricCancer	sample	stomach	cancer
A0AVT1	347	25175731	LitSearch	C	S-Sulfenylation	RKO	line	colon	cancer
A0AVT1	951	22424773	LitSearch	S	Phosphorylation	U2OS	line	bone	cancer
A0AVT1	NA	20061308	LitSearch	NA	Acetylation	HEK293	line	kidney	other
A0AVT1	951	22424773	LitSearch	S	Phosphorylation	U2OS	line	bone	cancer
A0FGR8	NA	24719451	LitSearch	NA	Phosphorylation	OvarianCancer	sample	ovary	cancer
A0FGR8	NA	24719451	LitSearch	NA	Phosphorylation	WHIM20	line	breast	cancer
A0FGR8	NA	24719451	LitSearch	NA	Phosphorylation	WHIM6	line	breast	cancer
A0FGR8	NA	24719451	LitSearch	NA	Phosphorylation	WHIM6	line	breast	cancer
A0FGR8	NA	19137006	LitSearch	NA	Palmitoylation	JurkatT	line	blood	cancer
A0FGR8	736	22424773	LitSearch	S	Phosphorylation	U2OS	line	bone	cancer
A0FGR8	738	22424773	LitSearch	S	Phosphorylation	U2OS	line	bone	cancer
A0FGR8	739	22424773	LitSearch	S	Phosphorylation	U2OS	line	bone	cancer
A0FGR8	753	22424773	LitSearch	T	Phosphorylation	U2OS	line	bone	cancer
A0FGR8	755	22424773	LitSearch	S	Phosphorylation	U2OS	line	bone	cancer
A0FGR8	758	22424773	LitSearch	S	Phosphorylation	U2OS	line	bone	cancer
A0FGR8	761	22424773	LitSearch	S	Phosphorylation	U2OS	line	bone	cancer
A0FGR8	736	22424773	LitSearch	S	Phosphorylation	U2OS	line	bone	cancer
A0FGR8	738	22424773	LitSearch	S	Phosphorylation	U2OS	line	bone	cancer
A0FGR8	739	22424773	LitSearch	S	Phosphorylation	U2OS	line	bone	cancer
A0FGR8	753	22424773	LitSearch	T	Phosphorylation	U2OS	line	bone	cancer
A0FGR8	755	22424773	LitSearch	S	Phosphorylation	U2OS	line	bone	cancer
A0FGR8	758	22424773	LitSearch	S	Phosphorylation	U2OS	line	bone	cancer
A0FGR8	761	22424773	LitSearch	S	Phosphorylation	U2OS	line	bone	cancer
A0FGR8	736	22424773	LitSearch	S	Phosphorylation	U2OS	line	bone	cancer
A0FGR8	738	22424773	LitSearch	S	Phosphorylation	U2OS	line	bone	cancer
A0FGR8	739	22424773	LitSearch	S	Phosphorylation	U2OS	line	bone	cancer
A0FGR8	753	22424773	LitSearch	T	Phosphorylation	U2OS	line	bone	cancer
A0FGR8	755	22424773	LitSearch	S	Phosphorylation	U2OS	line	bone	cancer
A0FGR8	758	22424773	LitSearch	S	Phosphorylation	U2OS	line	bone	cancer
A0FGR8	761	22424773	LitSearch	S	Phosphorylation	U2OS	line	bone	cancer
A0FGR8	23	27577262	LitSearch	R	Methylation	HEK293	line	kidney	other
A0FGR8	239	21890473	Phosphositeplus.1010730	K	Ubiquitination	Unknown	unknown	unknown	other
A0FGR8	253	23749302	LitSearch	K	Ubiquitination	JurkatT	line	blood	cancer
A0FGR8	261	23749302	LitSearch	K	Ubiquitination	JurkatT	line	blood	cancer
A0FGR8	400	23749302	LitSearch	K	Ubiquitination	JurkatT	line	blood	cancer
A0FGR8	405	21890473	Phosphositeplus.1010730	K	Ubiquitination	Unknown	unknown	unknown	other
A0FGR8	407	23749302	LitSearch	S	Phosphorylation	JurkatT	line	blood	cancer
A0FGR8	574	23749302	LitSearch	K	Ubiquitination	JurkatT	line	blood	cancer
A0FGR8	648	20068231	HPRD	S	Phosphorylation	Unknown	unknown	unknown	other
A0FGR8	660	18669648	HPRD	S	Phosphorylation	Unknown	unknown	unknown	other
A0FGR8	660	20068231	HPRD	S	Phosphorylation	Unknown	unknown	unknown	other
A0FGR8	663	18452278	HPRD	S	Phosphorylation	Unknown	unknown	unknown	other
A0FGR8	663	19651622	HPRD	S	Phosphorylation	Unknown	unknown	unknown	other
A0FGR8	663	20068231	HPRD	S	Phosphorylation	Unknown	unknown	unknown	other
A0FGR8	663	20166139	HPRD	S	Phosphorylation	Unknown	unknown	unknown	other
A0FGR8	663	23749302	LitSearch	S	Phosphorylation	JurkatT	line	blood	cancer
A0FGR8	665	19651622	HPRD	S	Phosphorylation	Unknown	unknown	unknown	other
A0FGR8	665	20068231	HPRD	S	Phosphorylation	Unknown	unknown	unknown	other
A0FGR8	665	23749302	LitSearch	S	Phosphorylation	JurkatT	line	blood	cancer
A0FGR8	671	18669648	HPRD	S	Phosphorylation	Unknown	unknown	unknown	other
A0FGR8	671	20068231	HPRD	S	Phosphorylation	Unknown	unknown	unknown	other
A0FGR8	671	23749302	LitSearch	S	Phosphorylation	JurkatT	line	blood	cancer
A0FGR8	673	18452278	HPRD	T	Phosphorylation	Unknown	unknown	unknown	other
A0FGR8	673	23749302	LitSearch	T	Phosphorylation	JurkatT	line	blood	cancer
A0FGR8	676	20068231	Phosphositeplus.1010730	S	Phosphorylation	Unknown	unknown	unknown	other
A0FGR8	677	18669648	HPRD	T	Phosphorylation	Unknown	unknown	unknown	other
A0FGR8	677	20068231	HPRD	T	Phosphorylation	Unknown	unknown	unknown	other
A0FGR8	677	23749302	LitSearch	T	Phosphorylation	JurkatT	line	blood	cancer
A0FGR8	688	18669648	PhosphoELM.10011	S	Phosphorylation	Unknown	unknown	unknown	other
A0FGR8	688	20363803	Phosphositeplus.1010730	S	Phosphorylation	Unknown	unknown	unknown	other
A0FGR8	691	19276368	Phosphositeplus.1010730	S	Phosphorylation	Unknown	unknown	unknown	other
A0FGR8	691	19690332	Phosphositeplus.1010730	S	Phosphorylation	Unknown	unknown	unknown	other
A0FGR8	691	19690332	Swiss-Prot 1010711	S	Phosphorylation	Unknown	unknown	unknown	other
A0FGR8	691	20166139	Phosphositeplus.1010730	S	Phosphorylation	Unknown	unknown	unknown	other
A0FGR8	691	20562096	Phosphositeplus.1010730	S	Phosphorylation	Unknown	unknown	unknown	other
A0FGR8	693	19276368	Phosphositeplus.1010730	S	Phosphorylation	Unknown	unknown	unknown	other
A0FGR8	693	20068231	Phosphositeplus.1010730	S	Phosphorylation	Unknown	unknown	unknown	other
A0FGR8	693	20363803	Phosphositeplus.1010730	S	Phosphorylation	Unknown	unknown	unknown	other
A0FGR8	693	20562096	Phosphositeplus.1010730	S	Phosphorylation	Unknown	unknown	unknown	other
A0FGR8	699	18669648	PhosphoELM.10011	S	Phosphorylation	Unknown	unknown	unknown	other
A0FGR8	699	20562096	Phosphositeplus.1010730	S	Phosphorylation	Unknown	unknown	unknown	other
A0FGR8	701	19276368	Phosphositeplus.1010730	T	Phosphorylation	Unknown	unknown	unknown	other
A0FGR8	701	20562096	Phosphositeplus.1010730	T	Phosphorylation	Unknown	unknown	unknown	other
A0FGR8	705	18669648	PhosphoELM.10011	T	Phosphorylation	Unknown	unknown	unknown	other
A0FGR8	705	19276368	Phosphositeplus.1010730	T	Phosphorylation	Unknown	unknown	unknown	other
A0FGR8	708	18669648	HPRD	S	Phosphorylation	Unknown	unknown	unknown	other
A0FGR8	708	20166139	HPRD	S	Phosphorylation	Unknown	unknown	unknown	other
A0FGR8	708	23749302	LitSearch	S	Phosphorylation	JurkatT	line	blood	cancer
A0FGR8	709	18669648	HPRD	S	Phosphorylation	Unknown	unknown	unknown	other
A0FGR8	709	19651622	HPRD	S	Phosphorylation	Unknown	unknown	unknown	other
A0FGR8	709	23749302	LitSearch	S	Phosphorylation	JurkatT	line	blood	cancer
A0FGR8	710	18578522	HPRD	S	Phosphorylation	Unknown	unknown	unknown	other
A0FGR8	710	18669648	HPRD	S	Phosphorylation	Unknown	unknown	unknown	other
A0FGR8	710	18767875	HPRD	S	Phosphorylation	Unknown	unknown	unknown	other
A0FGR8	710	19651622	HPRD	S	Phosphorylation	Unknown	unknown	unknown	other
A0FGR8	710	20068231	HPRD	S	Phosphorylation	Unknown	unknown	unknown	other
A0FGR8	710	23749302	LitSearch	S	Phosphorylation	JurkatT	line	blood	cancer
A0FGR8	711	18669648	HPRD	S	Phosphorylation	Unknown	unknown	unknown	other
A0FGR8	711	18767875	HPRD	S	Phosphorylation	Unknown	unknown	unknown	other
A0FGR8	711	19651622	HPRD	S	Phosphorylation	Unknown	unknown	unknown	other
A0FGR8	711	23749302	LitSearch	S	Phosphorylation	JurkatT	line	blood	cancer
A0FGR8	712	23749302	LitSearch	S	Phosphorylation	JurkatT	line	blood	cancer
A0FGR8	714	23749302	LitSearch	S	Phosphorylation	JurkatT	line	blood	cancer
A0FGR8	715	17924679	HPRD	S	Phosphorylation	Unknown	unknown	unknown	other
A0FGR8	715	18669648	HPRD	S	Phosphorylation	Unknown	unknown	unknown	other
A0FGR8	715	18691976	HPRD	S	Phosphorylation	Unknown	unknown	unknown	other
A0FGR8	715	18767875	HPRD	S	Phosphorylation	Unknown	unknown	unknown	other
A0FGR8	715	19651622	HPRD	S	Phosphorylation	Unknown	unknown	unknown	other
A0FGR8	715	20068231	HPRD	S	Phosphorylation	Unknown	unknown	unknown	other
A0FGR8	715	23749302	LitSearch	S	Phosphorylation	JurkatT	line	blood	cancer
A0FGR8	720	23749302	LitSearch	S	Phosphorylation	JurkatT	line	blood	cancer
A0FGR8	722	23749302	LitSearch	T	Phosphorylation	JurkatT	line	blood	cancer
A0FGR8	725	17081983	HPRD	T	Phosphorylation	Unknown	unknown	unknown	other
A0FGR8	725	18212344	HPRD	T	Phosphorylation	Unknown	unknown	unknown	other
A0FGR8	725	18578522	HPRD	T	Phosphorylation	Unknown	unknown	unknown	other
A0FGR8	725	18669648	HPRD	T	Phosphorylation	Unknown	unknown	unknown	other
A0FGR8	725	19651622	HPRD	T	Phosphorylation	Unknown	unknown	unknown	other
A0FGR8	725	20068231	HPRD	T	Phosphorylation	Unknown	unknown	unknown	other
A0FGR8	725	20166139	HPRD	T	Phosphorylation	Unknown	unknown	unknown	other
A0FGR8	725	23749302	LitSearch	T	Phosphorylation	JurkatT	line	blood	cancer
A0FGR8	727	17081983	HPRD	S	Phosphorylation	Unknown	unknown	unknown	other
A0FGR8	727	18212344	HPRD	S	Phosphorylation	Unknown	unknown	unknown	other
A0FGR8	727	18669648	HPRD	S	Phosphorylation	Unknown	unknown	unknown	other
A0FGR8	727	18691976	HPRD	S	Phosphorylation	Unknown	unknown	unknown	other
A0FGR8	727	19651622	HPRD	S	Phosphorylation	Unknown	unknown	unknown	other
A0FGR8	727	20068231	HPRD	S	Phosphorylation	Unknown	unknown	unknown	other
A0FGR8	727	23749302	LitSearch	S	Phosphorylation	JurkatT	line	blood	cancer
A0FGR8	730	17081983	HPRD	S	Phosphorylation	Unknown	unknown	unknown	other
A0FGR8	730	18578522	HPRD	S	Phosphorylation	Unknown	unknown	unknown	other
A0FGR8	730	18669648	HPRD	S	Phosphorylation	Unknown	unknown	unknown	other
A0FGR8	730	18691976	HPRD	S	Phosphorylation	Unknown	unknown	unknown	other
A0FGR8	730	19415658	HPRD	S	Phosphorylation	Unknown	unknown	unknown	other
A0FGR8	730	19651622	HPRD	S	Phosphorylation	Unknown	unknown	unknown	other
A0FGR8	730	20068231	HPRD	S	Phosphorylation	Unknown	unknown	unknown	other
A0FGR8	730	20166139	HPRD	S	Phosphorylation	Unknown	unknown	unknown	other
A0FGR8	730	23749302	LitSearch	S	Phosphorylation	JurkatT	line	blood	cancer
A0FGR8	733	15302935	HPRD	S	Phosphorylation	Unknown	unknown	unknown	other
A0FGR8	733	18578522	HPRD	S	Phosphorylation	Unknown	unknown	unknown	other
A0FGR8	733	18669648	HPRD	S	Phosphorylation	Unknown	unknown	unknown	other
A0FGR8	733	18691976	HPRD	S	Phosphorylation	Unknown	unknown	unknown	other
A0FGR8	733	19415658	HPRD	S	Phosphorylation	Unknown	unknown	unknown	other
A0FGR8	733	19651622	HPRD	S	Phosphorylation	Unknown	unknown	unknown	other
A0FGR8	733	20068231	HPRD	S	Phosphorylation	Unknown	unknown	unknown	other
A0FGR8	733	20166139	HPRD	S	Phosphorylation	Unknown	unknown	unknown	other
A0FGR8	733	23749302	LitSearch	S	Phosphorylation	JurkatT	line	blood	cancer
A0FGR8	736	18669648	PhosphoELM.10011	S	Phosphorylation	Unknown	unknown	unknown	other
A0FGR8	736	19276368	Phosphositeplus.1010730	S	Phosphorylation	Unknown	unknown	unknown	other
A0FGR8	736	20166139	Phosphositeplus.1010730	S	Phosphorylation	Unknown	unknown	unknown	other
A0FGR8	737	18669648	PhosphoELM.10011	S	Phosphorylation	Unknown	unknown	unknown	other
A0FGR8	737	19276368	Phosphositeplus.1010730	S	Phosphorylation	Unknown	unknown	unknown	other
A0FGR8	738	18578522	Phosphositeplus.1010730	S	Phosphorylation	Unknown	unknown	unknown	other
A0FGR8	738	18669648	PhosphoELM.10011	S	Phosphorylation	Unknown	unknown	unknown	other
A0FGR8	738	18669648	Phosphositeplus.1010730	S	Phosphorylation	Unknown	unknown	unknown	other
A0FGR8	738	19276368	Phosphositeplus.1010730	S	Phosphorylation	Unknown	unknown	unknown	other
A0FGR8	738	19690332	Phosphositeplus.1010730	S	Phosphorylation	Unknown	unknown	unknown	other
A0FGR8	738	19690332	Swiss-Prot 1010711	S	Phosphorylation	Unknown	unknown	unknown	other
A0FGR8	738	20736484	Phosphositeplus.1010730	S	Phosphorylation	Unknown	unknown	unknown	other
A0FGR8	738	20815410	Phosphositeplus.1010730	S	Phosphorylation	Unknown	unknown	unknown	other
A0FGR8	738	22115753	Phosphositeplus.1010730	S	Phosphorylation	Unknown	unknown	unknown	other
A0FGR8	739	18669648	PhosphoELM.10011	S	Phosphorylation	Unknown	unknown	unknown	other
A0FGR8	739	18669648	Phosphositeplus.1010730	S	Phosphorylation	Unknown	unknown	unknown	other
A0FGR8	739	19276368	Phosphositeplus.1010730	S	Phosphorylation	Unknown	unknown	unknown	other
A0FGR8	739	19690332	Phosphositeplus.1010730	S	Phosphorylation	Unknown	unknown	unknown	other
A0FGR8	739	19690332	Swiss-Prot 1010711	S	Phosphorylation	Unknown	unknown	unknown	other
A0FGR8	743	17924679	Swiss-Prot 1010711	S	Phosphorylation	Unknown	unknown	unknown	other
A0FGR8	743	18669648	PhosphoELM.10011	S	Phosphorylation	Unknown	unknown	unknown	other
A0FGR8	743	18669648	Phosphositeplus.1010730	S	Phosphorylation	Unknown	unknown	unknown	other
A0FGR8	743	18669648	Swiss-Prot 1010711	S	Phosphorylation	Unknown	unknown	unknown	other
A0FGR8	743	18669648	SysPTM 1.1	S	Phosphorylation	Unknown	unknown	unknown	other
A0FGR8	743	18691976	Phosphositeplus.1010730	S	Phosphorylation	Unknown	unknown	unknown	other
A0FGR8	743	18691976	Swiss-Prot 1010711	S	Phosphorylation	Unknown	unknown	unknown	other
A0FGR8	743	18691976	SysPTM 1.1	S	Phosphorylation	Unknown	unknown	unknown	other
A0FGR8	743	19276368	Phosphositeplus.1010730	S	Phosphorylation	Unknown	unknown	unknown	other
A0FGR8	743	19690332	Phosphositeplus.1010730	S	Phosphorylation	Unknown	unknown	unknown	other
A0FGR8	743	19690332	Swiss-Prot 1010711	S	Phosphorylation	Unknown	unknown	unknown	other
A0FGR8	743	20068231	Phosphositeplus.1010730	S	Phosphorylation	Unknown	unknown	unknown	other
A0FGR8	743	20363803	Phosphositeplus.1010730	S	Phosphorylation	Unknown	unknown	unknown	other
A0FGR8	743	22115753	Phosphositeplus.1010730	S	Phosphorylation	Unknown	unknown	unknown	other
A0FGR8	748	19276368	Phosphositeplus.1010730	S	Phosphorylation	Unknown	unknown	unknown	other
A0FGR8	748	19690332	Phosphositeplus.1010730	S	Phosphorylation	Unknown	unknown	unknown	other
A0FGR8	748	19690332	Swiss-Prot 1010711	S	Phosphorylation	Unknown	unknown	unknown	other
A0FGR8	753	17081983	SysPTM 1.1	T	Phosphorylation	Unknown	unknown	unknown	other
A0FGR8	753	18212344	SysPTM 1.1	T	Phosphorylation	Unknown	unknown	unknown	other
A0FGR8	753	18578522	Phosphositeplus.1010730	T	Phosphorylation	Unknown	unknown	unknown	other
A0FGR8	753	18669648	PhosphoELM.10011	T	Phosphorylation	Unknown	unknown	unknown	other
A0FGR8	753	18669648	Phosphositeplus.1010730	T	Phosphorylation	Unknown	unknown	unknown	other
A0FGR8	753	20166139	Phosphositeplus.1010730	T	Phosphorylation	Unknown	unknown	unknown	other
A0FGR8	753	20363803	Phosphositeplus.1010730	T	Phosphorylation	Unknown	unknown	unknown	other
A0FGR8	753	20815410	Phosphositeplus.1010730	T	Phosphorylation	Unknown	unknown	unknown	other
A0FGR8	755	17081983	PhosphoELM.10011	S	Phosphorylation	Unknown	unknown	unknown	other
A0FGR8	755	17081983	SysPTM 1.1	S	Phosphorylation	Unknown	unknown	unknown	other
A0FGR8	755	18212344	SysPTM 1.1	S	Phosphorylation	Unknown	unknown	unknown	other
A0FGR8	755	18669648	PhosphoELM.10011	S	Phosphorylation	Unknown	unknown	unknown	other
A0FGR8	755	18669648	Phosphositeplus.1010730	S	Phosphorylation	Unknown	unknown	unknown	other
A0FGR8	755	18669648	Swiss-Prot 1010711	S	Phosphorylation	Unknown	unknown	unknown	other
A0FGR8	755	18669648	SysPTM 1.1	S	Phosphorylation	Unknown	unknown	unknown	other
A0FGR8	755	19690332	Phosphositeplus.1010730	S	Phosphorylation	Unknown	unknown	unknown	other
A0FGR8	755	19690332	Swiss-Prot 1010711	S	Phosphorylation	Unknown	unknown	unknown	other
A0FGR8	755	20363803	Phosphositeplus.1010730	S	Phosphorylation	Unknown	unknown	unknown	other
A0FGR8	755	20815410	Phosphositeplus.1010730	S	Phosphorylation	Unknown	unknown	unknown	other
A0FGR8	755	21659604	Phosphositeplus.1010730	S	Phosphorylation	Unknown	unknown	unknown	other
A0FGR8	757	23749302	LitSearch	S	Phosphorylation	JurkatT	line	blood	cancer
A0FGR8	758	17081983	PhosphoELM.10011	S	Phosphorylation	Unknown	unknown	unknown	other
A0FGR8	758	17081983	SysPTM 1.1	S	Phosphorylation	Unknown	unknown	unknown	other
A0FGR8	758	18578522	Phosphositeplus.1010730	S	Phosphorylation	Unknown	unknown	unknown	other
A0FGR8	758	18669648	PhosphoELM.10011	S	Phosphorylation	Unknown	unknown	unknown	other
A0FGR8	758	18669648	Phosphositeplus.1010730	S	Phosphorylation	Unknown	unknown	unknown	other
A0FGR8	758	18669648	Swiss-Prot 1010711	S	Phosphorylation	Unknown	unknown	unknown	other
A0FGR8	758	18669648	SysPTM 1.1	S	Phosphorylation	Unknown	unknown	unknown	other
A0FGR8	758	18691976	Phosphositeplus.1010730	S	Phosphorylation	Unknown	unknown	unknown	other
A0FGR8	758	18691976	Swiss-Prot 1010711	S	Phosphorylation	Unknown	unknown	unknown	other
A0FGR8	758	18691976	SysPTM 1.1	S	Phosphorylation	Unknown	unknown	unknown	other
A0FGR8	758	19369195	Phosphositeplus.1010730	S	Phosphorylation	Unknown	unknown	unknown	other
A0FGR8	758	19369195	Swiss-Prot 1010711	S	Phosphorylation	Unknown	unknown	unknown	other
A0FGR8	758	19415658	Phosphositeplus.1010730	S	Phosphorylation	Unknown	unknown	unknown	other
A0FGR8	758	19690332	Phosphositeplus.1010730	S	Phosphorylation	Unknown	unknown	unknown	other
A0FGR8	758	19690332	Swiss-Prot 1010711	S	Phosphorylation	Unknown	unknown	unknown	other
A0FGR8	758	20068231	Phosphositeplus.1010730	S	Phosphorylation	Unknown	unknown	unknown	other
A0FGR8	758	20166139	Phosphositeplus.1010730	S	Phosphorylation	Unknown	unknown	unknown	other
A0FGR8	758	20363803	Phosphositeplus.1010730	S	Phosphorylation	Unknown	unknown	unknown	other
A0FGR8	758	20562096	Phosphositeplus.1010730	S	Phosphorylation	Unknown	unknown	unknown	other
A0FGR8	758	20815410	Phosphositeplus.1010730	S	Phosphorylation	Unknown	unknown	unknown	other
A0FGR8	758	21406692	Phosphositeplus.1010730	S	Phosphorylation	Unknown	unknown	unknown	other
A0FGR8	758	21659604	Phosphositeplus.1010730	S	Phosphorylation	Unknown	unknown	unknown	other
A0FGR8	758	22115753	Phosphositeplus.1010730	S	Phosphorylation	Unknown	unknown	unknown	other
A0FGR8	758	23749302	LitSearch	S	Phosphorylation	JurkatT	line	blood	cancer
A0FGR8	759	23749302	LitSearch	S	Phosphorylation	JurkatT	line	blood	cancer
A0FGR8	760	23749302	LitSearch	S	Phosphorylation	JurkatT	line	blood	cancer
A0FGR8	761	15302935	PhosphoELM.10011	S	Phosphorylation	Unknown	unknown	unknown	other
A0FGR8	761	15302935	Phosphositeplus.1010730	S	Phosphorylation	Unknown	unknown	unknown	other
A0FGR8	761	17081983	PhosphoELM.10011	S	Phosphorylation	Unknown	unknown	unknown	other
A0FGR8	761	17081983	SysPTM 1.1	S	Phosphorylation	Unknown	unknown	unknown	other
A0FGR8	761	18578522	Phosphositeplus.1010730	S	Phosphorylation	Unknown	unknown	unknown	other
A0FGR8	761	18669648	PhosphoELM.10011	S	Phosphorylation	Unknown	unknown	unknown	other
A0FGR8	761	18669648	Phosphositeplus.1010730	S	Phosphorylation	Unknown	unknown	unknown	other
A0FGR8	761	18669648	Swiss-Prot 1010711	S	Phosphorylation	Unknown	unknown	unknown	other
A0FGR8	761	18669648	SysPTM 1.1	S	Phosphorylation	Unknown	unknown	unknown	other
A0FGR8	761	18691976	Phosphositeplus.1010730	S	Phosphorylation	Unknown	unknown	unknown	other
A0FGR8	761	18691976	Swiss-Prot 1010711	S	Phosphorylation	Unknown	unknown	unknown	other
A0FGR8	761	18691976	SysPTM 1.1	S	Phosphorylation	Unknown	unknown	unknown	other
A0FGR8	761	19369195	Phosphositeplus.1010730	S	Phosphorylation	Unknown	unknown	unknown	other
A0FGR8	761	19369195	Swiss-Prot 1010711	S	Phosphorylation	Unknown	unknown	unknown	other
A0FGR8	761	19415658	Phosphositeplus.1010730	S	Phosphorylation	Unknown	unknown	unknown	other
A0FGR8	761	19690332	Phosphositeplus.1010730	S	Phosphorylation	Unknown	unknown	unknown	other
A0FGR8	761	19690332	Swiss-Prot 1010711	S	Phosphorylation	Unknown	unknown	unknown	other
A0FGR8	761	20068231	Phosphositeplus.1010730	S	Phosphorylation	Unknown	unknown	unknown	other
A0FGR8	761	20164059	Phosphositeplus.1010730	S	Phosphorylation	Unknown	unknown	unknown	other
A0FGR8	761	20166139	Phosphositeplus.1010730	S	Phosphorylation	Unknown	unknown	unknown	other
A0FGR8	761	20363803	Phosphositeplus.1010730	S	Phosphorylation	Unknown	unknown	unknown	other
A0FGR8	761	20815410	Phosphositeplus.1010730	S	Phosphorylation	Unknown	unknown	unknown	other
A0FGR8	761	21406692	Phosphositeplus.1010730	S	Phosphorylation	Unknown	unknown	unknown	other
A0FGR8	761	21659604	Phosphositeplus.1010730	S	Phosphorylation	Unknown	unknown	unknown	other
A0FGR8	761	22115753	Phosphositeplus.1010730	S	Phosphorylation	Unknown	unknown	unknown	other
A0FGR8	764	23749302	LitSearch	S	Phosphorylation	JurkatT	line	blood	cancer
A0FGR8	774	23749302	LitSearch	T	Phosphorylation	JurkatT	line	blood	cancer
A0FGR8	776	23749302	LitSearch	S	Phosphorylation	JurkatT	line	blood	cancer
A0FGR8	779	23749302	LitSearch	S	Phosphorylation	JurkatT	line	blood	cancer
A0FGR8	782	23749302	LitSearch	S	Phosphorylation	JurkatT	line	blood	cancer
A0FGR8	824	17360941	Phosphositeplus.1010730	Y	Phosphorylation	Unknown	unknown	unknown	other
A0FGR8	893	23749302	LitSearch	T	Phosphorylation	JurkatT	line	blood	cancer
A0FGR8	921	22115753	Phosphositeplus.1010730	T	Phosphorylation	Unknown	unknown	unknown	other
A0FGR8	NA	25953088	LitSearch	K	Acetylation	JurkatT	line	blood	cancer
A0FGR8	NA	26354681	LitSearch	M	Oxidation	CD34+HSPC	sample	blood	healthy
A0FGR8	NA	26354681	LitSearch	M	Oxidation	CD3+T	sample	blood	healthy
A0FGR8	NA	26354681	LitSearch	S	Phosphorylation	CD34+HSPC	sample	blood	healthy
A0FGR8	NA	26354681	LitSearch	S	Phosphorylation	CD3+T	sample	blood	healthy
A0FGR8	NA	26657352	LitSearch	NA	Phosphorylation	GastricCancer	sample	stomach	cancer
A0FGR8	NA	26699800	LitSearch	S	Phosphorylation	NFF	?	foreskin	healthy
A0FGR8	NA	26699800	LitSearch	S	Phosphorylation	NFF	?	foreskin	healthy
A0FGR8	NA	26699800	LitSearch	S	Phosphorylation	NFF	?	foreskin	healthy
A0FGR8	NA	27030425	LitSearch	NA	Palmitoylation	MCF10A	line	breast	other
A0FGR8	NA	no_id_consult_db	SwissPalm	NA	Palmitoylation	Unknown	unknown	unknown	other
A0FGR9	NA	24719451	LitSearch	NA	Phosphorylation	WHIM6	line	breast	cancer
A0FGR9	366	18452278	HPRD	Y	Phosphorylation	Unknown	unknown	unknown	other
A0FGR9	390	18452278	HPRD	S	Phosphorylation	Unknown	unknown	unknown	other
A0FGR9	400	18452278	HPRD	T	Phosphorylation	Unknown	unknown	unknown	other
A0JLT2	226	22424773	LitSearch	S	Phosphorylation	U2OS	line	bone	cancer
A0JLT2	226	22424773	LitSearch	S	Phosphorylation	U2OS	line	bone	cancer
A0JLT2	NA	20061308	LitSearch	NA	Acetylation	HEK293	line	kidney	other
A0JLT2	192	19369195	PHOSIDA	T	Phosphorylation	Unknown	unknown	unknown	other
A0JLT2	192	19369195	Phosphositeplus.1010730	T	Phosphorylation	Unknown	unknown	unknown	other
A0JLT2	192	19369195	Swiss-Prot 1010711	T	Phosphorylation	Unknown	unknown	unknown	other
A0JLT2	192	20363803	Phosphositeplus.1010730	T	Phosphorylation	Unknown	unknown	unknown	other
A0JLT2	226	17081983	PHOSIDA	S	Phosphorylation	HeLa	line	cervix	cancer
A0JLT2	226	17081983	PhosphoELM.10011	S	Phosphorylation	Unknown	unknown	unknown	other
A0JLT2	226	17081983	SysPTM 1.1	S	Phosphorylation	Unknown	unknown	unknown	other
A0JLT2	226	18669648	PhosphoELM.10011	S	Phosphorylation	Unknown	unknown	unknown	other
A0JLT2	226	18669648	Phosphositeplus.1010730	S	Phosphorylation	Unknown	unknown	unknown	other
A0JLT2	226	18669648	Swiss-Prot 1010711	S	Phosphorylation	Unknown	unknown	unknown	other
A0JLT2	226	18669648	SysPTM 1.1	S	Phosphorylation	Unknown	unknown	unknown	other
A0JLT2	226	19413330	Swiss-Prot 1010711	S	Phosphorylation	Unknown	unknown	unknown	other
A0JLT2	226	20068231	PHOSIDA	S	Phosphorylation	HeLa	line	cervix	cancer
A0JLT2	226	20068231	Phosphositeplus.1010730	S	Phosphorylation	Unknown	unknown	unknown	other
A0JLT2	226	22115753	Phosphositeplus.1010730	S	Phosphorylation	Unknown	unknown	unknown	other
A0JLT2	226	23749302	LitSearch	S	Phosphorylation	JurkatT	line	blood	cancer
A0JLT2	234	17081983	SysPTM 1.1	S	Phosphorylation	Unknown	unknown	unknown	other
A0JLT2	234	19413330	Swiss-Prot 1010711	S	Phosphorylation	Unknown	unknown	unknown	other
A0JLT2	235	17081983	SysPTM 1.1	S	Phosphorylation	Unknown	unknown	unknown	other
A0JLT2	235	19413330	Swiss-Prot 1010711	S	Phosphorylation	Unknown	unknown	unknown	other
A0JLT2	50	20068231	HPRD	T	Phosphorylation	Unknown	unknown	unknown	other
A0JLT2	NA	25953088	LitSearch	K	Acetylation	JurkatT	line	blood	cancer
A0JLT2	NA	26354681	LitSearch	M	Oxidation	CD34+HSPC	sample	blood	healthy
A0JLT2	NA	26354681	LitSearch	M	Oxidation	CD3+T	sample	blood	healthy
A0JLT2	NA	26354681	LitSearch	S	Phosphorylation	CD34+HSPC	sample	blood	healthy
A0JLT2	NA	26354681	LitSearch	S	Phosphorylation	CD3+T	sample	blood	healthy
A0JLT2	NA	26657352	LitSearch	NA	Phosphorylation	GastricCancer	sample	stomach	cancer
A0JNW5	NA	24719451	LitSearch	NA	Phosphorylation	OvarianCancer	sample	ovary	cancer
A0JNW5	NA	24719451	LitSearch	NA	Phosphorylation	WHIM20	line	breast	cancer
A0JNW5	NA	24719451	LitSearch	NA	Phosphorylation	WHIM20	line	breast	cancer
A0JNW5	NA	24719451	LitSearch	NA	Phosphorylation	WHIM6	line	breast	cancer
A0JNW5	1081	22067460	LitSearch	S	Phosphorylation	HeLa	line	cervix	cancer
A0JNW5	1402	22067460	LitSearch	S	Phosphorylation	HeLa	line	cervix	cancer
A0JNW5	414	22424773	LitSearch	S	Phosphorylation	U2OS	line	bone	cancer
A0JNW5	418	22424773	LitSearch	S	Phosphorylation	U2OS	line	bone	cancer
A0JNW5	420	22424773	LitSearch	T	Phosphorylation	U2OS	line	bone	cancer
A0JNW5	423	22424773	LitSearch	S	Phosphorylation	U2OS	line	bone	cancer
A0JNW5	884	22424773	LitSearch	S	Phosphorylation	U2OS	line	bone	cancer
A0JNW5	887	22424773	LitSearch	S	Phosphorylation	U2OS	line	bone	cancer
A0JNW5	889	22424773	LitSearch	S	Phosphorylation	U2OS	line	bone	cancer
A0JNW5	1078	23749302	LitSearch	S	Phosphorylation	JurkatT	line	blood	cancer
A0JNW5	1080	23749302	LitSearch	S	Phosphorylation	JurkatT	line	blood	cancer
A0JNW5	1081	22067460	Phosphositeplus.1010730	S	Phosphorylation	Unknown	unknown	unknown	other
A0JNW5	1081	23749302	LitSearch	S	Phosphorylation	JurkatT	line	blood	cancer
A0JNW5	1402	22067460	Phosphositeplus.1010730	S	Phosphorylation	Unknown	unknown	unknown	other
A0JNW5	14	16674116	Phosphositeplus.1010730	S	Phosphorylation	Unknown	unknown	unknown	other
A0JNW5	414	17081983	HPRD	S	Phosphorylation	Unknown	unknown	unknown	other
A0JNW5	414	17081983	PhosphoELM.10011	S	Phosphorylation	Unknown	unknown	unknown	other
A0JNW5	414	17081983	Swiss-Prot 1010711	S	Phosphorylation	Unknown	unknown	unknown	other
A0JNW5	414	17081983	SysPTM 1.1	S	Phosphorylation	Unknown	unknown	unknown	other
A0JNW5	414	19413330	HPRD	S	Phosphorylation	Unknown	unknown	unknown	other
A0JNW5	414	20363803	Phosphositeplus.1010730	S	Phosphorylation	Unknown	unknown	unknown	other
A0JNW5	414	21406692	Phosphositeplus.1010730	S	Phosphorylation	Unknown	unknown	unknown	other
A0JNW5	414	23749302	LitSearch	S	Phosphorylation	JurkatT	line	blood	cancer
A0JNW5	418	17081983	HPRD	S	Phosphorylation	Unknown	unknown	unknown	other
A0JNW5	418	17081983	PhosphoELM.10011	S	Phosphorylation	Unknown	unknown	unknown	other
A0JNW5	418	17081983	Swiss-Prot 1010711	S	Phosphorylation	Unknown	unknown	unknown	other
A0JNW5	418	17081983	SysPTM 1.1	S	Phosphorylation	Unknown	unknown	unknown	other
A0JNW5	418	19413330	HPRD	S	Phosphorylation	Unknown	unknown	unknown	other
A0JNW5	418	19651622	HPRD	S	Phosphorylation	Unknown	unknown	unknown	other
A0JNW5	418	23749302	LitSearch	S	Phosphorylation	JurkatT	line	blood	cancer
A0JNW5	420	21406692	Phosphositeplus.1010730	T	Phosphorylation	Unknown	unknown	unknown	other
A0JNW5	423	23749302	LitSearch	S	Phosphorylation	JurkatT	line	blood	cancer
A0JNW5	756	23749302	LitSearch	S	Phosphorylation	JurkatT	line	blood	cancer
A0JNW5	774	23749302	LitSearch	S	Phosphorylation	JurkatT	line	blood	cancer
A0JNW5	887	23749302	LitSearch	S	Phosphorylation	JurkatT	line	blood	cancer
A0JNW5	889	23749302	LitSearch	S	Phosphorylation	JurkatT	line	blood	cancer
A0JNW5	891	23749302	LitSearch	S	Phosphorylation	JurkatT	line	blood	cancer
A0JNW5	933	22115753	Phosphositeplus.1010730	S	Phosphorylation	Unknown	unknown	unknown	other
A0JNW5	935	18669648	HPRD	S	Phosphorylation	Unknown	unknown	unknown	other
A0JNW5	935	18669648	PhosphoELM.10011	S	Phosphorylation	Unknown	unknown	unknown	other
A0JNW5	935	22115753	Phosphositeplus.1010730	S	Phosphorylation	Unknown	unknown	unknown	other
A0JNW5	935	23749302	LitSearch	S	Phosphorylation	JurkatT	line	blood	cancer
A0JNW5	953	22115753	Phosphositeplus.1010730	S	Phosphorylation	Unknown	unknown	unknown	other
A0JNW5	955	17137347	Phosphositeplus.1010730	T	Phosphorylation	Unknown	unknown	unknown	other
A0JNW5	976	23749302	LitSearch	S	Phosphorylation	JurkatT	line	blood	cancer
A0JNW5	989	23749302	LitSearch	S	Phosphorylation	JurkatT	line	blood	cancer
A0JNW5	NA	25505155	LitSearch	K	Methylation	K562	line	blood	cancer
A0JNW5	NA	25953088	LitSearch	K	Acetylation	JurkatT	line	blood	cancer
A0JNW5	NA	26354681	LitSearch	S	Phosphorylation	CD34+HSPC	sample	blood	healthy
A0JNW5	NA	26354681	LitSearch	S	Phosphorylation	CD3+T	sample	blood	healthy
A0JNW5	NA	26657352	LitSearch	NA	Phosphorylation	GastricCancer	sample	stomach	cancer
A0JNW5	NA	26699800	LitSearch	S	Phosphorylation	NFF	?	foreskin	healthy
A0JNW5	NA	26699800	LitSearch	S	Phosphorylation	NFF	?	foreskin	healthy
A0JNW5	414	22424773	LitSearch	S	Phosphorylation	U2OS	line	bone	cancer
A0JNW5	418	22424773	LitSearch	S	Phosphorylation	U2OS	line	bone	cancer
A0JNW5	420	22424773	LitSearch	T	Phosphorylation	U2OS	line	bone	cancer
A0JNW5	423	22424773	LitSearch	S	Phosphorylation	U2OS	line	bone	cancer
A0JNW5	884	22424773	LitSearch	S	Phosphorylation	U2OS	line	bone	cancer
A0JNW5	887	22424773	LitSearch	S	Phosphorylation	U2OS	line	bone	cancer
A0JNW5	889	22424773	LitSearch	S	Phosphorylation	U2OS	line	bone	cancer
A0MZ66	NA	24719451	LitSearch	NA	Phosphorylation	OvarianCancer	sample	ovary	cancer
A0MZ66	NA	24719451	LitSearch	NA	Phosphorylation	WHIM20	line	breast	cancer
A0MZ66	NA	24719451	LitSearch	NA	Phosphorylation	WHIM20	line	breast	cancer
A0MZ66	NA	24719451	LitSearch	NA	Phosphorylation	WHIM6	line	breast	cancer
A0MZ66	NA	24719451	LitSearch	NA	Phosphorylation	WHIM6	line	breast	cancer
A0MZ66	17	21906983	Phosphositeplus.1010730	K	Ubiquitination	Unknown	unknown	unknown	other
A0MZ66	24	20562096	Phosphositeplus.1010730	Y	Phosphorylation	Unknown	unknown	unknown	other
A0MZ66	249	19651622	HPRD	S	Phosphorylation	Unknown	unknown	unknown	other
A0MZ66	249	20068231	HPRD	S	Phosphorylation	Unknown	unknown	unknown	other
A0MZ66	249	20068231	Phosphositeplus.1010730	S	Phosphorylation	Unknown	unknown	unknown	other
A0MZ66	337	18452278	HPRD	S	Phosphorylation	Unknown	unknown	unknown	other
A0MZ66	398	20068231	HPRD	T	Phosphorylation	Unknown	unknown	unknown	other
A0MZ66	399	20068231	HPRD	T	Phosphorylation	Unknown	unknown	unknown	other
A0MZ66	406	21906983	Phosphositeplus.1010730	K	Ubiquitination	Unknown	unknown	unknown	other
A0MZ66	416	27577262	LitSearch	R	Methylation	HEK293	line	kidney	other
A0MZ66	466	21906983	Phosphositeplus.1010730	K	Ubiquitination	Unknown	unknown	unknown	other
A0MZ66	485	21906983	Phosphositeplus.1010730	K	Ubiquitination	Unknown	unknown	unknown	other
A0MZ66	492	16964243	Phosphositeplus.1010730	S	Phosphorylation	Unknown	unknown	unknown	other
A0MZ66	492	16964243	SysPTM 1.1	S	Phosphorylation	Unknown	unknown	unknown	other
A0MZ66	492	18669648	PhosphoELM.10011	S	Phosphorylation	Unknown	unknown	unknown	other
A0MZ66	494	16964243	Phosphositeplus.1010730	S	Phosphorylation	Unknown	unknown	unknown	other
A0MZ66	494	16964243	SysPTM 1.1	S	Phosphorylation	Unknown	unknown	unknown	other
A0MZ66	494	18669648	PhosphoELM.10011	S	Phosphorylation	Unknown	unknown	unknown	other
A0MZ66	494	18669648	Phosphositeplus.1010730	S	Phosphorylation	Unknown	unknown	unknown	other
A0MZ66	494	18669648	Swiss-Prot 1010711	S	Phosphorylation	Unknown	unknown	unknown	other
A0MZ66	494	18669648	SysPTM 1.1	S	Phosphorylation	Unknown	unknown	unknown	other
A0MZ66	494	19413330	Swiss-Prot 1010711	S	Phosphorylation	Unknown	unknown	unknown	other
A0MZ66	494	19664994	Phosphositeplus.1010730	S	Phosphorylation	Unknown	unknown	unknown	other
A0MZ66	494	20068231	Phosphositeplus.1010730	S	Phosphorylation	Unknown	unknown	unknown	other
A0MZ66	494	23749302	LitSearch	S	Phosphorylation	JurkatT	line	blood	cancer
A0MZ66	496	16964243	Phosphositeplus.1010730	T	Phosphorylation	Unknown	unknown	unknown	other
A0MZ66	496	16964243	SysPTM 1.1	T	Phosphorylation	Unknown	unknown	unknown	other
A0MZ66	496	18669648	PhosphoELM.10011	T	Phosphorylation	Unknown	unknown	unknown	other
A0MZ66	496	19413330	Swiss-Prot 1010711	T	Phosphorylation	Unknown	unknown	unknown	other
A0MZ66	496	20068231	Phosphositeplus.1010730	T	Phosphorylation	Unknown	unknown	unknown	other
A0MZ66	506	18212344	SysPTM 1.1	S	Phosphorylation	Unknown	unknown	unknown	other
A0MZ66	506	18669648	PhosphoELM.10011	S	Phosphorylation	Unknown	unknown	unknown	other
A0MZ66	506	18669648	Phosphositeplus.1010730	S	Phosphorylation	Unknown	unknown	unknown	other
A0MZ66	506	18669648	Swiss-Prot 1010711	S	Phosphorylation	Unknown	unknown	unknown	other
A0MZ66	506	18669648	SysPTM 1.1	S	Phosphorylation	Unknown	unknown	unknown	other
A0MZ66	506	19690332	Phosphositeplus.1010730	S	Phosphorylation	Unknown	unknown	unknown	other
A0MZ66	506	19690332	Swiss-Prot 1010711	S	Phosphorylation	Unknown	unknown	unknown	other
A0MZ66	506	20068231	Phosphositeplus.1010730	S	Phosphorylation	Unknown	unknown	unknown	other
A0MZ66	506	20166139	Phosphositeplus.1010730	S	Phosphorylation	Unknown	unknown	unknown	other
A0MZ66	506	21406692	Phosphositeplus.1010730	S	Phosphorylation	Unknown	unknown	unknown	other
A0MZ66	506	23749302	LitSearch	S	Phosphorylation	JurkatT	line	blood	cancer
A0MZ66	512	18669648	PhosphoELM.10011	S	Phosphorylation	Unknown	unknown	unknown	other
A0MZ66	515	18669648	PhosphoELM.10011	S	Phosphorylation	Unknown	unknown	unknown	other
A0MZ66	515	18669648	Phosphositeplus.1010730	S	Phosphorylation	Unknown	unknown	unknown	other
A0MZ66	515	18669648	Swiss-Prot 1010711	S	Phosphorylation	Unknown	unknown	unknown	other
A0MZ66	515	18669648	SysPTM 1.1	S	Phosphorylation	Unknown	unknown	unknown	other
A0MZ66	515	20068231	Phosphositeplus.1010730	S	Phosphorylation	Unknown	unknown	unknown	other
A0MZ66	524	21906983	Phosphositeplus.1010730	K	Ubiquitination	Unknown	unknown	unknown	other
A0MZ66	532	18669648	PhosphoELM.10011	S	Phosphorylation	Unknown	unknown	unknown	other
A0MZ66	532	18669648	Phosphositeplus.1010730	S	Phosphorylation	Unknown	unknown	unknown	other
A0MZ66	532	18669648	Swiss-Prot 1010711	S	Phosphorylation	Unknown	unknown	unknown	other
A0MZ66	532	20068231	Phosphositeplus.1010730	S	Phosphorylation	Unknown	unknown	unknown	other
A0MZ66	534	18669648	PhosphoELM.10011	S	Phosphorylation	Unknown	unknown	unknown	other
A0MZ66	534	18669648	Phosphositeplus.1010730	S	Phosphorylation	Unknown	unknown	unknown	other
A0MZ66	537	16964243	PhosphoELM.10011	T	Phosphorylation	Unknown	unknown	unknown	other
A0MZ66	537	16964243	Phosphositeplus.1010730	T	Phosphorylation	Unknown	unknown	unknown	other
A0MZ66	537	16964243	Swiss-Prot 1010711	T	Phosphorylation	Unknown	unknown	unknown	other
A0MZ66	537	18669648	PhosphoELM.10011	T	Phosphorylation	Unknown	unknown	unknown	other
A0MZ66	537	18669648	Phosphositeplus.1010730	T	Phosphorylation	Unknown	unknown	unknown	other
A0MZ66	537	18669648	Swiss-Prot 1010711	T	Phosphorylation	Unknown	unknown	unknown	other
A0MZ66	537	20068231	Phosphositeplus.1010730	T	Phosphorylation	Unknown	unknown	unknown	other
A0MZ66	537	23749302	LitSearch	T	Phosphorylation	JurkatT	line	blood	cancer
A0MZ66	616	21906983	Phosphositeplus.1010730	K	Ubiquitination	Unknown	unknown	unknown	other
A0MZ66	NA	21085121	LitSearch	NA	Sulfenic acid	MCF-7	line	breast	cancer
A0MZ66	NA	26657352	LitSearch	NA	Phosphorylation	GastricCancer	sample	stomach	cancer
A0MZ66	NA	26750096	LitSearch	K	Methylation	KYSE-150	line	esophagus	cancer
A0PJK1	141	19690332	Phosphositeplus.1010730	S	Phosphorylation	Unknown	unknown	unknown	other
A0PJK1	141	19690332	Swiss-Prot 1010711	S	Phosphorylation	Unknown	unknown	unknown	other
A0PJK1	145	19690332	Phosphositeplus.1010730	S	Phosphorylation	Unknown	unknown	unknown	other
A0PJK1	145	19690332	Swiss-Prot 1010711	S	Phosphorylation	Unknown	unknown	unknown	other
A0PJK1	148	19690332	Phosphositeplus.1010730	T	Phosphorylation	Unknown	unknown	unknown	other
A0PJK1	148	19690332	Swiss-Prot 1010711	T	Phosphorylation	Unknown	unknown	unknown	other
A0PJW6	NA	24719451	LitSearch	NA	Phosphorylation	OvarianCancer	sample	ovary	cancer
A0PJW6	NA	25953088	LitSearch	K	Acetylation	JurkatT	line	blood	cancer
A0PJW8	99	18083107	Phosphositeplus.1010730	Y	Phosphorylation	Unknown	unknown	unknown	other
A0PJX4	NA	26657352	LitSearch	NA	Phosphorylation	GastricCancer	sample	stomach	cancer
A0PK00	NA	no_id_consult_db	SwissPalm	NA	Palmitoylation	Unknown	unknown	unknown	other
A1A4G5	NA	24719451	LitSearch	NA	Phosphorylation	WHIM6	line	breast	cancer
A1A4S6	NA	24719451	LitSearch	NA	Phosphorylation	WHIM20	line	breast	cancer
A1A4S6	NA	24719451	LitSearch	NA	Phosphorylation	WHIM6	line	breast	cancer
A1A4S6	1431	22424773	LitSearch	S	Phosphorylation	U2OS	line	bone	cancer
A1A4S6	1432	22424773	LitSearch	S	Phosphorylation	U2OS	line	bone	cancer
A1A4S6	1433	22424773	LitSearch	S	Phosphorylation	U2OS	line	bone	cancer
A1A4S6	1518	22424773	LitSearch	S	Phosphorylation	U2OS	line	bone	cancer
A1A4S6	1669	22424773	LitSearch	S	Phosphorylation	U2OS	line	bone	cancer
A1A4S6	1713	22424773	LitSearch	S	Phosphorylation	U2OS	line	bone	cancer
A1A4S6	1717	22424773	LitSearch	S	Phosphorylation	U2OS	line	bone	cancer
A1A4S6	1860	22424773	LitSearch	T	Phosphorylation	U2OS	line	bone	cancer
A1A4S6	1861	22424773	LitSearch	S	Phosphorylation	U2OS	line	bone	cancer
A1A4S6	1862	22424773	LitSearch	T	Phosphorylation	U2OS	line	bone	cancer
A1A4S6	441	22424773	LitSearch	S	Phosphorylation	U2OS	line	bone	cancer
A1A4S6	442	22424773	LitSearch	T	Phosphorylation	U2OS	line	bone	cancer
A1A4S6	857	22424773	LitSearch	S	Phosphorylation	U2OS	line	bone	cancer
A1A4S6	881	22424773	LitSearch	S	Phosphorylation	U2OS	line	bone	cancer
A1A4S6	924	22424773	LitSearch	S	Phosphorylation	U2OS	line	bone	cancer
A1A4S6	954	22424773	LitSearch	S	Phosphorylation	U2OS	line	bone	cancer
A1A4S6	252	21906983	Phosphositeplus.1010730	K	Ubiquitination	Unknown	unknown	unknown	other
A1A4S6	312	21906983	Phosphositeplus.1010730	K	Ubiquitination	Unknown	unknown	unknown	other
A1A4S6	591	23749302	LitSearch	S	Phosphorylation	JurkatT	line	blood	cancer
A1A5B4	641	10.1039/C6SC01814A	LitSearch	NA	Glycosylation	MCF-7	line	breast	cancer
A1A5B4	NA	26657352	LitSearch	NA	Glycosylation	GastricCancer	sample	stomach	cancer
A1A5C7	684	21906983	Phosphositeplus.1010730	K	Ubiquitination	Unknown	unknown	unknown	other
A1A5D9	NA	24719451	LitSearch	NA	Phosphorylation	WHIM20	line	breast	cancer
A1A5D9	NA	24719451	LitSearch	NA	Phosphorylation	WHIM20	line	breast	cancer
A1A5D9	NA	24719451	LitSearch	NA	Phosphorylation	WHIM6	line	breast	cancer
A1A5D9	NA	24719451	LitSearch	NA	Phosphorylation	WHIM6	line	breast	cancer
A1A5D9	NA	26657352	LitSearch	NA	Phosphorylation	GastricCancer	sample	stomach	cancer
A1IGU5	NA	24719451	LitSearch	NA	Phosphorylation	WHIM20	line	breast	cancer
A1IGU5	NA	24719451	LitSearch	NA	Phosphorylation	WHIM20	line	breast	cancer
A1IGU5	NA	24719451	LitSearch	NA	Phosphorylation	WHIM6	line	breast	cancer
A1IGU5	NA	24719451	LitSearch	NA	Phosphorylation	WHIM6	line	breast	cancer
A1IGU5	NA	26354681	LitSearch	T	Phosphorylation	CD34+HSPC	sample	blood	healthy
A1IGU5	NA	26354681	LitSearch	Y	Phosphorylation	CD34+HSPC	sample	blood	healthy
A1KXE4	NA	24719451	LitSearch	NA	Phosphorylation	OvarianCancer	sample	ovary	cancer
A1KXE4	NA	24719451	LitSearch	NA	Phosphorylation	WHIM20	line	breast	cancer
A1KXE4	NA	24719451	LitSearch	NA	Phosphorylation	WHIM6	line	breast	cancer
A1KXE4	NA	20061308	LitSearch	NA	Acetylation	HEK293	line	kidney	other
A1KXE4	6	22424773	LitSearch	S	Phosphorylation	U2OS	line	bone	cancer
A1KXE4	6	22424773	LitSearch	S	Phosphorylation	U2OS	line	bone	cancer
A1KXE4	10	20068231	HPRD	S	Phosphorylation	Unknown	unknown	unknown	other
A1KXE4	1	19413330	Swiss-Prot 1010711	M	Acetylation	Unknown	unknown	unknown	other
A1KXE4	6	19369195	Swiss-Prot 1010711	S	Phosphorylation	Unknown	unknown	unknown	other
A1KXE4	6	23749302	LitSearch	S	Phosphorylation	JurkatT	line	blood	cancer
A1KXE4	88	25849564	LitSearch	R	Methylation	JurkatT	line	blood	cancer
A1KXE4	88	25849564	LitSearch	R	Methylation	PBMCs	sample	blood	healthy
A1L020	NA	24719451	LitSearch	NA	Phosphorylation	OvarianCancer	sample	ovary	cancer
A1L020	NA	24719451	LitSearch	NA	Phosphorylation	WHIM6	line	breast	cancer
A1L020	NA	26571101	LitSearch	NA	Glycosylation	OVCAR-3	line	ovary	cancer
A1L020	308	22424773	LitSearch	S	Phosphorylation	U2OS	line	bone	cancer
A1L020	127	23749302	LitSearch	K	Ubiquitination	JurkatT	line	blood	cancer
A1L020	209	23749302	LitSearch	K	Ubiquitination	JurkatT	line	blood	cancer
A1L020	27	23749302	LitSearch	K	Ubiquitination	JurkatT	line	blood	cancer
A1L020	308	23749302	LitSearch	S	Phosphorylation	JurkatT	line	blood	cancer
A1L020	338	21406692	Phosphositeplus.1010730	S	Phosphorylation	Unknown	unknown	unknown	other
A1L020	338	23749302	LitSearch	S	Phosphorylation	JurkatT	line	blood	cancer
A1L020	419	27577262	LitSearch	R	Methylation	HEK293	line	kidney	other
A1L020	427	27577262	LitSearch	R	Methylation	HEK293	line	kidney	other
A1L020	428	19664994	HPRD	S	Phosphorylation	Unknown	unknown	unknown	other
A1L020	428	19664994	Phosphositeplus.1010730	S	Phosphorylation	Unknown	unknown	unknown	other
A1L020	428	23749302	LitSearch	S	Phosphorylation	JurkatT	line	blood	cancer
A1L020	454	23749302	LitSearch	K	Ubiquitination	JurkatT	line	blood	cancer
A1L020	462	18779327	PhosphoELM.10011	S	Phosphorylation	Unknown	unknown	unknown	other
A1L020	462	23749302	LitSearch	S	Phosphorylation	JurkatT	line	blood	cancer
A1L020	501	23749302	LitSearch	T	Phosphorylation	JurkatT	line	blood	cancer
A1L020	NA	25953088	LitSearch	K	Acetylation	JurkatT	line	blood	cancer
A1L020	308	22424773	LitSearch	S	Phosphorylation	U2OS	line	bone	cancer
A1L0T0	577	21890473	Phosphositeplus.1010730	K	Ubiquitination	Unknown	unknown	unknown	other
A1L0T0	NA	25953088	LitSearch	K	Acetylation	JurkatT	line	blood	cancer
A1L0T0	NA	27030425	LitSearch	NA	Palmitoylation	MCF10A	line	breast	other
A1L0T0	NA	no_id_consult_db	SwissPalm	NA	Palmitoylation	Unknown	unknown	unknown	other
A1L157	NA	no_id_consult_db	SwissPalm	NA	Palmitoylation	Unknown	unknown	unknown	other
A1L167	116	20167786	Phosphositeplus.1010730	K	Acetylation	Unknown	unknown	unknown	other
A1L170	NA	24719451	LitSearch	NA	Phosphorylation	OvarianCancer	sample	ovary	cancer
A1L170	NA	24719451	LitSearch	NA	Phosphorylation	WHIM20	line	breast	cancer
A1L170	NA	24719451	LitSearch	NA	Phosphorylation	WHIM20	line	breast	cancer
A1L170	NA	24719451	LitSearch	NA	Phosphorylation	WHIM6	line	breast	cancer
A1L170	NA	24719451	LitSearch	NA	Phosphorylation	WHIM6	line	breast	cancer
A1L170	222	22424773	LitSearch	S	Phosphorylation	U2OS	line	bone	cancer
A1L170	223	22424773	LitSearch	S	Phosphorylation	U2OS	line	bone	cancer
A1L170	18	20363803	Phosphositeplus.1010730	S	Phosphorylation	Unknown	unknown	unknown	other
A1L170	18	21406692	Phosphositeplus.1010730	S	Phosphorylation	Unknown	unknown	unknown	other
A1L170	222	18220336	Phosphositeplus.1010730	S	Phosphorylation	Unknown	unknown	unknown	other
A1L170	222	18669648	HPRD	S	Phosphorylation	Unknown	unknown	unknown	other
A1L170	222	18669648	Phosphositeplus.1010730	S	Phosphorylation	Unknown	unknown	unknown	other
A1L170	222	18669648	Swiss-Prot 1010711	S	Phosphorylation	Unknown	unknown	unknown	other
A1L170	222	18669648	SysPTM 1.1	S	Phosphorylation	Unknown	unknown	unknown	other
A1L170	222	18691976	HPRD	S	Phosphorylation	Unknown	unknown	unknown	other
A1L170	222	19276368	Phosphositeplus.1010730	S	Phosphorylation	Unknown	unknown	unknown	other
A1L170	222	19413330	HPRD	S	Phosphorylation	Unknown	unknown	unknown	other
A1L170	222	20068231	HPRD	S	Phosphorylation	Unknown	unknown	unknown	other
A1L170	222	20166139	HPRD	S	Phosphorylation	Unknown	unknown	unknown	other
A1L170	222	20166139	Phosphositeplus.1010730	S	Phosphorylation	Unknown	unknown	unknown	other
A1L170	222	20363803	Phosphositeplus.1010730	S	Phosphorylation	Unknown	unknown	unknown	other
A1L170	223	18220336	Phosphositeplus.1010730	S	Phosphorylation	Unknown	unknown	unknown	other
A1L170	223	18220336	Swiss-Prot 1010711	S	Phosphorylation	Unknown	unknown	unknown	other
A1L170	223	18669648	HPRD	S	Phosphorylation	Unknown	unknown	unknown	other
A1L170	223	18669648	Phosphositeplus.1010730	S	Phosphorylation	Unknown	unknown	unknown	other
A1L170	223	18669648	Swiss-Prot 1010711	S	Phosphorylation	Unknown	unknown	unknown	other
A1L170	223	18669648	SysPTM 1.1	S	Phosphorylation	Unknown	unknown	unknown	other
A1L170	223	18691976	HPRD	S	Phosphorylation	Unknown	unknown	unknown	other
A1L170	223	18691976	Phosphositeplus.1010730	S	Phosphorylation	Unknown	unknown	unknown	other
A1L170	223	18691976	Swiss-Prot 1010711	S	Phosphorylation	Unknown	unknown	unknown	other
A1L170	223	18691976	SysPTM 1.1	S	Phosphorylation	Unknown	unknown	unknown	other
A1L170	223	19276368	Phosphositeplus.1010730	S	Phosphorylation	Unknown	unknown	unknown	other
A1L170	223	19413330	HPRD	S	Phosphorylation	Unknown	unknown	unknown	other
A1L170	223	19664994	HPRD	S	Phosphorylation	Unknown	unknown	unknown	other
A1L170	223	19664994	Phosphositeplus.1010730	S	Phosphorylation	Unknown	unknown	unknown	other
A1L170	223	19664995	HPRD	S	Phosphorylation	Unknown	unknown	unknown	other
A1L170	223	19664995	Phosphositeplus.1010730	S	Phosphorylation	Unknown	unknown	unknown	other
A1L170	223	20068231	HPRD	S	Phosphorylation	Unknown	unknown	unknown	other
A1L170	223	20068231	Phosphositeplus.1010730	S	Phosphorylation	Unknown	unknown	unknown	other
A1L170	223	20166139	HPRD	S	Phosphorylation	Unknown	unknown	unknown	other
A1L170	223	20166139	Phosphositeplus.1010730	S	Phosphorylation	Unknown	unknown	unknown	other
A1L170	223	20363803	Phosphositeplus.1010730	S	Phosphorylation	Unknown	unknown	unknown	other
A1L170	249	18220336	Phosphositeplus.1010730	S	Phosphorylation	Unknown	unknown	unknown	other
A1L170	249	18220336	Swiss-Prot 1010711	S	Phosphorylation	Unknown	unknown	unknown	other
A1L170	249	18669648	HPRD	S	Phosphorylation	Unknown	unknown	unknown	other
A1L170	249	18669648	Phosphositeplus.1010730	S	Phosphorylation	Unknown	unknown	unknown	other
A1L170	249	18669648	Swiss-Prot 1010711	S	Phosphorylation	Unknown	unknown	unknown	other
A1L170	249	18669648	SysPTM 1.1	S	Phosphorylation	Unknown	unknown	unknown	other
A1L170	249	19276368	Phosphositeplus.1010730	S	Phosphorylation	Unknown	unknown	unknown	other
A1L170	249	20068231	HPRD	S	Phosphorylation	Unknown	unknown	unknown	other
A1L170	249	20068231	Phosphositeplus.1010730	S	Phosphorylation	Unknown	unknown	unknown	other
A1L170	258	18220336	Phosphositeplus.1010730	S	Phosphorylation	Unknown	unknown	unknown	other
A1L170	258	18220336	Swiss-Prot 1010711	S	Phosphorylation	Unknown	unknown	unknown	other
A1L170	258	18669648	HPRD	S	Phosphorylation	Unknown	unknown	unknown	other
A1L170	258	18669648	Phosphositeplus.1010730	S	Phosphorylation	Unknown	unknown	unknown	other
A1L170	258	18669648	Swiss-Prot 1010711	S	Phosphorylation	Unknown	unknown	unknown	other
A1L170	258	18669648	SysPTM 1.1	S	Phosphorylation	Unknown	unknown	unknown	other
A1L170	258	19276368	Phosphositeplus.1010730	S	Phosphorylation	Unknown	unknown	unknown	other
A1L170	258	21406692	Phosphositeplus.1010730	S	Phosphorylation	Unknown	unknown	unknown	other
A1L170	NA	26657352	LitSearch	NA	Phosphorylation	GastricCancer	sample	stomach	cancer
A1L188	10	27577262	LitSearch	R	Methylation	HEK293	line	kidney	other
A1L188	40	17287340	PhosphoELM.10011	T	Phosphorylation	Unknown	unknown	unknown	other
A1L188	40	17287340	Phosphositeplus.1010730	T	Phosphorylation	Unknown	unknown	unknown	other
A1L188	40	17287340	Swiss-Prot 1010711	T	Phosphorylation	Unknown	unknown	unknown	other
A1L188	47	17287340	PhosphoELM.10011	S	Phosphorylation	Unknown	unknown	unknown	other
A1L188	47	17287340	Phosphositeplus.1010730	S	Phosphorylation	Unknown	unknown	unknown	other
A1L188	47	17287340	Swiss-Prot 1010711	S	Phosphorylation	Unknown	unknown	unknown	other
A1L390	1011	22424773	LitSearch	S	Phosphorylation	U2OS	line	bone	cancer
A1L390	1028	22424773	LitSearch	S	Phosphorylation	U2OS	line	bone	cancer
A1L390	1034	22424773	LitSearch	S	Phosphorylation	U2OS	line	bone	cancer
A1L390	1037	22424773	LitSearch	S	Phosphorylation	U2OS	line	bone	cancer
A1L390	1040	22424773	LitSearch	S	Phosphorylation	U2OS	line	bone	cancer
A1L390	1042	22424773	LitSearch	T	Phosphorylation	U2OS	line	bone	cancer
A1L390	1079	22424773	LitSearch	S	Phosphorylation	U2OS	line	bone	cancer
A1L390	1081	22424773	LitSearch	S	Phosphorylation	U2OS	line	bone	cancer
A1L390	1154	22424773	LitSearch	S	Phosphorylation	U2OS	line	bone	cancer
A1L390	1169	22424773	LitSearch	S	Phosphorylation	U2OS	line	bone	cancer
A1L390	576	22424773	LitSearch	S	Phosphorylation	U2OS	line	bone	cancer
A1L390	577	22424773	LitSearch	S	Phosphorylation	U2OS	line	bone	cancer
A1L390	614	22424773	LitSearch	S	Phosphorylation	U2OS	line	bone	cancer
A1L390	617	22424773	LitSearch	S	Phosphorylation	U2OS	line	bone	cancer
A1L390	618	22424773	LitSearch	S	Phosphorylation	U2OS	line	bone	cancer
A1L390	631	22424773	LitSearch	S	Phosphorylation	U2OS	line	bone	cancer
A1L390	636	22424773	LitSearch	S	Phosphorylation	U2OS	line	bone	cancer
A1L390	638	22424773	LitSearch	S	Phosphorylation	U2OS	line	bone	cancer
A1L390	639	22424773	LitSearch	S	Phosphorylation	U2OS	line	bone	cancer
A1L390	640	22424773	LitSearch	S	Phosphorylation	U2OS	line	bone	cancer
A1L390	643	22424773	LitSearch	S	Phosphorylation	U2OS	line	bone	cancer
A1L390	647	22424773	LitSearch	S	Phosphorylation	U2OS	line	bone	cancer
A1L390	76	22424773	LitSearch	S	Phosphorylation	U2OS	line	bone	cancer
A1L390	827	22424773	LitSearch	S	Phosphorylation	U2OS	line	bone	cancer
A1L390	962	22424773	LitSearch	S	Phosphorylation	U2OS	line	bone	cancer
A1L390	964	22424773	LitSearch	T	Phosphorylation	U2OS	line	bone	cancer
A1L390	1000	19007248	Swiss-Prot 1010711	S	Phosphorylation	Unknown	unknown	unknown	other
A1L390	1023	18669648	HPRD	S	Phosphorylation	Unknown	unknown	unknown	other
A1L390	1025	18669648	HPRD	S	Phosphorylation	Unknown	unknown	unknown	other
A1L390	1025	19691289	HPRD	S	Phosphorylation	Unknown	unknown	unknown	other
A1L390	1026	18669648	PhosphoELM.10011	T	Phosphorylation	Unknown	unknown	unknown	other
A1L390	1028	18669648	PhosphoELM.10011	S	Phosphorylation	Unknown	unknown	unknown	other
A1L390	1034	18669648	PhosphoELM.10011	S	Phosphorylation	Unknown	unknown	unknown	other
A1L390	1037	17081983	PhosphoELM.10011	S	Phosphorylation	Unknown	unknown	unknown	other
A1L390	1037	17081983	Swiss-Prot 1010711	S	Phosphorylation	Unknown	unknown	unknown	other
A1L390	1037	17081983	SysPTM 1.1	S	Phosphorylation	Unknown	unknown	unknown	other
A1L390	1037	18669648	PhosphoELM.10011	S	Phosphorylation	Unknown	unknown	unknown	other
A1L390	1037	18669648	Phosphositeplus.1010730	S	Phosphorylation	Unknown	unknown	unknown	other
A1L390	1037	18669648	Swiss-Prot 1010711	S	Phosphorylation	Unknown	unknown	unknown	other
A1L390	1037	18669648	SysPTM 1.1	S	Phosphorylation	Unknown	unknown	unknown	other
A1L390	1037	19664995	Phosphositeplus.1010730	S	Phosphorylation	Unknown	unknown	unknown	other
A1L390	1037	20068231	Phosphositeplus.1010730	S	Phosphorylation	Unknown	unknown	unknown	other
A1L390	1037	20363803	Phosphositeplus.1010730	S	Phosphorylation	Unknown	unknown	unknown	other
A1L390	1037	21406692	Phosphositeplus.1010730	S	Phosphorylation	Unknown	unknown	unknown	other
A1L390	1040	18669648	PhosphoELM.10011	S	Phosphorylation	Unknown	unknown	unknown	other
A1L390	1040	18669648	Phosphositeplus.1010730	S	Phosphorylation	Unknown	unknown	unknown	other
A1L390	1040	18669648	Swiss-Prot 1010711	S	Phosphorylation	Unknown	unknown	unknown	other
A1L390	1040	18669648	SysPTM 1.1	S	Phosphorylation	Unknown	unknown	unknown	other
A1L390	1040	19664995	Phosphositeplus.1010730	S	Phosphorylation	Unknown	unknown	unknown	other
A1L390	1040	20058876	Phosphositeplus.1010730	S	Phosphorylation	Unknown	unknown	unknown	other
A1L390	1040	20068231	Phosphositeplus.1010730	S	Phosphorylation	Unknown	unknown	unknown	other
A1L390	1040	20363803	Phosphositeplus.1010730	S	Phosphorylation	Unknown	unknown	unknown	other
A1L390	1040	21406692	Phosphositeplus.1010730	S	Phosphorylation	Unknown	unknown	unknown	other
A1L390	1042	17081983	PhosphoELM.10011	T	Phosphorylation	Unknown	unknown	unknown	other
A1L390	1042	17081983	Swiss-Prot 1010711	T	Phosphorylation	Unknown	unknown	unknown	other
A1L390	1042	17081983	SysPTM 1.1	T	Phosphorylation	Unknown	unknown	unknown	other
A1L390	1042	18669648	PhosphoELM.10011	T	Phosphorylation	Unknown	unknown	unknown	other
A1L390	1044	18669648	PhosphoELM.10011	T	Phosphorylation	Unknown	unknown	unknown	other
A1L390	1044	18669648	Phosphositeplus.1010730	T	Phosphorylation	Unknown	unknown	unknown	other
A1L390	1079	18669648	PhosphoELM.10011	S	Phosphorylation	Unknown	unknown	unknown	other
A1L390	1079	21406692	Phosphositeplus.1010730	S	Phosphorylation	Unknown	unknown	unknown	other
A1L390	1081	18669648	PhosphoELM.10011	S	Phosphorylation	Unknown	unknown	unknown	other
A1L390	1081	18669648	Phosphositeplus.1010730	S	Phosphorylation	Unknown	unknown	unknown	other
A1L390	1098	20068231	HPRD	S	Phosphorylation	Unknown	unknown	unknown	other
A1L390	1098	20068231	PHOSIDA	S	Phosphorylation	HeLa	line	cervix	cancer
A1L390	1105	27577262	LitSearch	R	Methylation	HEK293	line	kidney	other
A1L390	1107	27577262	LitSearch	R	Methylation	HEK293	line	kidney	other
A1L390	1112	20068231	HPRD	S	Phosphorylation	Unknown	unknown	unknown	other
A1L390	1113	19007248	HPRD	S	Phosphorylation	Unknown	unknown	unknown	other
A1L390	1113	20068231	HPRD	S	Phosphorylation	Unknown	unknown	unknown	other
A1L390	1113	20068231	PHOSIDA	S	Phosphorylation	HeLa	line	cervix	cancer
A1L390	1127	20068231	HPRD	S	Phosphorylation	Unknown	unknown	unknown	other
A1L390	1169	19007248	Swiss-Prot 1010711	S	Phosphorylation	Unknown	unknown	unknown	other
A1L390	1169	20068231	Phosphositeplus.1010730	S	Phosphorylation	Unknown	unknown	unknown	other
A1L390	297	20068231	PHOSIDA	S	Phosphorylation	HeLa	line	cervix	cancer
A1L390	298	20068231	PHOSIDA	T	Phosphorylation	HeLa	line	cervix	cancer
A1L390	377	19664995	HPRD	S	Phosphorylation	Unknown	unknown	unknown	other
A1L390	433	19664995	Phosphositeplus.1010730	S	Phosphorylation	Unknown	unknown	unknown	other
A1L390	433	21406692	Phosphositeplus.1010730	S	Phosphorylation	Unknown	unknown	unknown	other
A1L390	433	22115753	Phosphositeplus.1010730	S	Phosphorylation	Unknown	unknown	unknown	other
A1L390	477	19007248	HPRD	S	Phosphorylation	Unknown	unknown	unknown	other
A1L390	520	18669648	HPRD	S	Phosphorylation	Unknown	unknown	unknown	other
A1L390	520	20068231	HPRD	S	Phosphorylation	Unknown	unknown	unknown	other
A1L390	520	20068231	PHOSIDA	S	Phosphorylation	HeLa	line	cervix	cancer
A1L390	521	18669648	HPRD	S	Phosphorylation	Unknown	unknown	unknown	other
A1L390	521	20068231	HPRD	S	Phosphorylation	Unknown	unknown	unknown	other
A1L390	521	20068231	PHOSIDA	S	Phosphorylation	HeLa	line	cervix	cancer
A1L390	533	19007248	Swiss-Prot 1010711	S	Phosphorylation	Unknown	unknown	unknown	other
A1L390	556	19691289	HPRD	S	Phosphorylation	Unknown	unknown	unknown	other
A1L390	576	18669648	PhosphoELM.10011	S	Phosphorylation	Unknown	unknown	unknown	other
A1L390	576	18669648	Phosphositeplus.1010730	S	Phosphorylation	Unknown	unknown	unknown	other
A1L390	576	18669648	Swiss-Prot 1010711	S	Phosphorylation	Unknown	unknown	unknown	other
A1L390	576	20068231	Phosphositeplus.1010730	S	Phosphorylation	Unknown	unknown	unknown	other
A1L390	576	20363803	Phosphositeplus.1010730	S	Phosphorylation	Unknown	unknown	unknown	other
A1L390	576	21406692	Phosphositeplus.1010730	S	Phosphorylation	Unknown	unknown	unknown	other
A1L390	576	22115753	Phosphositeplus.1010730	S	Phosphorylation	Unknown	unknown	unknown	other
A1L390	577	18669648	PhosphoELM.10011	S	Phosphorylation	Unknown	unknown	unknown	other
A1L390	577	18669648	Phosphositeplus.1010730	S	Phosphorylation	Unknown	unknown	unknown	other
A1L390	577	18669648	Swiss-Prot 1010711	S	Phosphorylation	Unknown	unknown	unknown	other
A1L390	577	20068231	Phosphositeplus.1010730	S	Phosphorylation	Unknown	unknown	unknown	other
A1L390	577	20363803	Phosphositeplus.1010730	S	Phosphorylation	Unknown	unknown	unknown	other
A1L390	577	21406692	Phosphositeplus.1010730	S	Phosphorylation	Unknown	unknown	unknown	other
A1L390	577	22115753	Phosphositeplus.1010730	S	Phosphorylation	Unknown	unknown	unknown	other
A1L390	584	18669648	HPRD	S	Phosphorylation	Unknown	unknown	unknown	other
A1L390	584	19413330	HPRD	S	Phosphorylation	Unknown	unknown	unknown	other
A1L390	587	18669648	HPRD	S	Phosphorylation	Unknown	unknown	unknown	other
A1L390	587	18767875	HPRD	S	Phosphorylation	Unknown	unknown	unknown	other
A1L390	587	19413330	HPRD	S	Phosphorylation	Unknown	unknown	unknown	other
A1L390	587	19664994	HPRD	S	Phosphorylation	Unknown	unknown	unknown	other
A1L390	587	19664995	HPRD	S	Phosphorylation	Unknown	unknown	unknown	other
A1L390	587	19691289	HPRD	S	Phosphorylation	Unknown	unknown	unknown	other
A1L390	587	20058876	HPRD	S	Phosphorylation	Unknown	unknown	unknown	other
A1L390	587	20068231	HPRD	S	Phosphorylation	Unknown	unknown	unknown	other
A1L390	587	20068231	PHOSIDA	S	Phosphorylation	HeLa	line	cervix	cancer
A1L390	591	18669648	HPRD	S	Phosphorylation	Unknown	unknown	unknown	other
A1L390	591	19691289	HPRD	S	Phosphorylation	Unknown	unknown	unknown	other
A1L390	591	20068231	HPRD	S	Phosphorylation	Unknown	unknown	unknown	other
A1L390	591	20068231	PHOSIDA	S	Phosphorylation	HeLa	line	cervix	cancer
A1L390	631	21406692	Phosphositeplus.1010730	S	Phosphorylation	Unknown	unknown	unknown	other
A1L390	636	22115753	Phosphositeplus.1010730	S	Phosphorylation	Unknown	unknown	unknown	other
A1L390	639	22115753	Phosphositeplus.1010730	S	Phosphorylation	Unknown	unknown	unknown	other
A1L390	640	18669648	PhosphoELM.10011	S	Phosphorylation	Unknown	unknown	unknown	other
A1L390	640	18669648	Phosphositeplus.1010730	S	Phosphorylation	Unknown	unknown	unknown	other
A1L390	640	19413330	Swiss-Prot 1010711	S	Phosphorylation	Unknown	unknown	unknown	other
A1L390	640	21406692	Phosphositeplus.1010730	S	Phosphorylation	Unknown	unknown	unknown	other
A1L390	640	22115753	Phosphositeplus.1010730	S	Phosphorylation	Unknown	unknown	unknown	other
A1L390	643	18669648	PhosphoELM.10011	S	Phosphorylation	Unknown	unknown	unknown	other
A1L390	643	18669648	Phosphositeplus.1010730	S	Phosphorylation	Unknown	unknown	unknown	other
A1L390	643	18669648	Swiss-Prot 1010711	S	Phosphorylation	Unknown	unknown	unknown	other
A1L390	643	19413330	Swiss-Prot 1010711	S	Phosphorylation	Unknown	unknown	unknown	other
A1L390	643	19664994	Phosphositeplus.1010730	S	Phosphorylation	Unknown	unknown	unknown	other
A1L390	643	19664995	Phosphositeplus.1010730	S	Phosphorylation	Unknown	unknown	unknown	other
A1L390	643	19691289	Phosphositeplus.1010730	S	Phosphorylation	Unknown	unknown	unknown	other
A1L390	643	20058876	Phosphositeplus.1010730	S	Phosphorylation	Unknown	unknown	unknown	other
A1L390	643	20068231	Phosphositeplus.1010730	S	Phosphorylation	Unknown	unknown	unknown	other
A1L390	643	21406692	Phosphositeplus.1010730	S	Phosphorylation	Unknown	unknown	unknown	other
A1L390	643	22115753	Phosphositeplus.1010730	S	Phosphorylation	Unknown	unknown	unknown	other
A1L390	647	18669648	PhosphoELM.10011	S	Phosphorylation	Unknown	unknown	unknown	other
A1L390	647	18669648	Phosphositeplus.1010730	S	Phosphorylation	Unknown	unknown	unknown	other
A1L390	647	18669648	Swiss-Prot 1010711	S	Phosphorylation	Unknown	unknown	unknown	other
A1L390	647	19691289	Phosphositeplus.1010730	S	Phosphorylation	Unknown	unknown	unknown	other
A1L390	647	20068231	Phosphositeplus.1010730	S	Phosphorylation	Unknown	unknown	unknown	other
A1L390	647	21406692	Phosphositeplus.1010730	S	Phosphorylation	Unknown	unknown	unknown	other
A1L390	647	22115753	Phosphositeplus.1010730	S	Phosphorylation	Unknown	unknown	unknown	other
A1L390	685	17081983	PHOSIDA	S	Phosphorylation	HeLa	line	cervix	cancer
A1L390	685	18669648	HPRD	S	Phosphorylation	Unknown	unknown	unknown	other
A1L390	685	19691289	HPRD	S	Phosphorylation	Unknown	unknown	unknown	other
A1L390	687	18767875	HPRD	S	Phosphorylation	Unknown	unknown	unknown	other
A1L390	688	17081983	HPRD	Y	Phosphorylation	Unknown	unknown	unknown	other
A1L390	726	20068231	HPRD	T	Phosphorylation	Unknown	unknown	unknown	other
A1L390	727	20068231	HPRD	S	Phosphorylation	Unknown	unknown	unknown	other
A1L390	741	17081983	PhosphoELM.10011	S	Phosphorylation	Unknown	unknown	unknown	other
A1L390	741	18669648	PhosphoELM.10011	S	Phosphorylation	Unknown	unknown	unknown	other
A1L390	741	18669648	Phosphositeplus.1010730	S	Phosphorylation	Unknown	unknown	unknown	other
A1L390	741	18669648	Swiss-Prot 1010711	S	Phosphorylation	Unknown	unknown	unknown	other
A1L390	741	18669648	SysPTM 1.1	S	Phosphorylation	Unknown	unknown	unknown	other
A1L390	741	19276368	Phosphositeplus.1010730	S	Phosphorylation	Unknown	unknown	unknown	other
A1L390	741	19691289	Phosphositeplus.1010730	S	Phosphorylation	Unknown	unknown	unknown	other
A1L390	741	21406692	Phosphositeplus.1010730	S	Phosphorylation	Unknown	unknown	unknown	other
A1L390	744	17081983	SysPTM 1.1	Y	Phosphorylation	Unknown	unknown	unknown	other
A1L390	759	22115753	Phosphositeplus.1010730	S	Phosphorylation	Unknown	unknown	unknown	other
A1L390	76	18212344	HPRD	S	Phosphorylation	Unknown	unknown	unknown	other
A1L390	76	18212344	SysPTM 1.1	S	Phosphorylation	Unknown	unknown	unknown	other
A1L390	76	18220336	PhosphoELM.10011	S	Phosphorylation	Unknown	unknown	unknown	other
A1L390	76	18220336	Phosphositeplus.1010730	S	Phosphorylation	Unknown	unknown	unknown	other
A1L390	76	18220336	Swiss-Prot 1010711	S	Phosphorylation	Unknown	unknown	unknown	other
A1L390	76	18669648	HPRD	S	Phosphorylation	Unknown	unknown	unknown	other
A1L390	76	18669648	PhosphoELM.10011	S	Phosphorylation	Unknown	unknown	unknown	other
A1L390	76	18669648	Phosphositeplus.1010730	S	Phosphorylation	Unknown	unknown	unknown	other
A1L390	76	18669648	Swiss-Prot 1010711	S	Phosphorylation	Unknown	unknown	unknown	other
A1L390	76	18669648	SysPTM 1.1	S	Phosphorylation	Unknown	unknown	unknown	other
A1L390	76	18767875	HPRD	S	Phosphorylation	Unknown	unknown	unknown	other
A1L390	76	19007248	HPRD	S	Phosphorylation	Unknown	unknown	unknown	other
A1L390	76	19007248	Swiss-Prot 1010711	S	Phosphorylation	Unknown	unknown	unknown	other
A1L390	76	19276368	Phosphositeplus.1010730	S	Phosphorylation	Unknown	unknown	unknown	other
A1L390	76	19664995	HPRD	S	Phosphorylation	Unknown	unknown	unknown	other
A1L390	76	19664995	Phosphositeplus.1010730	S	Phosphorylation	Unknown	unknown	unknown	other
A1L390	76	19691289	HPRD	S	Phosphorylation	Unknown	unknown	unknown	other
A1L390	76	19691289	Phosphositeplus.1010730	S	Phosphorylation	Unknown	unknown	unknown	other
A1L390	76	20058876	HPRD	S	Phosphorylation	Unknown	unknown	unknown	other
A1L390	76	20058876	Phosphositeplus.1010730	S	Phosphorylation	Unknown	unknown	unknown	other
A1L390	76	20068231	HPRD	S	Phosphorylation	Unknown	unknown	unknown	other
A1L390	76	20068231	PHOSIDA	S	Phosphorylation	HeLa	line	cervix	cancer
A1L390	76	20068231	Phosphositeplus.1010730	S	Phosphorylation	Unknown	unknown	unknown	other
A1L390	76	21406692	Phosphositeplus.1010730	S	Phosphorylation	Unknown	unknown	unknown	other
A1L390	76	22115753	Phosphositeplus.1010730	S	Phosphorylation	Unknown	unknown	unknown	other
A1L390	771	19691289	HPRD	S	Phosphorylation	Unknown	unknown	unknown	other
A1L390	771	20068231	HPRD	S	Phosphorylation	Unknown	unknown	unknown	other
A1L390	771	20068231	PHOSIDA	S	Phosphorylation	HeLa	line	cervix	cancer
A1L390	827	19691289	Phosphositeplus.1010730	S	Phosphorylation	Unknown	unknown	unknown	other
A1L390	827	21406692	Phosphositeplus.1010730	S	Phosphorylation	Unknown	unknown	unknown	other
A1L390	836	20068231	HPRD	S	Phosphorylation	Unknown	unknown	unknown	other
A1L390	906	18669648	HPRD	S	Phosphorylation	Unknown	unknown	unknown	other
A1L390	906	20068231	PHOSIDA	S	Phosphorylation	HeLa	line	cervix	cancer
A1L390	908	18669648	HPRD	T	Phosphorylation	Unknown	unknown	unknown	other
A1L390	908	20068231	HPRD	T	Phosphorylation	Unknown	unknown	unknown	other
A1L390	93	18083107	Phosphositeplus.1010730	Y	Phosphorylation	Unknown	unknown	unknown	other
A1L390	944	19007248	HPRD	S	Phosphorylation	Unknown	unknown	unknown	other
A1L390	962	18669648	PhosphoELM.10011	S	Phosphorylation	Unknown	unknown	unknown	other
A1L390	962	18669648	Phosphositeplus.1010730	S	Phosphorylation	Unknown	unknown	unknown	other
A1L390	962	18669648	Swiss-Prot 1010711	S	Phosphorylation	Unknown	unknown	unknown	other
A1L390	962	18669648	SysPTM 1.1	S	Phosphorylation	Unknown	unknown	unknown	other
A1L390	964	18669648	PhosphoELM.10011	T	Phosphorylation	Unknown	unknown	unknown	other
A1L390	970	18669648	HPRD	T	Phosphorylation	Unknown	unknown	unknown	other
A1L390	972	18669648	HPRD	S	Phosphorylation	Unknown	unknown	unknown	other
A1L390	978	18669648	HPRD	S	Phosphorylation	Unknown	unknown	unknown	other
A1L390	981	17081983	HPRD	S	Phosphorylation	Unknown	unknown	unknown	other
A1L390	981	17081983	PHOSIDA	S	Phosphorylation	HeLa	line	cervix	cancer
A1L390	981	18669648	HPRD	S	Phosphorylation	Unknown	unknown	unknown	other
A1L390	981	19651622	HPRD	S	Phosphorylation	Unknown	unknown	unknown	other
A1L390	981	19664995	HPRD	S	Phosphorylation	Unknown	unknown	unknown	other
A1L390	981	20068231	HPRD	S	Phosphorylation	Unknown	unknown	unknown	other
A1L390	981	20068231	PHOSIDA	S	Phosphorylation	HeLa	line	cervix	cancer
A1L390	984	18669648	HPRD	S	Phosphorylation	Unknown	unknown	unknown	other
A1L390	984	19651622	HPRD	S	Phosphorylation	Unknown	unknown	unknown	other
A1L390	984	19664995	HPRD	S	Phosphorylation	Unknown	unknown	unknown	other
A1L390	984	20058876	HPRD	S	Phosphorylation	Unknown	unknown	unknown	other
A1L390	984	20068231	HPRD	S	Phosphorylation	Unknown	unknown	unknown	other
A1L390	984	20068231	PHOSIDA	S	Phosphorylation	HeLa	line	cervix	cancer
A1L390	986	17081983	HPRD	T	Phosphorylation	Unknown	unknown	unknown	other
A1L390	986	17081983	PHOSIDA	T	Phosphorylation	HeLa	line	cervix	cancer
A1L390	986	18669648	HPRD	T	Phosphorylation	Unknown	unknown	unknown	other
A1L390	988	18669648	HPRD	T	Phosphorylation	Unknown	unknown	unknown	other
A1L390	988	20068231	HPRD	T	Phosphorylation	Unknown	unknown	unknown	other
A1L390	NA	26354681	LitSearch	S	Phosphorylation	CD34+HSPC	sample	blood	healthy
A1L390	NA	26354681	LitSearch	S	Phosphorylation	CD3+T	sample	blood	healthy
A1L390	NA	26657352	LitSearch	NA	Phosphorylation	GastricCancer	sample	stomach	cancer
A1L390	1011	22424773	LitSearch	S	Phosphorylation	U2OS	line	bone	cancer
A1L390	1028	22424773	LitSearch	S	Phosphorylation	U2OS	line	bone	cancer
A1L390	1034	22424773	LitSearch	S	Phosphorylation	U2OS	line	bone	cancer
A1L390	1037	22424773	LitSearch	S	Phosphorylation	U2OS	line	bone	cancer
A1L390	1040	22424773	LitSearch	S	Phosphorylation	U2OS	line	bone	cancer
A1L390	1042	22424773	LitSearch	T	Phosphorylation	U2OS	line	bone	cancer
A1L390	1079	22424773	LitSearch	S	Phosphorylation	U2OS	line	bone	cancer
A1L390	1081	22424773	LitSearch	S	Phosphorylation	U2OS	line	bone	cancer
A1L390	1154	22424773	LitSearch	S	Phosphorylation	U2OS	line	bone	cancer
A1L390	1169	22424773	LitSearch	S	Phosphorylation	U2OS	line	bone	cancer
A1L390	576	22424773	LitSearch	S	Phosphorylation	U2OS	line	bone	cancer
A1L390	577	22424773	LitSearch	S	Phosphorylation	U2OS	line	bone	cancer
A1L390	614	22424773	LitSearch	S	Phosphorylation	U2OS	line	bone	cancer
A1L390	617	22424773	LitSearch	S	Phosphorylation	U2OS	line	bone	cancer
A1L390	618	22424773	LitSearch	S	Phosphorylation	U2OS	line	bone	cancer
A1L390	631	22424773	LitSearch	S	Phosphorylation	U2OS	line	bone	cancer
A1L390	636	22424773	LitSearch	S	Phosphorylation	U2OS	line	bone	cancer
A1L390	638	22424773	LitSearch	S	Phosphorylation	U2OS	line	bone	cancer
A1L390	639	22424773	LitSearch	S	Phosphorylation	U2OS	line	bone	cancer
A1L390	640	22424773	LitSearch	S	Phosphorylation	U2OS	line	bone	cancer
A1L390	643	22424773	LitSearch	S	Phosphorylation	U2OS	line	bone	cancer
A1L390	647	22424773	LitSearch	S	Phosphorylation	U2OS	line	bone	cancer
A1L390	76	22424773	LitSearch	S	Phosphorylation	U2OS	line	bone	cancer
A1L390	827	22424773	LitSearch	S	Phosphorylation	U2OS	line	bone	cancer
A1L390	962	22424773	LitSearch	S	Phosphorylation	U2OS	line	bone	cancer
A1L390	964	22424773	LitSearch	T	Phosphorylation	U2OS	line	bone	cancer
A1L443	NA	26699800	LitSearch	S	Phosphorylation	NFF	?	foreskin	healthy
A1L4H1	NA	26657352	LitSearch	NA	Glycosylation	GastricCancer	sample	stomach	cancer
A1L4K1	465	20562096	Phosphositeplus.1010730	Y	Phosphorylation	Unknown	unknown	unknown	other
A1L4K1	467	20562096	Phosphositeplus.1010730	T	Phosphorylation	Unknown	unknown	unknown	other
A1L4K1	476	20562096	Phosphositeplus.1010730	T	Phosphorylation	Unknown	unknown	unknown	other
A1X283	NA	20167786	LitSearch	K	Acetylation	Liver	sample	liver	healthy
A1X283	NA	24719451	LitSearch	NA	Phosphorylation	OvarianCancer	sample	ovary	cancer
A1X283	NA	24719451	LitSearch	NA	Phosphorylation	WHIM20	line	breast	cancer
A1X283	NA	24719451	LitSearch	NA	Phosphorylation	WHIM20	line	breast	cancer
A1X283	NA	24719451	LitSearch	NA	Phosphorylation	WHIM6	line	breast	cancer
A1X283	NA	24719451	LitSearch	NA	Phosphorylation	WHIM6	line	breast	cancer
A1X283	279	22424773	LitSearch	S	Phosphorylation	U2OS	line	bone	cancer
A1X283	291	22424773	LitSearch	S	Phosphorylation	U2OS	line	bone	cancer
A1X283	293	22424773	LitSearch	S	Phosphorylation	U2OS	line	bone	cancer
A1X283	279	22424773	LitSearch	S	Phosphorylation	U2OS	line	bone	cancer
A1X283	291	22424773	LitSearch	S	Phosphorylation	U2OS	line	bone	cancer
A1X283	293	22424773	LitSearch	S	Phosphorylation	U2OS	line	bone	cancer
A1X283	500	22424773	LitSearch	S	Phosphorylation	U2OS	line	bone	cancer
A1X283	503	22424773	LitSearch	S	Phosphorylation	U2OS	line	bone	cancer
A1X283	505	22424773	LitSearch	S	Phosphorylation	U2OS	line	bone	cancer
A1X283	17	20167786	Phosphositeplus.1010730	K	Acetylation	Unknown	unknown	unknown	other
A1X283	25	18083107	HPRD	Y	Phosphorylation	Unknown	unknown	unknown	other
A1X283	25	18083107	Phosphositeplus.1010730	Y	Phosphorylation	Unknown	unknown	unknown	other
A1X283	25	18083107	Swiss-Prot 1010711	Y	Phosphorylation	Unknown	unknown	unknown	other
A1X283	279	20068231	HPRD	S	Phosphorylation	Unknown	unknown	unknown	other
A1X283	279	20068231	Phosphositeplus.1010730	S	Phosphorylation	Unknown	unknown	unknown	other
A1X283	291	18669648	HPRD	S	Phosphorylation	Unknown	unknown	unknown	other
A1X283	291	18669648	Phosphositeplus.1010730	S	Phosphorylation	Unknown	unknown	unknown	other
A1X283	291	18669648	Swiss-Prot 1010711	S	Phosphorylation	Unknown	unknown	unknown	other
A1X283	291	18669648	SysPTM 1.1	S	Phosphorylation	Unknown	unknown	unknown	other
A1X283	291	19651622	HPRD	S	Phosphorylation	Unknown	unknown	unknown	other
A1X283	291	20068231	HPRD	S	Phosphorylation	Unknown	unknown	unknown	other
A1X283	291	20068231	PHOSIDA	S	Phosphorylation	HeLa	line	cervix	cancer
A1X283	291	20068231	Phosphositeplus.1010730	S	Phosphorylation	Unknown	unknown	unknown	other
A1X283	291	21406692	Phosphositeplus.1010730	S	Phosphorylation	Unknown	unknown	unknown	other
A1X283	291	23749302	LitSearch	S	Phosphorylation	JurkatT	line	blood	cancer
A1X283	353	20068231	HPRD	T	Phosphorylation	Unknown	unknown	unknown	other
A1X283	353	20068231	PHOSIDA	T	Phosphorylation	HeLa	line	cervix	cancer
A1X283	353	20068231	Phosphositeplus.1010730	T	Phosphorylation	Unknown	unknown	unknown	other
A1X283	491	23749302	LitSearch	S	Phosphorylation	JurkatT	line	blood	cancer
A1X283	508	20943948	Phosphositeplus.1010730	Y	Phosphorylation	Unknown	unknown	unknown	other
A1X283	679	18669648	HPRD	S	Phosphorylation	Unknown	unknown	unknown	other
A1X283	679	22115753	Phosphositeplus.1010730	S	Phosphorylation	Unknown	unknown	unknown	other
A1X283	770	23749302	LitSearch	S	Phosphorylation	JurkatT	line	blood	cancer
A1X283	805	23954790	LitSearch	K	Acetylation	HeLa	line	cervix	cancer
A1X283	818	21406692	Phosphositeplus.1010730	T	Phosphorylation	Unknown	unknown	unknown	other
A1X283	819	27577262	LitSearch	R	Methylation	HEK293	line	kidney	other
A1X283	855	18578522	HPRD	Y	Phosphorylation	Unknown	unknown	unknown	other
A1X283	855	18578522	Phosphositeplus.1010730	Y	Phosphorylation	Unknown	unknown	unknown	other
A1X283	NA	26657352	LitSearch	NA	Phosphorylation	GastricCancer	sample	stomach	cancer
A1X283	NA	26699800	LitSearch	S	Phosphorylation	NFF	?	foreskin	healthy
A1X283	NA	26699800	LitSearch	S	Phosphorylation	NFF	?	foreskin	healthy
A1X283	NA	26699800	LitSearch	S	Phosphorylation	NFF	?	foreskin	healthy
A1X283	279	22424773	LitSearch	S	Phosphorylation	U2OS	line	bone	cancer
A1X283	291	22424773	LitSearch	S	Phosphorylation	U2OS	line	bone	cancer
A1X283	293	22424773	LitSearch	S	Phosphorylation	U2OS	line	bone	cancer
A1X283	500	22424773	LitSearch	S	Phosphorylation	U2OS	line	bone	cancer
A1X283	503	22424773	LitSearch	S	Phosphorylation	U2OS	line	bone	cancer
A1X283	505	22424773	LitSearch	S	Phosphorylation	U2OS	line	bone	cancer
A1X283	NA	23583077	LitSearch	K	Methylation	HEK293T	line	kidney	other
A1XBS5	100	21906983	Phosphositeplus.1010730	K	Ubiquitination	Unknown	unknown	unknown	other
A1XBS5	107	21906983	Phosphositeplus.1010730	K	Ubiquitination	Unknown	unknown	unknown	other
A1XBS5	139	23749302	LitSearch	S	Phosphorylation	JurkatT	line	blood	cancer
A1XBS5	14	21906983	Phosphositeplus.1010730	K	Ubiquitination	Unknown	unknown	unknown	other
A1XBS5	79	21906983	Phosphositeplus.1010730	K	Ubiquitination	Unknown	unknown	unknown	other
A1XBS5	94	21906983	Phosphositeplus.1010730	K	Ubiquitination	Unknown	unknown	unknown	other
A1YPR0	NA	24719451	LitSearch	NA	Phosphorylation	WHIM6	line	breast	cancer
A1YPR0	331	18083107	Phosphositeplus.1010730	Y	Phosphorylation	Unknown	unknown	unknown	other
A1YPR0	331	18083107	Swiss-Prot 1010711	Y	Phosphorylation	Unknown	unknown	unknown	other
A1YPR0	NA	26657352	LitSearch	NA	Phosphorylation	GastricCancer	sample	stomach	cancer
A1Z1Q3	170	18655026	Phosphositeplus.1010730	K	Ubiquitination	Unknown	unknown	unknown	other
A2A288	178	17081983	PHOSIDA	S	Phosphorylation	HeLa	line	cervix	cancer
A2A288	178	20068231	PHOSIDA	S	Phosphorylation	HeLa	line	cervix	cancer
A2A288	182	17081983	PHOSIDA	T	Phosphorylation	HeLa	line	cervix	cancer
A2A288	182	18083107	Phosphositeplus.1010730	Y	Phosphorylation	Unknown	unknown	unknown	other
A2A288	182	20068231	PHOSIDA	T	Phosphorylation	HeLa	line	cervix	cancer
A2A288	372	25849564	LitSearch	R	Methylation	PBMCs	sample	blood	healthy
A2A288	384	25849564	LitSearch	R	Methylation	PBMCs	sample	blood	healthy
A2A288	414	25849564	LitSearch	R	Methylation	PBMCs	sample	blood	healthy
A2A2Y4	416	18452278	HPRD	S	Phosphorylation	Unknown	unknown	unknown	other
A2A2Y4	NA	26657352	LitSearch	NA	Phosphorylation	GastricCancer	sample	stomach	cancer
A2A2Z9	NA	23236377	LitSearch	K	Acetylation	U2OS	line	bone	cancer
A2A368	NA	27600370	LitSearch	R	Methylation	Bladder	sample	bladder	healthy
A2A3K4	NA	24719451	LitSearch	NA	Phosphorylation	OvarianCancer	sample	ovary	cancer
A2A3K4	NA	24719451	LitSearch	NA	Phosphorylation	WHIM20	line	breast	cancer
A2A3K4	NA	24719451	LitSearch	NA	Phosphorylation	WHIM20	line	breast	cancer
A2A3K4	NA	24719451	LitSearch	NA	Phosphorylation	WHIM6	line	breast	cancer
A2A3L6	2	22115753	Phosphositeplus.1010730	S	Phosphorylation	Unknown	unknown	unknown	other
A2A3L6	3	22115753	Phosphositeplus.1010730	S	Phosphorylation	Unknown	unknown	unknown	other
A2A3L6	436	23749302	LitSearch	T	Phosphorylation	JurkatT	line	blood	cancer
A2A3L6	NA	26354681	LitSearch	S	Phosphorylation	CD34+HSPC	sample	blood	healthy
A2A3N6	135	23749302	LitSearch	K	Ubiquitination	JurkatT	line	blood	cancer
A2A3N6	74	23749302	LitSearch	K	Ubiquitination	JurkatT	line	blood	cancer
A2A3N6	NA	25953088	LitSearch	K	Acetylation	JurkatT	line	blood	cancer
A2A3N6	405	22424773	LitSearch	S	Phosphorylation	U2OS	line	bone	cancer
A2A3N6	407	22424773	LitSearch	S	Phosphorylation	U2OS	line	bone	cancer
A2A3N6	405	22424773	LitSearch	S	Phosphorylation	U2OS	line	bone	cancer
A2A3N6	407	22424773	LitSearch	S	Phosphorylation	U2OS	line	bone	cancer
A2AB15	17	28860605	LitSearch	K	Acetylation	HeLa	line	cervix	cancer
A2AJT9	NA	24719451	LitSearch	NA	Phosphorylation	OvarianCancer	sample	ovary	cancer
A2AJT9	NA	24719451	LitSearch	NA	Phosphorylation	WHIM20	line	breast	cancer
A2AJT9	NA	24719451	LitSearch	NA	Phosphorylation	WHIM20	line	breast	cancer
A2AJT9	NA	24719451	LitSearch	NA	Phosphorylation	WHIM6	line	breast	cancer
A2AJT9	NA	24719451	LitSearch	NA	Phosphorylation	WHIM6	line	breast	cancer
A2AJT9	139	22424773	LitSearch	S	Phosphorylation	U2OS	line	bone	cancer
A2AJT9	15	22424773	LitSearch	S	Phosphorylation	U2OS	line	bone	cancer
A2AJT9	17	22424773	LitSearch	S	Phosphorylation	U2OS	line	bone	cancer
A2AJT9	100	23749302	LitSearch	S	Phosphorylation	JurkatT	line	blood	cancer
A2AJT9	139	16565220	PhosphoELM.10011	S	Phosphorylation	Unknown	unknown	unknown	other
A2AJT9	139	16565220	Phosphositeplus.1010730	S	Phosphorylation	Unknown	unknown	unknown	other
A2AJT9	139	16565220	Swiss-Prot 1010711	S	Phosphorylation	Unknown	unknown	unknown	other
A2AJT9	139	16565220	SysPTM 1.1	S	Phosphorylation	Unknown	unknown	unknown	other
A2AJT9	139	21406692	Phosphositeplus.1010730	S	Phosphorylation	Unknown	unknown	unknown	other
A2AJT9	15	17081983	HPRD	S	Phosphorylation	Unknown	unknown	unknown	other
A2AJT9	15	17081983	PHOSIDA	S	Phosphorylation	HeLa	line	cervix	cancer
A2AJT9	15	17081983	PhosphoELM.10011	S	Phosphorylation	Unknown	unknown	unknown	other
A2AJT9	15	17081983	Phosphositeplus.1010730	S	Phosphorylation	Unknown	unknown	unknown	other
A2AJT9	15	17081983	Swiss-Prot 1010711	S	Phosphorylation	Unknown	unknown	unknown	other
A2AJT9	15	17081983	SysPTM 1.1	S	Phosphorylation	Unknown	unknown	unknown	other
A2AJT9	15	18669648	HPRD	S	Phosphorylation	Unknown	unknown	unknown	other
A2AJT9	15	18669648	PhosphoELM.10011	S	Phosphorylation	Unknown	unknown	unknown	other
A2AJT9	15	18669648	Phosphositeplus.1010730	S	Phosphorylation	Unknown	unknown	unknown	other
A2AJT9	15	18669648	Swiss-Prot 1010711	S	Phosphorylation	Unknown	unknown	unknown	other
A2AJT9	15	18669648	SysPTM 1.1	S	Phosphorylation	Unknown	unknown	unknown	other
A2AJT9	15	20068231	HPRD	S	Phosphorylation	Unknown	unknown	unknown	other
A2AJT9	15	20068231	PHOSIDA	S	Phosphorylation	HeLa	line	cervix	cancer
A2AJT9	15	20068231	Phosphositeplus.1010730	S	Phosphorylation	Unknown	unknown	unknown	other
A2AJT9	15	20164059	Phosphositeplus.1010730	S	Phosphorylation	Unknown	unknown	unknown	other
A2AJT9	15	20363803	Phosphositeplus.1010730	S	Phosphorylation	Unknown	unknown	unknown	other
A2AJT9	15	21406692	Phosphositeplus.1010730	S	Phosphorylation	Unknown	unknown	unknown	other
A2AJT9	15	23749302	LitSearch	S	Phosphorylation	JurkatT	line	blood	cancer
A2AJT9	17	17081983	HPRD	S	Phosphorylation	Unknown	unknown	unknown	other
A2AJT9	17	17081983	PHOSIDA	S	Phosphorylation	HeLa	line	cervix	cancer
A2AJT9	17	17081983	PhosphoELM.10011	S	Phosphorylation	Unknown	unknown	unknown	other
A2AJT9	17	17081983	Phosphositeplus.1010730	S	Phosphorylation	Unknown	unknown	unknown	other
A2AJT9	17	17081983	Swiss-Prot 1010711	S	Phosphorylation	Unknown	unknown	unknown	other
A2AJT9	17	17081983	SysPTM 1.1	S	Phosphorylation	Unknown	unknown	unknown	other
A2AJT9	17	18669648	HPRD	S	Phosphorylation	Unknown	unknown	unknown	other
A2AJT9	17	18669648	PhosphoELM.10011	S	Phosphorylation	Unknown	unknown	unknown	other
A2AJT9	17	18669648	Phosphositeplus.1010730	S	Phosphorylation	Unknown	unknown	unknown	other
A2AJT9	17	18669648	Swiss-Prot 1010711	S	Phosphorylation	Unknown	unknown	unknown	other
A2AJT9	17	18669648	SysPTM 1.1	S	Phosphorylation	Unknown	unknown	unknown	other
A2AJT9	17	20068231	HPRD	S	Phosphorylation	Unknown	unknown	unknown	other
A2AJT9	17	20068231	PHOSIDA	S	Phosphorylation	HeLa	line	cervix	cancer
A2AJT9	17	20068231	Phosphositeplus.1010730	S	Phosphorylation	Unknown	unknown	unknown	other
A2AJT9	17	20164059	Phosphositeplus.1010730	S	Phosphorylation	Unknown	unknown	unknown	other
A2AJT9	17	20363803	Phosphositeplus.1010730	S	Phosphorylation	Unknown	unknown	unknown	other
A2AJT9	17	21406692	Phosphositeplus.1010730	S	Phosphorylation	Unknown	unknown	unknown	other
A2AJT9	17	23749302	LitSearch	S	Phosphorylation	JurkatT	line	blood	cancer
A2AJT9	31	23749302	LitSearch	S	Phosphorylation	JurkatT	line	blood	cancer
A2AJT9	402	23749302	LitSearch	S	Phosphorylation	JurkatT	line	blood	cancer
A2AJT9	73	17081983	HPRD	S	Phosphorylation	Unknown	unknown	unknown	other
A2AJT9	73	17081983	SysPTM 1.1	S	Phosphorylation	Unknown	unknown	unknown	other
A2AJT9	74	17081983	HPRD	Y	Phosphorylation	Unknown	unknown	unknown	other
A2AJT9	74	17081983	SysPTM 1.1	Y	Phosphorylation	Unknown	unknown	unknown	other
A2AJT9	78	18669648	HPRD	S	Phosphorylation	Unknown	unknown	unknown	other
A2AJT9	78	18669648	PhosphoELM.10011	S	Phosphorylation	Unknown	unknown	unknown	other
A2AJT9	78	18669648	Phosphositeplus.1010730	S	Phosphorylation	Unknown	unknown	unknown	other
A2AJT9	78	18669648	Swiss-Prot 1010711	S	Phosphorylation	Unknown	unknown	unknown	other
A2AJT9	78	18669648	SysPTM 1.1	S	Phosphorylation	Unknown	unknown	unknown	other
A2AJT9	78	20068231	HPRD	S	Phosphorylation	Unknown	unknown	unknown	other
A2AJT9	78	20068231	PHOSIDA	S	Phosphorylation	HeLa	line	cervix	cancer
A2AJT9	78	21406692	Phosphositeplus.1010730	S	Phosphorylation	Unknown	unknown	unknown	other
A2AJT9	78	23749302	LitSearch	S	Phosphorylation	JurkatT	line	blood	cancer
A2AJT9	80	18669648	HPRD	S	Phosphorylation	Unknown	unknown	unknown	other
A2AJT9	80	18669648	PhosphoELM.10011	S	Phosphorylation	Unknown	unknown	unknown	other
A2AJT9	80	18669648	Phosphositeplus.1010730	S	Phosphorylation	Unknown	unknown	unknown	other
A2AJT9	80	18669648	Swiss-Prot 1010711	S	Phosphorylation	Unknown	unknown	unknown	other
A2AJT9	80	18669648	SysPTM 1.1	S	Phosphorylation	Unknown	unknown	unknown	other
A2AJT9	80	20068231	HPRD	S	Phosphorylation	Unknown	unknown	unknown	other
A2AJT9	80	20068231	PHOSIDA	S	Phosphorylation	HeLa	line	cervix	cancer
A2AJT9	80	20068231	Phosphositeplus.1010730	S	Phosphorylation	Unknown	unknown	unknown	other
A2AJT9	80	21406692	Phosphositeplus.1010730	S	Phosphorylation	Unknown	unknown	unknown	other
A2AJT9	80	23749302	LitSearch	S	Phosphorylation	JurkatT	line	blood	cancer
A2AJT9	NA	26354681	LitSearch	S	Phosphorylation	CD34+HSPC	sample	blood	healthy
A2AJT9	NA	26354681	LitSearch	S	Phosphorylation	CD3+T	sample	blood	healthy
A2CJ06	500	23749302	LitSearch	S	Phosphorylation	JurkatT	line	blood	cancer
A2CJ06	501	23749302	LitSearch	S	Phosphorylation	JurkatT	line	blood	cancer
A2CJ06	NA	26354681	LitSearch	M	Oxidation	CD34+HSPC	sample	blood	healthy
A2CJ06	NA	26354681	LitSearch	S	Phosphorylation	CD34+HSPC	sample	blood	healthy
A2IDB2	36	28860605	LitSearch	K	Acetylation	HeLa	line	cervix	cancer
A2PYH4	1120	17693683	HPRD	S	Phosphorylation	Unknown	unknown	unknown	other
A2PYH4	1120	17693683	Swiss-Prot 1010711	S	Phosphorylation	Unknown	unknown	unknown	other
A2PYH4	1120	17693683	SysPTM 1.1	S	Phosphorylation	Unknown	unknown	unknown	other
A2PYH4	788	18083107	Phosphositeplus.1010730	Y	Phosphorylation	Unknown	unknown	unknown	other
A2PYH4	798	18083107	Phosphositeplus.1010730	Y	Phosphorylation	Unknown	unknown	unknown	other
A2RRH5	757	19702290	Phosphositeplus.1010730	Y	Phosphorylation	Unknown	unknown	unknown	other
A2RRL7	NA	24719451	LitSearch	NA	Phosphorylation	WHIM6	line	breast	cancer
A2RRP1	NA	24719451	LitSearch	NA	Phosphorylation	OvarianCancer	sample	ovary	cancer
A2RRP1	NA	24719451	LitSearch	NA	Phosphorylation	WHIM20	line	breast	cancer
A2RRP1	NA	24719451	LitSearch	NA	Phosphorylation	WHIM6	line	breast	cancer
A2RRP1	473	22424773	LitSearch	S	Phosphorylation	U2OS	line	bone	cancer
A2RRP1	475	22424773	LitSearch	S	Phosphorylation	U2OS	line	bone	cancer
A2RRP1	473	22424773	LitSearch	S	Phosphorylation	U2OS	line	bone	cancer
A2RRP1	475	22424773	LitSearch	S	Phosphorylation	U2OS	line	bone	cancer
A2RRP1	1057	19608861	HPRD	K	Acetylation	Unknown	unknown	unknown	other
A2RRP1	1057	19608861	Phosphositeplus.1010730	K	Acetylation	Unknown	unknown	unknown	other
A2RRP1	1057	19608861	Swiss-Prot 1010711	K	Acetylation	Unknown	unknown	unknown	other
A2RRP1	115	21906983	Phosphositeplus.1010730	K	Ubiquitination	Unknown	unknown	unknown	other
A2RRP1	115	23749302	LitSearch	K	Ubiquitination	JurkatT	line	blood	cancer
A2RRP1	1261	21906983	Phosphositeplus.1010730	K	Ubiquitination	Unknown	unknown	unknown	other
A2RRP1	1261	23954790	LitSearch	K	Acetylation	HeLa	line	cervix	cancer
A2RRP1	1443	23749302	LitSearch	T	Phosphorylation	JurkatT	line	blood	cancer
A2RRP1	1931	23749302	LitSearch	K	Acetylation	JurkatT	line	blood	cancer
A2RRP1	2052	20068231	HPRD	S	Phosphorylation	Unknown	unknown	unknown	other
A2RRP1	473	18318008	Phosphositeplus.1010730	S	Phosphorylation	Unknown	unknown	unknown	other
A2RRP1	473	18318008	Swiss-Prot 1010711	S	Phosphorylation	Unknown	unknown	unknown	other
A2RRP1	473	18452278	HPRD	S	Phosphorylation	Unknown	unknown	unknown	other
A2RRP1	473	18491316	HPRD	S	Phosphorylation	Unknown	unknown	unknown	other
A2RRP1	473	18491316	Phosphositeplus.1010730	S	Phosphorylation	Unknown	unknown	unknown	other
A2RRP1	473	18669648	HPRD	S	Phosphorylation	Unknown	unknown	unknown	other
A2RRP1	473	18669648	PhosphoELM.10011	S	Phosphorylation	Unknown	unknown	unknown	other
A2RRP1	473	18669648	Phosphositeplus.1010730	S	Phosphorylation	Unknown	unknown	unknown	other
A2RRP1	473	18669648	Swiss-Prot 1010711	S	Phosphorylation	Unknown	unknown	unknown	other
A2RRP1	473	19651622	HPRD	S	Phosphorylation	Unknown	unknown	unknown	other
A2RRP1	473	19690332	Phosphositeplus.1010730	S	Phosphorylation	Unknown	unknown	unknown	other
A2RRP1	473	19690332	Swiss-Prot 1010711	S	Phosphorylation	Unknown	unknown	unknown	other
A2RRP1	473	20166139	HPRD	S	Phosphorylation	Unknown	unknown	unknown	other
A2RRP1	473	20166139	Phosphositeplus.1010730	S	Phosphorylation	Unknown	unknown	unknown	other
A2RRP1	473	21406692	Phosphositeplus.1010730	S	Phosphorylation	Unknown	unknown	unknown	other
A2RRP1	473	21659604	Phosphositeplus.1010730	S	Phosphorylation	Unknown	unknown	unknown	other
A2RRP1	473	23749302	LitSearch	S	Phosphorylation	JurkatT	line	blood	cancer
A2RRP1	475	18318008	Phosphositeplus.1010730	S	Phosphorylation	Unknown	unknown	unknown	other
A2RRP1	475	18318008	Swiss-Prot 1010711	S	Phosphorylation	Unknown	unknown	unknown	other
A2RRP1	475	18669648	HPRD	S	Phosphorylation	Unknown	unknown	unknown	other
A2RRP1	475	18669648	PhosphoELM.10011	S	Phosphorylation	Unknown	unknown	unknown	other
A2RRP1	475	18669648	Phosphositeplus.1010730	S	Phosphorylation	Unknown	unknown	unknown	other
A2RRP1	475	18669648	Swiss-Prot 1010711	S	Phosphorylation	Unknown	unknown	unknown	other
A2RRP1	475	19651622	HPRD	S	Phosphorylation	Unknown	unknown	unknown	other
A2RRP1	475	19690332	Phosphositeplus.1010730	S	Phosphorylation	Unknown	unknown	unknown	other
A2RRP1	475	19690332	Swiss-Prot 1010711	S	Phosphorylation	Unknown	unknown	unknown	other
A2RRP1	475	20166139	HPRD	S	Phosphorylation	Unknown	unknown	unknown	other
A2RRP1	475	20166139	Phosphositeplus.1010730	S	Phosphorylation	Unknown	unknown	unknown	other
A2RRP1	475	21406692	Phosphositeplus.1010730	S	Phosphorylation	Unknown	unknown	unknown	other
A2RRP1	475	23749302	LitSearch	S	Phosphorylation	JurkatT	line	blood	cancer
A2RRP1	511	20068231	HPRD	T	Phosphorylation	Unknown	unknown	unknown	other
A2RRP1	511	20068231	Phosphositeplus.1010730	T	Phosphorylation	Unknown	unknown	unknown	other
A2RRP1	620	23749302	LitSearch	K	Ubiquitination	JurkatT	line	blood	cancer
A2RRP1	679	21906983	Phosphositeplus.1010730	K	Ubiquitination	Unknown	unknown	unknown	other
A2RRP1	893	18083107	Phosphositeplus.1010730	Y	Phosphorylation	Unknown	unknown	unknown	other
A2RRP1	944	21906983	Phosphositeplus.1010730	K	Ubiquitination	Unknown	unknown	unknown	other
A2RRP1	NA	25953088	LitSearch	K	Acetylation	JurkatT	line	blood	cancer
A2RRP1	NA	26354681	LitSearch	S	Phosphorylation	CD34+HSPC	sample	blood	healthy
A2RRP1	NA	26354681	LitSearch	S	Phosphorylation	CD3+T	sample	blood	healthy
A2RRP1	NA	26657352	LitSearch	NA	Phosphorylation	GastricCancer	sample	stomach	cancer
A2RRP1	NA	26699800	LitSearch	S	Phosphorylation	NFF	?	foreskin	healthy
A2RRP1	NA	26699800	LitSearch	S	Phosphorylation	NFF	?	foreskin	healthy
A2RTX5	NA	24719451	LitSearch	NA	Phosphorylation	WHIM20	line	breast	cancer
A2RTX5	163	20363803	Phosphositeplus.1010730	T	Phosphorylation	Unknown	unknown	unknown	other
A2RTX5	2	19413330	Swiss-Prot 1010711	A	Acetylation	Unknown	unknown	unknown	other
A2RTX5	322	21906983	Phosphositeplus.1010730	K	Ubiquitination	Unknown	unknown	unknown	other
A2RTX5	449	20562096	Phosphositeplus.1010730	T	Phosphorylation	Unknown	unknown	unknown	other
A2RTX5	457	20562096	Phosphositeplus.1010730	Y	Phosphorylation	Unknown	unknown	unknown	other
A2RTX5	459	20562096	Phosphositeplus.1010730	S	Phosphorylation	Unknown	unknown	unknown	other
A2RTX5	NA	25953088	LitSearch	K	Acetylation	JurkatT	line	blood	cancer
A2RTX5	NA	20061308	LitSearch	NA	Acetylation	HEK293	line	kidney	other
A2RU30	188	16964243	Phosphositeplus.1010730	T	Phosphorylation	Unknown	unknown	unknown	other
A2RU30	21	23749302	LitSearch	S	Phosphorylation	JurkatT	line	blood	cancer
A2RU30	293	18083107	Phosphositeplus.1010730	Y	Phosphorylation	Unknown	unknown	unknown	other
A2RU30	311	19690332	Phosphositeplus.1010730	S	Phosphorylation	Unknown	unknown	unknown	other
A2RU30	311	22115753	Phosphositeplus.1010730	S	Phosphorylation	Unknown	unknown	unknown	other
A2RU30	311	23749302	LitSearch	S	Phosphorylation	JurkatT	line	blood	cancer
A2RU30	356	23749302	LitSearch	S	Phosphorylation	JurkatT	line	blood	cancer
A2RU30	454	19690332	Phosphositeplus.1010730	S	Phosphorylation	Unknown	unknown	unknown	other
A2RU30	454	19690332	Swiss-Prot 1010711	S	Phosphorylation	Unknown	unknown	unknown	other
A2RU30	454	20164059	Phosphositeplus.1010730	S	Phosphorylation	Unknown	unknown	unknown	other
A2RU30	454	22115753	Phosphositeplus.1010730	S	Phosphorylation	Unknown	unknown	unknown	other
A2RU30	454	23749302	LitSearch	S	Phosphorylation	JurkatT	line	blood	cancer
A2RU30	467	23749302	LitSearch	S	Phosphorylation	JurkatT	line	blood	cancer
A2RU30	7	23749302	LitSearch	S	Phosphorylation	JurkatT	line	blood	cancer
A2RU30	NA	26354681	LitSearch	S	Phosphorylation	CD34+HSPC	sample	blood	healthy
A2RU30	NA	26354681	LitSearch	S	Phosphorylation	CD3+T	sample	blood	healthy
A2RU49	186	21890473	Phosphositeplus.1010730	K	Ubiquitination	Unknown	unknown	unknown	other
A2RU54	128	23749302	LitSearch	S	Phosphorylation	JurkatT	line	blood	cancer
A2RU54	130	23749302	LitSearch	S	Phosphorylation	JurkatT	line	blood	cancer
A2RU67	NA	26571101	LitSearch	NA	Glycosylation	OVCAR-3	line	ovary	cancer
A2RU67	30	22424773	LitSearch	S	Phosphorylation	U2OS	line	bone	cancer
A2RU67	33	22424773	LitSearch	S	Phosphorylation	U2OS	line	bone	cancer
A2RU67	52	22424773	LitSearch	S	Phosphorylation	U2OS	line	bone	cancer
A2RU67	62	22424773	LitSearch	S	Phosphorylation	U2OS	line	bone	cancer
A2RU67	6	24495048	LitSearch	N	Glycosylation	Liver	sample	liver	healthy
A2RU67	16	18669648	HPRD	S	Phosphorylation	Unknown	unknown	unknown	other
A2RU67	16	18669648	PhosphoELM.10011	S	Phosphorylation	Unknown	unknown	unknown	other
A2RU67	16	18669648	Phosphositeplus.1010730	S	Phosphorylation	Unknown	unknown	unknown	other
A2RU67	16	18669648	Swiss-Prot 1010711	S	Phosphorylation	Unknown	unknown	unknown	other
A2RU67	16	18669648	SysPTM 1.1	S	Phosphorylation	Unknown	unknown	unknown	other
A2RU67	16	19690332	Phosphositeplus.1010730	S	Phosphorylation	Unknown	unknown	unknown	other
A2RU67	16	19690332	Swiss-Prot 1010711	S	Phosphorylation	Unknown	unknown	unknown	other
A2RU67	22	18669648	HPRD	Y	Phosphorylation	Unknown	unknown	unknown	other
A2RU67	22	18669648	PhosphoELM.10011	Y	Phosphorylation	Unknown	unknown	unknown	other
A2RU67	22	18669648	Swiss-Prot 1010711	Y	Phosphorylation	Unknown	unknown	unknown	other
A2RU67	22	18669648	SysPTM 1.1	Y	Phosphorylation	Unknown	unknown	unknown	other
A2RU67	237	19349973	HPRD	N	Glycosylation	Unknown	unknown	unknown	other
A2RU67	237	24495048	LitSearch	N	Glycosylation	Liver	sample	liver	healthy
A2RU67	237	25182382	LitSearch	N	Glycosylation	HEK293T	line	kidney	other
A2RU67	26	18669648	HPRD	T	Phosphorylation	Unknown	unknown	unknown	other
A2RU67	26	18669648	PhosphoELM.10011	T	Phosphorylation	Unknown	unknown	unknown	other
A2RU67	30	18669648	HPRD	S	Phosphorylation	Unknown	unknown	unknown	other
A2RU67	30	18669648	PhosphoELM.10011	S	Phosphorylation	Unknown	unknown	unknown	other
A2RU67	30	18669648	Phosphositeplus.1010730	S	Phosphorylation	Unknown	unknown	unknown	other
A2RU67	30	18669648	Swiss-Prot 1010711	S	Phosphorylation	Unknown	unknown	unknown	other
A2RU67	30	18669648	SysPTM 1.1	S	Phosphorylation	Unknown	unknown	unknown	other
A2RU67	30	19690332	Phosphositeplus.1010730	S	Phosphorylation	Unknown	unknown	unknown	other
A2RU67	30	20363803	Phosphositeplus.1010730	S	Phosphorylation	Unknown	unknown	unknown	other
A2RU67	33	18669648	HPRD	S	Phosphorylation	Unknown	unknown	unknown	other
A2RU67	33	18669648	PhosphoELM.10011	S	Phosphorylation	Unknown	unknown	unknown	other
A2RU67	33	18669648	Phosphositeplus.1010730	S	Phosphorylation	Unknown	unknown	unknown	other
A2RU67	33	18669648	Swiss-Prot 1010711	S	Phosphorylation	Unknown	unknown	unknown	other
A2RU67	33	18669648	SysPTM 1.1	S	Phosphorylation	Unknown	unknown	unknown	other
A2RU67	33	19690332	Phosphositeplus.1010730	S	Phosphorylation	Unknown	unknown	unknown	other
A2RU67	33	19690332	Swiss-Prot 1010711	S	Phosphorylation	Unknown	unknown	unknown	other
A2RU67	33	20363803	Phosphositeplus.1010730	S	Phosphorylation	Unknown	unknown	unknown	other
A2RU67	372	24495048	LitSearch	N	Glycosylation	Liver	sample	liver	healthy
A2RU67	396	24495048	LitSearch	N	Glycosylation	Liver	sample	liver	healthy
A2RU67	52	18669648	HPRD	S	Phosphorylation	Unknown	unknown	unknown	other
A2RU67	52	18669648	PhosphoELM.10011	S	Phosphorylation	Unknown	unknown	unknown	other
A2RU67	597	20068231	HPRD	S	Phosphorylation	Unknown	unknown	unknown	other
A2RU67	597	20068231	Phosphositeplus.1010730	S	Phosphorylation	Unknown	unknown	unknown	other
A2RU67	598	20068231	HPRD	T	Phosphorylation	Unknown	unknown	unknown	other
A2RU67	598	20068231	Phosphositeplus.1010730	T	Phosphorylation	Unknown	unknown	unknown	other
A2RU67	62	18669648	HPRD	S	Phosphorylation	Unknown	unknown	unknown	other
A2RU67	62	18669648	PhosphoELM.10011	S	Phosphorylation	Unknown	unknown	unknown	other
A2RU67	62	18669648	Phosphositeplus.1010730	S	Phosphorylation	Unknown	unknown	unknown	other
A2RU67	62	18669648	Swiss-Prot 1010711	S	Phosphorylation	Unknown	unknown	unknown	other
A2RU67	62	18669648	SysPTM 1.1	S	Phosphorylation	Unknown	unknown	unknown	other
A2RU67	62	19413330	HPRD	S	Phosphorylation	Unknown	unknown	unknown	other
A2RU67	62	19413330	Swiss-Prot 1010711	S	Phosphorylation	Unknown	unknown	unknown	other
A2RU67	62	23749302	LitSearch	S	Phosphorylation	JurkatT	line	blood	cancer
A2RU67	71	21906983	Phosphositeplus.1010730	K	Ubiquitination	Unknown	unknown	unknown	other
A2RU67	75	18669648	HPRD	S	Phosphorylation	Unknown	unknown	unknown	other
A2RU67	75	18669648	PhosphoELM.10011	S	Phosphorylation	Unknown	unknown	unknown	other
A2RU67	79	20393185	Phosphositeplus.1010730	T	Phosphorylation	Unknown	unknown	unknown	other
A2RU67	82	20393185	Phosphositeplus.1010730	Y	Phosphorylation	Unknown	unknown	unknown	other
A2RU67	NA	26354681	LitSearch	S	Phosphorylation	CD34+HSPC	sample	blood	healthy
A2RUB6	NA	24719451	LitSearch	NA	Phosphorylation	WHIM6	line	breast	cancer
A2RUB6	115	18669648	Phosphositeplus.1010730	T	Phosphorylation	Unknown	unknown	unknown	other
A2RUB6	115	18669648	Swiss-Prot 1010711	T	Phosphorylation	Unknown	unknown	unknown	other
A2RUB6	115	18669648	SysPTM 1.1	T	Phosphorylation	Unknown	unknown	unknown	other
A2RUB6	121	18669648	Phosphositeplus.1010730	T	Phosphorylation	Unknown	unknown	unknown	other
A2RUB6	121	18669648	Swiss-Prot 1010711	T	Phosphorylation	Unknown	unknown	unknown	other
A2RUB6	121	18669648	SysPTM 1.1	T	Phosphorylation	Unknown	unknown	unknown	other
A2RUB6	23	23749302	LitSearch	S	Phosphorylation	JurkatT	line	blood	cancer
A2RUB6	269	23749302	LitSearch	K	Acetylation	JurkatT	line	blood	cancer
A2RUB6	757	23749302	LitSearch	S	Phosphorylation	JurkatT	line	blood	cancer
A2RUB6	794	23749302	LitSearch	S	Phosphorylation	JurkatT	line	blood	cancer
A2RUB6	796	23749302	LitSearch	S	Phosphorylation	JurkatT	line	blood	cancer
A2RUB6	81	18669648	HPRD	T	Phosphorylation	Unknown	unknown	unknown	other
A2RUB6	87	18669648	HPRD	T	Phosphorylation	Unknown	unknown	unknown	other
A2RUB6	913	21890473	Phosphositeplus.1010730	K	Ubiquitination	Unknown	unknown	unknown	other
A2RUC4	48	20562096	Phosphositeplus.1010730	Y	Phosphorylation	Unknown	unknown	unknown	other
A2RUQ5	11	19690332	Phosphositeplus.1010730	S	Phosphorylation	Unknown	unknown	unknown	other
A2RUQ5	14	19690332	Phosphositeplus.1010730	T	Phosphorylation	Unknown	unknown	unknown	other
A2RUQ5	5	19690332	Phosphositeplus.1010730	S	Phosphorylation	Unknown	unknown	unknown	other
A2RUQ5	8	19690332	Phosphositeplus.1010730	T	Phosphorylation	Unknown	unknown	unknown	other
A2RUR9	632	20164059	Phosphositeplus.1010730	S	Phosphorylation	Unknown	unknown	unknown	other
A2RUR9	632	23749302	LitSearch	S	Phosphorylation	JurkatT	line	blood	cancer
A2RUR9	634	20164059	Phosphositeplus.1010730	S	Phosphorylation	Unknown	unknown	unknown	other
A2RUR9	634	23749302	LitSearch	S	Phosphorylation	JurkatT	line	blood	cancer
A2RUR9	955	18655026	Phosphositeplus.1010730	K	Ubiquitination	Unknown	unknown	unknown	other
A2RUR9	955	18655026	Swiss-Prot 1010711	K	Ubiquitination	Unknown	unknown	unknown	other
A2RUR9	NA	26354681	LitSearch	S	Phosphorylation	CD34+HSPC	sample	blood	healthy
A2RUR9	NA	26354681	LitSearch	S	Phosphorylation	CD3+T	sample	blood	healthy
A2RUS2	NA	24719451	LitSearch	NA	Phosphorylation	OvarianCancer	sample	ovary	cancer
A2RUS2	NA	24719451	LitSearch	NA	Phosphorylation	WHIM6	line	breast	cancer
A2RUS2	1144	20068231	HPRD	T	Phosphorylation	Unknown	unknown	unknown	other
A2RUS2	391	21906983	Phosphositeplus.1010730	K	Ubiquitination	Unknown	unknown	unknown	other
A2RUS2	472	22115753	Phosphositeplus.1010730	S	Phosphorylation	Unknown	unknown	unknown	other
A2RUS2	511	21890473	Phosphositeplus.1010730	K	Ubiquitination	Unknown	unknown	unknown	other
A2RUS2	517	21890473	Phosphositeplus.1010730	K	Ubiquitination	Unknown	unknown	unknown	other
A2RUS2	664	20167786	Phosphositeplus.1010730	K	Acetylation	Unknown	unknown	unknown	other
A2RUS2	730	21890473	Phosphositeplus.1010730	K	Ubiquitination	Unknown	unknown	unknown	other
A2RUS2	NA	26354681	LitSearch	S	Phosphorylation	CD34+HSPC	sample	blood	healthy
A2RUS2	NA	26354681	LitSearch	T	Phosphorylation	CD34+HSPC	sample	blood	healthy
A2RUU4	30	18083107	Phosphositeplus.1010730	Y	Phosphorylation	Unknown	unknown	unknown	other
A2VDJ0	NA	20167786	LitSearch	K	Acetylation	Liver	sample	liver	healthy
A2VDJ0	NA	26571101	LitSearch	NA	Glycosylation	OVCAR-3	line	ovary	cancer
A2VDJ0	343	24495048	LitSearch	N	Glycosylation	Liver	sample	liver	healthy
A2VDJ0	403	24495048	LitSearch	N	Glycosylation	Liver	sample	liver	healthy
A2VDJ0	593	24495048	LitSearch	N	Glycosylation	Liver	sample	liver	healthy
A2VDJ0	1122	18669648	HPRD	S	Phosphorylation	Unknown	unknown	unknown	other
A2VDJ0	1122	18669648	Phosphositeplus.1010730	S	Phosphorylation	Unknown	unknown	unknown	other
A2VDJ0	1122	18669648	Swiss-Prot 1010711	S	Phosphorylation	Unknown	unknown	unknown	other
A2VDJ0	1123	23749302	LitSearch	S	Phosphorylation	JurkatT	line	blood	cancer
A2VDJ0	1213	23749302	LitSearch	S	Phosphorylation	JurkatT	line	blood	cancer
A2VDJ0	1243	23749302	LitSearch	S	Phosphorylation	JurkatT	line	blood	cancer
A2VDJ0	1601	23749302	LitSearch	S	Phosphorylation	JurkatT	line	blood	cancer
A2VDJ0	547	20167786	Phosphositeplus.1010730	K	Acetylation	Unknown	unknown	unknown	other
A2VDJ0	569	20167786	Phosphositeplus.1010730	K	Acetylation	Unknown	unknown	unknown	other
A2VDJ0	710	24495048	LitSearch	N	Glycosylation	Liver	sample	liver	healthy
A2VDJ0	729	23749302	LitSearch	K	Ubiquitination	JurkatT	line	blood	cancer
A2VDJ0	744	23749302	LitSearch	K	Ubiquitination	JurkatT	line	blood	cancer
A2VDJ0	77	24495048	LitSearch	N	Glycosylation	Liver	sample	liver	healthy
A2VDJ0	810	24495048	LitSearch	N	Glycosylation	Liver	sample	liver	healthy
A2VDJ0	945	23749302	LitSearch	K	Ubiquitination	JurkatT	line	blood	cancer
A2VDJ0	982	23749302	LitSearch	S	Phosphorylation	JurkatT	line	blood	cancer
A2VDJ0	NA	25953088	LitSearch	K	Acetylation	JurkatT	line	blood	cancer
A2VDJ0	NA	no_id_consult_db	SwissPalm	NA	Palmitoylation	Unknown	unknown	unknown	other
A2VEC9	3766	20058876	HPRD	T	Phosphorylation	Unknown	unknown	unknown	other
A2VEC9	3766	20058876	Phosphositeplus.1010730	T	Phosphorylation	Unknown	unknown	unknown	other
A2VEC9	3782	20058876	HPRD	S	Phosphorylation	Unknown	unknown	unknown	other
A2VEC9	3782	20058876	Phosphositeplus.1010730	S	Phosphorylation	Unknown	unknown	unknown	other
A2VEC9	3785	20058876	HPRD	T	Phosphorylation	Unknown	unknown	unknown	other
A2VEC9	3785	20058876	Phosphositeplus.1010730	T	Phosphorylation	Unknown	unknown	unknown	other
A2VEC9	NA	26699800	LitSearch	S	Phosphorylation	NFF	?	foreskin	healthy
A3KMH1	1085	19835603	Phosphositeplus.1010730	Y	Phosphorylation	Unknown	unknown	unknown	other
A3KMH1	1440	18083107	Phosphositeplus.1010730	Y	Phosphorylation	Unknown	unknown	unknown	other
A3KMH1	1707	23749302	LitSearch	S	Phosphorylation	JurkatT	line	blood	cancer
A3KMH1	248	18083107	Phosphositeplus.1010730	Y	Phosphorylation	Unknown	unknown	unknown	other
A3KMH1	272	23954790	LitSearch	K	Succinylation	HeLa	line	cervix	cancer
A3KMH1	NA	25953088	LitSearch	K	Acetylation	JurkatT	line	blood	cancer
A3KMH1	NA	26354681	LitSearch	S	Phosphorylation	CD34+HSPC	sample	blood	healthy
A3KMH1	NA	26354681	LitSearch	S	Phosphorylation	CD3+T	sample	blood	healthy
A3KMH1	NA	27030425	LitSearch	NA	Palmitoylation	MCF10A	line	breast	other
A3KMH1	NA	no_id_consult_db	SwissPalm	NA	Palmitoylation	Unknown	unknown	unknown	other
A3KN83	NA	24719451	LitSearch	NA	Phosphorylation	OvarianCancer	sample	ovary	cancer
A3KN83	NA	24719451	LitSearch	NA	Phosphorylation	WHIM20	line	breast	cancer
A3KN83	NA	24719451	LitSearch	NA	Phosphorylation	WHIM20	line	breast	cancer
A3KN83	NA	24719451	LitSearch	NA	Phosphorylation	WHIM6	line	breast	cancer
A3KN83	NA	24719451	LitSearch	NA	Phosphorylation	WHIM6	line	breast	cancer
A3KN83	689	22424773	LitSearch	S	Phosphorylation	U2OS	line	bone	cancer
A3KN83	692	22424773	LitSearch	S	Phosphorylation	U2OS	line	bone	cancer
A3KN83	693	22424773	LitSearch	S	Phosphorylation	U2OS	line	bone	cancer
A3KN83	697	22424773	LitSearch	S	Phosphorylation	U2OS	line	bone	cancer
A3KN83	754	22424773	LitSearch	S	Phosphorylation	U2OS	line	bone	cancer
A3KN83	755	22424773	LitSearch	S	Phosphorylation	U2OS	line	bone	cancer
A3KN83	794	22424773	LitSearch	S	Phosphorylation	U2OS	line	bone	cancer
A3KN83	811	22424773	LitSearch	S	Phosphorylation	U2OS	line	bone	cancer
A3KN83	1024	27577262	LitSearch	R	Methylation	HEK293	line	kidney	other
A3KN83	111	20068230	HPRD	T	Glycosylation	Unknown	unknown	unknown	other
A3KN83	112	20068230	Phosphositeplus.1010730	T	Glycosylation	Unknown	unknown	unknown	other
A3KN83	1221	19608861	HPRD	K	Acetylation	Unknown	unknown	unknown	other
A3KN83	1221	19608861	PHOSIDA	K	Acetylation	Unknown	unknown	unknown	other
A3KN83	1222	19608861	Phosphositeplus.1010730	K	Acetylation	Unknown	unknown	unknown	other
A3KN83	1222	19608861	Swiss-Prot 1010711	K	Acetylation	Unknown	unknown	unknown	other
A3KN83	148	19608861	HPRD	K	Acetylation	Unknown	unknown	unknown	other
A3KN83	148	19608861	PHOSIDA	K	Acetylation	Unknown	unknown	unknown	other
A3KN83	148	23749302	LitSearch	S	Phosphorylation	JurkatT	line	blood	cancer
A3KN83	149	19608861	Phosphositeplus.1010730	K	Acetylation	Unknown	unknown	unknown	other
A3KN83	149	19608861	Swiss-Prot 1010711	K	Acetylation	Unknown	unknown	unknown	other
A3KN83	149	23749302	LitSearch	K	Acetylation	JurkatT	line	blood	cancer
A3KN83	149	23954790	LitSearch	K	Acetylation	HeLa	line	cervix	cancer
A3KN83	155	21890473	Phosphositeplus.1010730	K	Ubiquitination	Unknown	unknown	unknown	other
A3KN83	162	23749302	LitSearch	S	Phosphorylation	JurkatT	line	blood	cancer
A3KN83	213	18669648	HPRD	S	Phosphorylation	Unknown	unknown	unknown	other
A3KN83	214	18669648	Phosphositeplus.1010730	S	Phosphorylation	Unknown	unknown	unknown	other
A3KN83	214	18669648	Swiss-Prot 1010711	S	Phosphorylation	Unknown	unknown	unknown	other
A3KN83	214	18669648	SysPTM 1.1	S	Phosphorylation	Unknown	unknown	unknown	other
A3KN83	214	22115753	Phosphositeplus.1010730	S	Phosphorylation	Unknown	unknown	unknown	other
A3KN83	214	23749302	LitSearch	S	Phosphorylation	JurkatT	line	blood	cancer
A3KN83	378	21890473	Phosphositeplus.1010730	K	Ubiquitination	Unknown	unknown	unknown	other
A3KN83	412	19608861	HPRD	K	Acetylation	Unknown	unknown	unknown	other
A3KN83	412	19608861	PHOSIDA	K	Acetylation	Unknown	unknown	unknown	other
A3KN83	413	19608861	Phosphositeplus.1010730	K	Acetylation	Unknown	unknown	unknown	other
A3KN83	413	19608861	Swiss-Prot 1010711	K	Acetylation	Unknown	unknown	unknown	other
A3KN83	677	20068231	HPRD	Y	Phosphorylation	Unknown	unknown	unknown	other
A3KN83	688	18669648	HPRD	S	Phosphorylation	Unknown	unknown	unknown	other
A3KN83	691	17081983	HPRD	S	Phosphorylation	Unknown	unknown	unknown	other
A3KN83	691	17081983	PHOSIDA	S	Phosphorylation	HeLa	line	cervix	cancer
A3KN83	691	20068231	HPRD	S	Phosphorylation	Unknown	unknown	unknown	other
A3KN83	692	17081983	HPRD	S	Phosphorylation	Unknown	unknown	unknown	other
A3KN83	692	17081983	PHOSIDA	S	Phosphorylation	HeLa	line	cervix	cancer
A3KN83	692	17081983	Swiss-Prot 1010711	S	Phosphorylation	Unknown	unknown	unknown	other
A3KN83	692	17081983	SysPTM 1.1	S	Phosphorylation	Unknown	unknown	unknown	other
A3KN83	692	18669648	HPRD	S	Phosphorylation	Unknown	unknown	unknown	other
A3KN83	692	19276368	Phosphositeplus.1010730	S	Phosphorylation	Unknown	unknown	unknown	other
A3KN83	692	20068231	PHOSIDA	S	Phosphorylation	HeLa	line	cervix	cancer
A3KN83	693	17081983	Swiss-Prot 1010711	S	Phosphorylation	Unknown	unknown	unknown	other
A3KN83	693	17081983	SysPTM 1.1	S	Phosphorylation	Unknown	unknown	unknown	other
A3KN83	693	19276368	Phosphositeplus.1010730	S	Phosphorylation	Unknown	unknown	unknown	other
A3KN83	693	22115753	Phosphositeplus.1010730	S	Phosphorylation	Unknown	unknown	unknown	other
A3KN83	693	23749302	LitSearch	S	Phosphorylation	JurkatT	line	blood	cancer
A3KN83	696	17081983	HPRD	S	Phosphorylation	Unknown	unknown	unknown	other
A3KN83	696	17081983	PHOSIDA	S	Phosphorylation	HeLa	line	cervix	cancer
A3KN83	696	18669648	HPRD	S	Phosphorylation	Unknown	unknown	unknown	other
A3KN83	696	20068231	PHOSIDA	S	Phosphorylation	HeLa	line	cervix	cancer
A3KN83	697	17081983	Swiss-Prot 1010711	S	Phosphorylation	Unknown	unknown	unknown	other
A3KN83	697	17081983	SysPTM 1.1	S	Phosphorylation	Unknown	unknown	unknown	other
A3KN83	697	22115753	Phosphositeplus.1010730	S	Phosphorylation	Unknown	unknown	unknown	other
A3KN83	697	23749302	LitSearch	S	Phosphorylation	JurkatT	line	blood	cancer
A3KN83	753	20068231	PHOSIDA	S	Phosphorylation	HeLa	line	cervix	cancer
A3KN83	754	20068231	PHOSIDA	S	Phosphorylation	HeLa	line	cervix	cancer
A3KN83	754	20068231	Phosphositeplus.1010730	S	Phosphorylation	Unknown	unknown	unknown	other
A3KN83	754	20363803	Phosphositeplus.1010730	S	Phosphorylation	Unknown	unknown	unknown	other
A3KN83	754	21406692	Phosphositeplus.1010730	S	Phosphorylation	Unknown	unknown	unknown	other
A3KN83	754	22115753	Phosphositeplus.1010730	S	Phosphorylation	Unknown	unknown	unknown	other
A3KN83	755	20068231	Phosphositeplus.1010730	S	Phosphorylation	Unknown	unknown	unknown	other
A3KN83	755	20363803	Phosphositeplus.1010730	S	Phosphorylation	Unknown	unknown	unknown	other
A3KN83	755	21406692	Phosphositeplus.1010730	S	Phosphorylation	Unknown	unknown	unknown	other
A3KN83	755	22115753	Phosphositeplus.1010730	S	Phosphorylation	Unknown	unknown	unknown	other
A3KN83	793	18669648	HPRD	S	Phosphorylation	Unknown	unknown	unknown	other
A3KN83	793	20068231	HPRD	S	Phosphorylation	Unknown	unknown	unknown	other
A3KN83	793	20068231	PHOSIDA	S	Phosphorylation	HeLa	line	cervix	cancer
A3KN83	794	18669648	Phosphositeplus.1010730	S	Phosphorylation	Unknown	unknown	unknown	other
A3KN83	794	18669648	Swiss-Prot 1010711	S	Phosphorylation	Unknown	unknown	unknown	other
A3KN83	794	18669648	SysPTM 1.1	S	Phosphorylation	Unknown	unknown	unknown	other
A3KN83	794	19276368	Phosphositeplus.1010730	S	Phosphorylation	Unknown	unknown	unknown	other
A3KN83	794	19690332	Phosphositeplus.1010730	S	Phosphorylation	Unknown	unknown	unknown	other
A3KN83	794	19690332	Swiss-Prot 1010711	S	Phosphorylation	Unknown	unknown	unknown	other
A3KN83	794	20068231	Phosphositeplus.1010730	S	Phosphorylation	Unknown	unknown	unknown	other
A3KN83	794	20562096	Phosphositeplus.1010730	S	Phosphorylation	Unknown	unknown	unknown	other
A3KN83	794	20815410	Phosphositeplus.1010730	S	Phosphorylation	Unknown	unknown	unknown	other
A3KN83	794	22115753	Phosphositeplus.1010730	S	Phosphorylation	Unknown	unknown	unknown	other
A3KN83	794	23749302	LitSearch	S	Phosphorylation	JurkatT	line	blood	cancer
A3KN83	799	19276368	Phosphositeplus.1010730	S	Phosphorylation	Unknown	unknown	unknown	other
A3KN83	807	19276368	Phosphositeplus.1010730	S	Phosphorylation	Unknown	unknown	unknown	other
A3KN83	815	19690332	Phosphositeplus.1010730	S	Phosphorylation	Unknown	unknown	unknown	other
A3KN83	815	19690332	Swiss-Prot 1010711	S	Phosphorylation	Unknown	unknown	unknown	other
A3KN83	815	23749302	LitSearch	S	Phosphorylation	JurkatT	line	blood	cancer
A3KN83	817	19276368	Phosphositeplus.1010730	S	Phosphorylation	Unknown	unknown	unknown	other
A3KN83	NA	25953088	LitSearch	K	Acetylation	JurkatT	line	blood	cancer
A3KN83	NA	26354681	LitSearch	S	Phosphorylation	CD34+HSPC	sample	blood	healthy
A3KN83	NA	26354681	LitSearch	S	Phosphorylation	CD3+T	sample	blood	healthy
A3KN83	NA	26354681	LitSearch	T	Phosphorylation	CD34+HSPC	sample	blood	healthy
A3KN83	NA	26657352	LitSearch	NA	Phosphorylation	GastricCancer	sample	stomach	cancer
A3KN83	689	22424773	LitSearch	S	Phosphorylation	U2OS	line	bone	cancer
A3KN83	692	22424773	LitSearch	S	Phosphorylation	U2OS	line	bone	cancer
A3KN83	693	22424773	LitSearch	S	Phosphorylation	U2OS	line	bone	cancer
A3KN83	697	22424773	LitSearch	S	Phosphorylation	U2OS	line	bone	cancer
A3KN83	754	22424773	LitSearch	S	Phosphorylation	U2OS	line	bone	cancer
A3KN83	755	22424773	LitSearch	S	Phosphorylation	U2OS	line	bone	cancer
A3KN83	794	22424773	LitSearch	S	Phosphorylation	U2OS	line	bone	cancer
A3KN83	811	22424773	LitSearch	S	Phosphorylation	U2OS	line	bone	cancer
A4D0S4	NA	27600370	LitSearch	R	Methylation	Kidney	sample	kidney	healthy
A4D0S4	NA	26657352	LitSearch	NA	Glycosylation	GastricCancer	sample	stomach	cancer
A4D0V7	251	24495048	LitSearch	N	Glycosylation	Liver	sample	liver	healthy
A4D0V7	791	24495048	LitSearch	N	Glycosylation	Liver	sample	liver	healthy
A4D0V7	877	21906983	Phosphositeplus.1010730	K	Ubiquitination	Unknown	unknown	unknown	other
A4D161	NA	24719451	LitSearch	NA	Phosphorylation	WHIM20	line	breast	cancer
A4D161	38	20562096	Phosphositeplus.1010730	Y	Phosphorylation	Unknown	unknown	unknown	other
A4D1B5	NA	24719451	LitSearch	NA	Phosphorylation	WHIM20	line	breast	cancer
A4D1B5	NA	24719451	LitSearch	NA	Phosphorylation	WHIM6	line	breast	cancer
A4D1E1	874	20230923	HPRD	S	Phosphorylation	Unknown	unknown	unknown	other
A4D1E1	877	17081983	PHOSIDA	S	Phosphorylation	HeLa	line	cervix	cancer
A4D1E1	877	17081983	PhosphoELM.10011	S	Phosphorylation	Unknown	unknown	unknown	other
A4D1E1	877	17081983	Swiss-Prot 1010711	S	Phosphorylation	Unknown	unknown	unknown	other
A4D1E1	877	17081983	SysPTM 1.1	S	Phosphorylation	Unknown	unknown	unknown	other
A4D1E1	877	20068231	HPRD	S	Phosphorylation	Unknown	unknown	unknown	other
A4D1E1	877	20068231	PHOSIDA	S	Phosphorylation	HeLa	line	cervix	cancer
A4D1E1	877	20230923	HPRD	S	Phosphorylation	Unknown	unknown	unknown	other
A4D1E1	877	20230923	Phosphositeplus.1010730	S	Phosphorylation	Unknown	unknown	unknown	other
A4D1E1	877	21060948	Phosphositeplus.1010730	S	Phosphorylation	Unknown	unknown	unknown	other
A4D1E1	NA	25505155	LitSearch	K	Methylation	A549	line	lung	cancer
A4D1E1	NA	25505155	LitSearch	K	Methylation	LiverCancer	sample	liver	cancer
A4D1E9	12	20068231	HPRD	Y	Phosphorylation	Unknown	unknown	unknown	other
A4D1E9	12	20068231	PHOSIDA	Y	Phosphorylation	HeLa	line	cervix	cancer
A4D1E9	12	20068231	Phosphositeplus.1010730	Y	Phosphorylation	Unknown	unknown	unknown	other
A4D1E9	184	23954790	LitSearch	K	Succinylation	HeLa	line	cervix	cancer
A4D1E9	27	20068231	PHOSIDA	S	Phosphorylation	HeLa	line	cervix	cancer
A4D1E9	27	20363803	Phosphositeplus.1010730	S	Phosphorylation	Unknown	unknown	unknown	other
A4D1E9	308	21906983	Phosphositeplus.1010730	K	Ubiquitination	Unknown	unknown	unknown	other
A4D1E9	32	20068231	PHOSIDA	Y	Phosphorylation	HeLa	line	cervix	cancer
A4D1E9	32	20363803	Phosphositeplus.1010730	Y	Phosphorylation	Unknown	unknown	unknown	other
A4D1E9	75	20068231	HPRD	S	Phosphorylation	Unknown	unknown	unknown	other
A4D1E9	78	20068231	HPRD	S	Phosphorylation	Unknown	unknown	unknown	other
A4D1E9	NA	23236377	LitSearch	K	Acetylation	U2OS	line	bone	cancer
A4D1P6	NA	24719451	LitSearch	NA	Phosphorylation	OvarianCancer	sample	ovary	cancer
A4D1P6	NA	24719451	LitSearch	NA	Phosphorylation	WHIM6	line	breast	cancer
A4D1P6	254	17525332	PhosphoELM.10011	S	Phosphorylation	Unknown	unknown	unknown	other
A4D1P6	254	17525332	Swiss-Prot 1010711	S	Phosphorylation	Unknown	unknown	unknown	other
A4D1P6	256	16964243	HPRD	S	Phosphorylation	Unknown	unknown	unknown	other
A4D1P6	256	16964243	Swiss-Prot 1010711	S	Phosphorylation	Unknown	unknown	unknown	other
A4D1P6	256	19651622	HPRD	S	Phosphorylation	Unknown	unknown	unknown	other
A4D1P6	287	23749302	LitSearch	S	Phosphorylation	JurkatT	line	blood	cancer
A4D1P6	288	23749302	LitSearch	S	Phosphorylation	JurkatT	line	blood	cancer
A4D1P6	326	23749302	LitSearch	S	Phosphorylation	JurkatT	line	blood	cancer
A4D1P6	461	23954790	LitSearch	K	Acetylation	HeLa	line	cervix	cancer
A4D1P6	NA	25953088	LitSearch	K	Acetylation	JurkatT	line	blood	cancer
A4D1P6	NA	26699800	LitSearch	S	Phosphorylation	NFF	?	foreskin	healthy
A4D1S0	NA	24719451	LitSearch	NA	Phosphorylation	OvarianCancer	sample	ovary	cancer
A4D1S0	NA	24719451	LitSearch	NA	Phosphorylation	WHIM20	line	breast	cancer
A4D1S0	NA	24719451	LitSearch	NA	Phosphorylation	WHIM20	line	breast	cancer
A4D1S0	NA	24719451	LitSearch	NA	Phosphorylation	WHIM6	line	breast	cancer
A4D1S0	NA	24719451	LitSearch	NA	Phosphorylation	WHIM6	line	breast	cancer
A4D1S0	NA	26571101	LitSearch	NA	Glycosylation	OVCAR-3	line	ovary	cancer
A4D1S0	NA	20061308	LitSearch	NA	Acetylation	HEK293	line	kidney	other
A4D1S0	1	19413330	Swiss-Prot 1010711	M	Acetylation	Unknown	unknown	unknown	other
A4D1S0	158	19664994	HPRD	S	Phosphorylation	Unknown	unknown	unknown	other
A4D1S0	174	27577262	LitSearch	R	Methylation	HEK293	line	kidney	other
A4D1S0	204	19413330	HPRD	S	Phosphorylation	Unknown	unknown	unknown	other
A4D1S0	204	19413330	Swiss-Prot 1010711	S	Phosphorylation	Unknown	unknown	unknown	other
A4D1S0	204	19664994	HPRD	S	Phosphorylation	Unknown	unknown	unknown	other
A4D1S0	209	19413330	HPRD	S	Phosphorylation	Unknown	unknown	unknown	other
A4D1S0	209	19413330	Swiss-Prot 1010711	S	Phosphorylation	Unknown	unknown	unknown	other
A4D1S0	212	19413330	HPRD	S	Phosphorylation	Unknown	unknown	unknown	other
A4D1S0	212	19413330	Swiss-Prot 1010711	S	Phosphorylation	Unknown	unknown	unknown	other
A4D1S0	215	19413330	HPRD	S	Phosphorylation	Unknown	unknown	unknown	other
A4D1S0	215	19413330	Swiss-Prot 1010711	S	Phosphorylation	Unknown	unknown	unknown	other
A4D1S0	260	18491316	HPRD	S	Phosphorylation	Unknown	unknown	unknown	other
A4D1S0	260	18491316	SysPTM 1.1	S	Phosphorylation	Unknown	unknown	unknown	other
A4D1S0	262	18491316	HPRD	Y	Phosphorylation	Unknown	unknown	unknown	other
A4D1S0	262	18491316	SysPTM 1.1	Y	Phosphorylation	Unknown	unknown	unknown	other
A4D1S0	284	18491316	HPRD	S	Phosphorylation	Unknown	unknown	unknown	other
A4D1S0	284	18491316	SysPTM 1.1	S	Phosphorylation	Unknown	unknown	unknown	other
A4D1T9	219	17081983	HPRD	T	Phosphorylation	Unknown	unknown	unknown	other
A4D1U4	152	21890473	Phosphositeplus.1010730	K	Ubiquitination	Unknown	unknown	unknown	other
A4D1U4	152	23749302	LitSearch	K	Ubiquitination	JurkatT	line	blood	cancer
A4D1U4	34	24563534	LitSearch	R	Methylation	HEK293T	line	kidney	other
A4D1U4	34	25849564	LitSearch	R	Methylation	JurkatT	line	blood	cancer
A4D1U4	34	25849564	LitSearch	R	Methylation	PBMCs	sample	blood	healthy
A4D1U4	34	27577262	LitSearch	R	Methylation	HEK293	line	kidney	other
A4D1U4	41	25849564	LitSearch	R	Methylation	JurkatT	line	blood	cancer
A4D1U4	41	25849564	LitSearch	R	Methylation	PBMCs	sample	blood	healthy
A4D1U4	41	27577262	LitSearch	R	Methylation	HEK293	line	kidney	other
A4D1U4	48	27577262	LitSearch	R	Methylation	HEK293	line	kidney	other
A4D256	239	18083107	Phosphositeplus.1010730	Y	Phosphorylation	Unknown	unknown	unknown	other
A4D256	493	18083107	Phosphositeplus.1010730	Y	Phosphorylation	Unknown	unknown	unknown	other
A4D256	493	18083107	Swiss-Prot 1010711	Y	Phosphorylation	Unknown	unknown	unknown	other
A4D263	237	18083107	Phosphositeplus.1010730	Y	Phosphorylation	Unknown	unknown	unknown	other
A4D263	352	18083107	Phosphositeplus.1010730	Y	Phosphorylation	Unknown	unknown	unknown	other
A4D263	357	18083107	Phosphositeplus.1010730	Y	Phosphorylation	Unknown	unknown	unknown	other
A4D263	369	18083107	Phosphositeplus.1010730	Y	Phosphorylation	Unknown	unknown	unknown	other
A4D2B0	NA	24719451	LitSearch	NA	Phosphorylation	WHIM20	line	breast	cancer
A4D2B0	NA	24719451	LitSearch	NA	Phosphorylation	WHIM6	line	breast	cancer
A4D2B0	144	20068231	HPRD	Y	Phosphorylation	Unknown	unknown	unknown	other
A4D2B0	144	20068231	Phosphositeplus.1010730	Y	Phosphorylation	Unknown	unknown	unknown	other
A4D2B0	252	21406692	Phosphositeplus.1010730	S	Phosphorylation	Unknown	unknown	unknown	other
A4D2B8	184	16674116	Phosphositeplus.1010730	S	Phosphorylation	Unknown	unknown	unknown	other
A4D2B8	191	16674116	Phosphositeplus.1010730	S	Phosphorylation	Unknown	unknown	unknown	other
A4D2B8	356	20166139	Phosphositeplus.1010730	T	Phosphorylation	Unknown	unknown	unknown	other
A4D2B8	358	20166139	Phosphositeplus.1010730	S	Phosphorylation	Unknown	unknown	unknown	other
A4D2H0	475	22424773	LitSearch	K	Acetylation	U2OS	line	bone	cancer
A4D2H0	138	17081983	HPRD	S	Phosphorylation	Unknown	unknown	unknown	other
A4D2H0	184	28860605	LitSearch	K	Acetylation	HeLa	line	cervix	cancer
A4D2H0	427	20068231	HPRD	T	Phosphorylation	Unknown	unknown	unknown	other
A4D2P6	NA	24719451	LitSearch	NA	Phosphorylation	OvarianCancer	sample	ovary	cancer
A4D2P6	901	18083107	Phosphositeplus.1010730	Y	Phosphorylation	Unknown	unknown	unknown	other
A4D2P6	913	23749302	LitSearch	S	Phosphorylation	JurkatT	line	blood	cancer
A4FU49	NA	24719451	LitSearch	NA	Phosphorylation	WHIM20	line	breast	cancer
A4FU49	NA	24719451	LitSearch	NA	Phosphorylation	WHIM20	line	breast	cancer
A4FU49	NA	24719451	LitSearch	NA	Phosphorylation	WHIM6	line	breast	cancer
A4FU49	NA	20061308	LitSearch	NA	Acetylation	HEK293	line	kidney	other
A4FU49	365	17924679	Swiss-Prot 1010711	T	Phosphorylation	Unknown	unknown	unknown	other
A4FU49	375	17924679	Swiss-Prot 1010711	S	Phosphorylation	Unknown	unknown	unknown	other
A4FU49	381	17924679	Swiss-Prot 1010711	T	Phosphorylation	Unknown	unknown	unknown	other
A4FU49	NA	26657352	LitSearch	NA	Phosphorylation	GastricCancer	sample	stomach	cancer
A4FU69	1490	18083107	Phosphositeplus.1010730	Y	Phosphorylation	Unknown	unknown	unknown	other
A4FU69	1492	18083107	Phosphositeplus.1010730	Y	Phosphorylation	Unknown	unknown	unknown	other
A4FU69	77	18669648	HPRD	S	Phosphorylation	Unknown	unknown	unknown	other
A4FU69	77	18669648	Phosphositeplus.1010730	S	Phosphorylation	Unknown	unknown	unknown	other
A4FU69	77	18669648	Swiss-Prot 1010711	S	Phosphorylation	Unknown	unknown	unknown	other
A4QN01	106	18083107	Phosphositeplus.1010730	Y	Phosphorylation	Unknown	unknown	unknown	other
A4QN01	109	18083107	Phosphositeplus.1010730	Y	Phosphorylation	Unknown	unknown	unknown	other
A4QPH2	580	20007894	Phosphositeplus.1010730	Y	Phosphorylation	Unknown	unknown	unknown	other
A4UGR9	NA	24719451	LitSearch	NA	Phosphorylation	WHIM6	line	breast	cancer
A4UGR9	204	18083107	Phosphositeplus.1010730	Y	Phosphorylation	Unknown	unknown	unknown	other
A4UGR9	2820	19835603	Phosphositeplus.1010730	Y	Phosphorylation	Unknown	unknown	unknown	other
A4UGR9	2872	20886841	Phosphositeplus.1010730	T	Phosphorylation	Unknown	unknown	unknown	other
A4UGR9	2995	20166139	Phosphositeplus.1010730	T	Phosphorylation	Unknown	unknown	unknown	other
A4UGR9	2998	20166139	Phosphositeplus.1010730	S	Phosphorylation	Unknown	unknown	unknown	other
A4UGR9	2998	20363803	Phosphositeplus.1010730	S	Phosphorylation	Unknown	unknown	unknown	other
A4UGR9	3002	20166139	Phosphositeplus.1010730	S	Phosphorylation	Unknown	unknown	unknown	other
A4UGR9	3170	20166139	HPRD	T	Phosphorylation	Unknown	unknown	unknown	other
A4UGR9	3173	20166139	HPRD	S	Phosphorylation	Unknown	unknown	unknown	other
A4UGR9	3177	20166139	HPRD	S	Phosphorylation	Unknown	unknown	unknown	other
A4UGR9	51	18083107	Phosphositeplus.1010730	Y	Phosphorylation	Unknown	unknown	unknown	other
A5A3E0	1006	19534553	Swiss-Prot 1010711	Y	Phosphorylation	Unknown	unknown	unknown	other
A5A3E0	1062	20164059	Phosphositeplus.1010730	Y	Phosphorylation	Unknown	unknown	unknown	other
A5A3E0	114	21139048	LitSearch	K	Ubiquitination	U2OS	line	bone	cancer
A5A3E0	116	21139048	LitSearch	K	Ubiquitination	U2OS	line	bone	cancer
A5A3E0	791	19534553	Phosphositeplus.1010730	Y	Phosphorylation	Unknown	unknown	unknown	other
A5A3E0	791	19605366	Phosphositeplus.1010730	Y	Phosphorylation	Unknown	unknown	unknown	other
A5A3E0	791	20090780	Phosphositeplus.1010730	Y	Phosphorylation	Unknown	unknown	unknown	other
A5A3E0	791	21049007	Phosphositeplus.1010730	Y	Phosphorylation	Unknown	unknown	unknown	other
A5A3E0	791	21253578	Phosphositeplus.1010730	Y	Phosphorylation	Unknown	unknown	unknown	other
A5A3E0	791	21394647	Phosphositeplus.1010730	Y	Phosphorylation	Unknown	unknown	unknown	other
A5A3E0	866	19367720	Phosphositeplus.1010730	Y	Phosphorylation	Unknown	unknown	unknown	other
A5A3E0	875	19367720	Phosphositeplus.1010730	T	Phosphorylation	Unknown	unknown	unknown	other
A5A3E0	918	20736484	Phosphositeplus.1010730	Y	Phosphorylation	Unknown	unknown	unknown	other
A5A3E0	92	21906983	Phosphositeplus.1010730	K	Ubiquitination	Unknown	unknown	unknown	other
A5A3E0	940	19690332	Phosphositeplus.1010730	Y	Phosphorylation	Unknown	unknown	unknown	other
A5A3E0	940	20562096	Phosphositeplus.1010730	Y	Phosphorylation	Unknown	unknown	unknown	other
A5A3E0	940	20886841	Phosphositeplus.1010730	Y	Phosphorylation	Unknown	unknown	unknown	other
A5A3E0	NA	26657352	LitSearch	NA	Phosphorylation	GastricCancer	sample	stomach	cancer
A5A3E0	NA	26750096	LitSearch	K	Methylation	KYSE-150	line	esophagus	cancer
A5A3E0	NA	27030425	LitSearch	NA	Palmitoylation	MCF10A	line	breast	other
A5A3E0	NA	no_id_consult_db	SwissPalm	NA	Palmitoylation	Unknown	unknown	unknown	other
A5A3E0	NA	19645509	LitSearch	NA	Oxidation	HeLa	line	cervix	cancer
A5D8V6	284	18491316	HPRD	Y	Phosphorylation	Unknown	unknown	unknown	other
A5D8V6	284	18491316	Phosphositeplus.1010730	Y	Phosphorylation	Unknown	unknown	unknown	other
A5D8V6	70	27577262	LitSearch	R	Methylation	HEK293	line	kidney	other
A5PKW4	NA	27600370	LitSearch	R	Methylation	Colon	sample	colon	healthy
A5PKW4	1001	15345747	HPRD	S	Phosphorylation	Unknown	unknown	unknown	other
A5PKW4	796	18452278	HPRD	Y	Phosphorylation	Unknown	unknown	unknown	other
A5PKW4	992	15345747	HPRD	S	Phosphorylation	Unknown	unknown	unknown	other
A5PKW4	993	15345747	HPRD	S	Phosphorylation	Unknown	unknown	unknown	other
A5PKW4	NA	26657352	LitSearch	NA	Phosphorylation	GastricCancer	sample	stomach	cancer
A5PL33	NA	24719451	LitSearch	NA	Phosphorylation	WHIM6	line	breast	cancer
A5PL33	177	20363803	Phosphositeplus.1010730	S	Phosphorylation	Unknown	unknown	unknown	other
A5PL33	177	23749302	LitSearch	S	Phosphorylation	JurkatT	line	blood	cancer
A5PL33	180	23749302	LitSearch	T	Phosphorylation	JurkatT	line	blood	cancer
A5PL33	182	23749302	LitSearch	S	Phosphorylation	JurkatT	line	blood	cancer
A5PL33	253	19664994	HPRD	S	Phosphorylation	Unknown	unknown	unknown	other
A5PL33	253	19664994	Phosphositeplus.1010730	S	Phosphorylation	Unknown	unknown	unknown	other
A5PL33	253	19690332	Phosphositeplus.1010730	S	Phosphorylation	Unknown	unknown	unknown	other
A5PL33	253	23749302	LitSearch	S	Phosphorylation	JurkatT	line	blood	cancer
A5PL33	316	23749302	LitSearch	T	Phosphorylation	JurkatT	line	blood	cancer
A5PL33	355	23749302	LitSearch	S	Phosphorylation	JurkatT	line	blood	cancer
A5PL33	558	27577262	LitSearch	R	Methylation	HEK293	line	kidney	other
A5PL33	683	23749302	LitSearch	S	Phosphorylation	JurkatT	line	blood	cancer
A5PL33	889	27577262	LitSearch	R	Methylation	HEK293	line	kidney	other
A5PL33	905	25849564	LitSearch	R	Methylation	JurkatT	line	blood	cancer
A5PL33	905	27577262	LitSearch	R	Methylation	HEK293	line	kidney	other
A5PLL1	NA	24719451	LitSearch	NA	Phosphorylation	WHIM20	line	breast	cancer
A5PLL1	NA	24719451	LitSearch	NA	Phosphorylation	WHIM6	line	breast	cancer
A5PLL3	171	28860605	LitSearch	K	Acetylation	HeLa	line	cervix	cancer
A5PLL7	257	21890473	Phosphositeplus.1010730	K	Ubiquitination	Unknown	unknown	unknown	other
A5PLL7	257	21906983	Phosphositeplus.1010730	K	Ubiquitination	Unknown	unknown	unknown	other
A5PLL7	257	23749302	LitSearch	K	Ubiquitination	JurkatT	line	blood	cancer
A5PLL7	264	21906983	Phosphositeplus.1010730	K	Ubiquitination	Unknown	unknown	unknown	other
A5PLL7	368	20068231	HPRD	Y	Phosphorylation	Unknown	unknown	unknown	other
A5PLL7	369	19413330	HPRD	S	Phosphorylation	Unknown	unknown	unknown	other
A5PLL7	42	21906983	Phosphositeplus.1010730	K	Ubiquitination	Unknown	unknown	unknown	other
A5PLL7	NA	no_id_consult_db	SwissPalm	NA	Palmitoylation	Unknown	unknown	unknown	other
A5PLN9	165	21890473	Phosphositeplus.1010730	K	Ubiquitination	Unknown	unknown	unknown	other
A5PLN9	170	21906983	Phosphositeplus.1010730	K	Ubiquitination	Unknown	unknown	unknown	other
A5PLN9	264	21906983	Phosphositeplus.1010730	K	Ubiquitination	Unknown	unknown	unknown	other
A5PLN9	395	21906983	Phosphositeplus.1010730	K	Ubiquitination	Unknown	unknown	unknown	other
A5PLN9	NA	25953088	LitSearch	K	Acetylation	JurkatT	line	blood	cancer
A5YKK6	NA	24719451	LitSearch	NA	Phosphorylation	WHIM20	line	breast	cancer
A5YKK6	NA	24719451	LitSearch	NA	Phosphorylation	WHIM6	line	breast	cancer
A5YKK6	NA	26571101	LitSearch	NA	Glycosylation	OVCAR-3	line	ovary	cancer
A5YKK6	1061	22067460	LitSearch	S	Phosphorylation	HeLa	line	cervix	cancer
A5YKK6	322	22067460	LitSearch	S	Phosphorylation	HeLa	line	cervix	cancer
A5YKK6	1061	21406692	Phosphositeplus.1010730	S	Phosphorylation	Unknown	unknown	unknown	other
A5YKK6	1061	22067460	Phosphositeplus.1010730	S	Phosphorylation	Unknown	unknown	unknown	other
A5YKK6	1061	23749302	LitSearch	S	Phosphorylation	JurkatT	line	blood	cancer
A5YKK6	1163	21890473	Phosphositeplus.1010730	K	Ubiquitination	Unknown	unknown	unknown	other
A5YKK6	1189	27577262	LitSearch	R	Methylation	HEK293	line	kidney	other
A5YKK6	1426	21906983	Phosphositeplus.1010730	K	Ubiquitination	Unknown	unknown	unknown	other
A5YKK6	1514	23749302	LitSearch	K	Acetylation	JurkatT	line	blood	cancer
A5YKK6	1547	20068231	HPRD	T	Phosphorylation	Unknown	unknown	unknown	other
A5YKK6	1547	20068231	PHOSIDA	T	Phosphorylation	HeLa	line	cervix	cancer
A5YKK6	1567	21906983	Phosphositeplus.1010730	K	Ubiquitination	Unknown	unknown	unknown	other
A5YKK6	1567	23749302	LitSearch	K	Ubiquitination	JurkatT	line	blood	cancer
A5YKK6	1600	21906983	Phosphositeplus.1010730	K	Ubiquitination	Unknown	unknown	unknown	other
A5YKK6	1649	21406692	Phosphositeplus.1010730	S	Phosphorylation	Unknown	unknown	unknown	other
A5YKK6	1703	23749302	LitSearch	S	Phosphorylation	JurkatT	line	blood	cancer
A5YKK6	1708	23749302	LitSearch	K	Ubiquitination	JurkatT	line	blood	cancer
A5YKK6	1933	17693683	HPRD	Y	Phosphorylation	Unknown	unknown	unknown	other
A5YKK6	1933	17693683	Swiss-Prot 1010711	Y	Phosphorylation	Unknown	unknown	unknown	other
A5YKK6	1933	17693683	SysPTM 1.1	Y	Phosphorylation	Unknown	unknown	unknown	other
A5YKK6	2074	20068231	HPRD	Y	Phosphorylation	Unknown	unknown	unknown	other
A5YKK6	2074	20068231	PHOSIDA	Y	Phosphorylation	HeLa	line	cervix	cancer
A5YKK6	2074	20068231	Phosphositeplus.1010730	Y	Phosphorylation	Unknown	unknown	unknown	other
A5YKK6	2086	21890473	Phosphositeplus.1010730	K	Ubiquitination	Unknown	unknown	unknown	other
A5YKK6	2151	21906983	Phosphositeplus.1010730	K	Ubiquitination	Unknown	unknown	unknown	other
A5YKK6	2185	21906983	Phosphositeplus.1010730	K	Ubiquitination	Unknown	unknown	unknown	other
A5YKK6	2185	23749302	LitSearch	K	Ubiquitination	JurkatT	line	blood	cancer
A5YKK6	2194	16674116	Phosphositeplus.1010730	S	Phosphorylation	Unknown	unknown	unknown	other
A5YKK6	238	27577262	LitSearch	R	Methylation	HEK293	line	kidney	other
A5YKK6	318	23749302	LitSearch	S	Phosphorylation	JurkatT	line	blood	cancer
A5YKK6	322	22067460	Phosphositeplus.1010730	S	Phosphorylation	Unknown	unknown	unknown	other
A5YKK6	45	27577262	LitSearch	R	Methylation	HEK293	line	kidney	other
A5YKK6	808	21906983	Phosphositeplus.1010730	K	Ubiquitination	Unknown	unknown	unknown	other
A5YKK6	808	23749302	LitSearch	K	Ubiquitination	JurkatT	line	blood	cancer
A5YKK6	879	20068231	PHOSIDA	S	Phosphorylation	HeLa	line	cervix	cancer
A5YKK6	928	20068231	HPRD	Y	Phosphorylation	Unknown	unknown	unknown	other
A5YKK6	928	20068231	PHOSIDA	Y	Phosphorylation	HeLa	line	cervix	cancer
A5YKK6	928	20068231	Phosphositeplus.1010730	Y	Phosphorylation	Unknown	unknown	unknown	other
A5YKK6	948	20068231	HPRD	S	Phosphorylation	Unknown	unknown	unknown	other
A5YKK6	948	20068231	PHOSIDA	S	Phosphorylation	HeLa	line	cervix	cancer
[truncated: 63,536 more rows]
