# Supplementary material for: An atlas of posttranslational modifications on RNA binding proteins
Source: Nucleic Acids Res. 2022 Apr 19;50(8):4329–39. doi: 10.1093/nar/gkac243 (PMC9071496; doi:10.1093/nar/gkac243)
Supplement: gkac243_Supplemental_Files [file gkac243_supplemental_files.zip › Table_S2_RBP_PTMs_b.xls]

## Sheet: PTMdb_20190226_20k_RBP_clean_ub
Uniprot_ID	Gene_Name	Position	PMID	Source	AA	PTM_Type	Cell_Line_or_Organ	Sample_Type	Body_Site	Disease_State
A0AV96	RBM47	134	20068231	HPRD	Y	Phosphorylation	Unknown	unknown	unknown	other
A0AV96	RBM47	134	20068231	Phosphositeplus.1010730	Y	Phosphorylation	Unknown	unknown	unknown	other
A0AV96	RBM47	332	25849564	LitSearch	R	Methylation	PBMCs	sample	blood	healthy
A0AV96	RBM47	332	27577262	LitSearch	R	Methylation	HEK293	line	kidney	other
A0AV96	RBM47	379	23748837	LitSearch	R	Methylation	HeLaS3	line	cervix	cancer
A0AV96	RBM47	381	23748837	LitSearch	R	Methylation	HeLaS3	line	cervix	cancer
A0AV96	RBM47	383	23748837	LitSearch	R	Methylation	HeLaS3	line	cervix	cancer
A0AV96	RBM47	394	27577262	LitSearch	R	Methylation	HEK293	line	kidney	other
A0AV96	RBM47	405	24563534	LitSearch	R	Methylation	HEK293T	line	kidney	other
A0AV96	RBM47	405	25849564	LitSearch	R	Methylation	PBMCs	sample	blood	healthy
A0AV96	RBM47	405	27577262	LitSearch	R	Methylation	HEK293	line	kidney	other
A0AV96	RBM47	410	27577262	LitSearch	R	Methylation	HEK293	line	kidney	other
A0AV96	RBM47	42	21659604	Phosphositeplus.1010730	T	Phosphorylation	Unknown	unknown	unknown	other
A0AV96	RBM47	44	21659604	Phosphositeplus.1010730	Y	Phosphorylation	Unknown	unknown	unknown	other
A0AV96	RBM47	45	21659604	Phosphositeplus.1010730	S	Phosphorylation	Unknown	unknown	unknown	other
A0AV96	RBM47	NA	27801567	LitSearch	R	Methylation	HepG2	line	liver	cancer
A0FGR8	ESYT2	NA	24719451	LitSearch	NA	Phosphorylation	OvarianCancer	sample	ovary	cancer
A0FGR8	ESYT2	NA	24719451	LitSearch	NA	Phosphorylation	WHIM20	line	breast	cancer
A0FGR8	ESYT2	NA	24719451	LitSearch	NA	Phosphorylation	WHIM6	line	breast	cancer
A0FGR8	ESYT2	NA	24719451	LitSearch	NA	Phosphorylation	WHIM6	line	breast	cancer
A0FGR8	ESYT2	NA	19137006	LitSearch	NA	Palmitoylation	JurkatT	line	blood	cancer
A0FGR8	ESYT2	736	22424773	LitSearch	S	Phosphorylation	U2OS	line	bone	cancer
A0FGR8	ESYT2	738	22424773	LitSearch	S	Phosphorylation	U2OS	line	bone	cancer
A0FGR8	ESYT2	739	22424773	LitSearch	S	Phosphorylation	U2OS	line	bone	cancer
A0FGR8	ESYT2	753	22424773	LitSearch	T	Phosphorylation	U2OS	line	bone	cancer
A0FGR8	ESYT2	755	22424773	LitSearch	S	Phosphorylation	U2OS	line	bone	cancer
A0FGR8	ESYT2	758	22424773	LitSearch	S	Phosphorylation	U2OS	line	bone	cancer
A0FGR8	ESYT2	761	22424773	LitSearch	S	Phosphorylation	U2OS	line	bone	cancer
A0FGR8	ESYT2	736	22424773	LitSearch	S	Phosphorylation	U2OS	line	bone	cancer
A0FGR8	ESYT2	738	22424773	LitSearch	S	Phosphorylation	U2OS	line	bone	cancer
A0FGR8	ESYT2	739	22424773	LitSearch	S	Phosphorylation	U2OS	line	bone	cancer
A0FGR8	ESYT2	753	22424773	LitSearch	T	Phosphorylation	U2OS	line	bone	cancer
A0FGR8	ESYT2	755	22424773	LitSearch	S	Phosphorylation	U2OS	line	bone	cancer
A0FGR8	ESYT2	758	22424773	LitSearch	S	Phosphorylation	U2OS	line	bone	cancer
A0FGR8	ESYT2	761	22424773	LitSearch	S	Phosphorylation	U2OS	line	bone	cancer
A0FGR8	ESYT2	736	22424773	LitSearch	S	Phosphorylation	U2OS	line	bone	cancer
A0FGR8	ESYT2	738	22424773	LitSearch	S	Phosphorylation	U2OS	line	bone	cancer
A0FGR8	ESYT2	739	22424773	LitSearch	S	Phosphorylation	U2OS	line	bone	cancer
A0FGR8	ESYT2	753	22424773	LitSearch	T	Phosphorylation	U2OS	line	bone	cancer
A0FGR8	ESYT2	755	22424773	LitSearch	S	Phosphorylation	U2OS	line	bone	cancer
A0FGR8	ESYT2	758	22424773	LitSearch	S	Phosphorylation	U2OS	line	bone	cancer
A0FGR8	ESYT2	761	22424773	LitSearch	S	Phosphorylation	U2OS	line	bone	cancer
A0FGR8	ESYT2	23	27577262	LitSearch	R	Methylation	HEK293	line	kidney	other
A0FGR8	ESYT2	239	21890473	Phosphositeplus.1010730	K	Ubiquitination	Unknown	unknown	unknown	other
A0FGR8	ESYT2	253	23749302	LitSearch	K	Ubiquitination	JurkatT	line	blood	cancer
A0FGR8	ESYT2	261	23749302	LitSearch	K	Ubiquitination	JurkatT	line	blood	cancer
A0FGR8	ESYT2	400	23749302	LitSearch	K	Ubiquitination	JurkatT	line	blood	cancer
A0FGR8	ESYT2	405	21890473	Phosphositeplus.1010730	K	Ubiquitination	Unknown	unknown	unknown	other
A0FGR8	ESYT2	407	23749302	LitSearch	S	Phosphorylation	JurkatT	line	blood	cancer
A0FGR8	ESYT2	574	23749302	LitSearch	K	Ubiquitination	JurkatT	line	blood	cancer
A0FGR8	ESYT2	648	20068231	HPRD	S	Phosphorylation	Unknown	unknown	unknown	other
A0FGR8	ESYT2	660	18669648	HPRD	S	Phosphorylation	Unknown	unknown	unknown	other
A0FGR8	ESYT2	660	20068231	HPRD	S	Phosphorylation	Unknown	unknown	unknown	other
A0FGR8	ESYT2	663	18452278	HPRD	S	Phosphorylation	Unknown	unknown	unknown	other
A0FGR8	ESYT2	663	19651622	HPRD	S	Phosphorylation	Unknown	unknown	unknown	other
A0FGR8	ESYT2	663	20068231	HPRD	S	Phosphorylation	Unknown	unknown	unknown	other
A0FGR8	ESYT2	663	20166139	HPRD	S	Phosphorylation	Unknown	unknown	unknown	other
A0FGR8	ESYT2	663	23749302	LitSearch	S	Phosphorylation	JurkatT	line	blood	cancer
A0FGR8	ESYT2	665	19651622	HPRD	S	Phosphorylation	Unknown	unknown	unknown	other
A0FGR8	ESYT2	665	20068231	HPRD	S	Phosphorylation	Unknown	unknown	unknown	other
A0FGR8	ESYT2	665	23749302	LitSearch	S	Phosphorylation	JurkatT	line	blood	cancer
A0FGR8	ESYT2	671	18669648	HPRD	S	Phosphorylation	Unknown	unknown	unknown	other
A0FGR8	ESYT2	671	20068231	HPRD	S	Phosphorylation	Unknown	unknown	unknown	other
A0FGR8	ESYT2	671	23749302	LitSearch	S	Phosphorylation	JurkatT	line	blood	cancer
A0FGR8	ESYT2	673	18452278	HPRD	T	Phosphorylation	Unknown	unknown	unknown	other
A0FGR8	ESYT2	673	23749302	LitSearch	T	Phosphorylation	JurkatT	line	blood	cancer
A0FGR8	ESYT2	676	20068231	Phosphositeplus.1010730	S	Phosphorylation	Unknown	unknown	unknown	other
A0FGR8	ESYT2	677	18669648	HPRD	T	Phosphorylation	Unknown	unknown	unknown	other
A0FGR8	ESYT2	677	20068231	HPRD	T	Phosphorylation	Unknown	unknown	unknown	other
A0FGR8	ESYT2	677	23749302	LitSearch	T	Phosphorylation	JurkatT	line	blood	cancer
A0FGR8	ESYT2	688	18669648	PhosphoELM.10011	S	Phosphorylation	Unknown	unknown	unknown	other
A0FGR8	ESYT2	688	20363803	Phosphositeplus.1010730	S	Phosphorylation	Unknown	unknown	unknown	other
A0FGR8	ESYT2	691	19276368	Phosphositeplus.1010730	S	Phosphorylation	Unknown	unknown	unknown	other
A0FGR8	ESYT2	691	19690332	Phosphositeplus.1010730	S	Phosphorylation	Unknown	unknown	unknown	other
A0FGR8	ESYT2	691	19690332	Swiss-Prot 1010711	S	Phosphorylation	Unknown	unknown	unknown	other
A0FGR8	ESYT2	691	20166139	Phosphositeplus.1010730	S	Phosphorylation	Unknown	unknown	unknown	other
A0FGR8	ESYT2	691	20562096	Phosphositeplus.1010730	S	Phosphorylation	Unknown	unknown	unknown	other
A0FGR8	ESYT2	693	19276368	Phosphositeplus.1010730	S	Phosphorylation	Unknown	unknown	unknown	other
A0FGR8	ESYT2	693	20068231	Phosphositeplus.1010730	S	Phosphorylation	Unknown	unknown	unknown	other
A0FGR8	ESYT2	693	20363803	Phosphositeplus.1010730	S	Phosphorylation	Unknown	unknown	unknown	other
A0FGR8	ESYT2	693	20562096	Phosphositeplus.1010730	S	Phosphorylation	Unknown	unknown	unknown	other
A0FGR8	ESYT2	699	18669648	PhosphoELM.10011	S	Phosphorylation	Unknown	unknown	unknown	other
A0FGR8	ESYT2	699	20562096	Phosphositeplus.1010730	S	Phosphorylation	Unknown	unknown	unknown	other
A0FGR8	ESYT2	701	19276368	Phosphositeplus.1010730	T	Phosphorylation	Unknown	unknown	unknown	other
A0FGR8	ESYT2	701	20562096	Phosphositeplus.1010730	T	Phosphorylation	Unknown	unknown	unknown	other
A0FGR8	ESYT2	705	18669648	PhosphoELM.10011	T	Phosphorylation	Unknown	unknown	unknown	other
A0FGR8	ESYT2	705	19276368	Phosphositeplus.1010730	T	Phosphorylation	Unknown	unknown	unknown	other
A0FGR8	ESYT2	708	18669648	HPRD	S	Phosphorylation	Unknown	unknown	unknown	other
A0FGR8	ESYT2	708	20166139	HPRD	S	Phosphorylation	Unknown	unknown	unknown	other
A0FGR8	ESYT2	708	23749302	LitSearch	S	Phosphorylation	JurkatT	line	blood	cancer
A0FGR8	ESYT2	709	18669648	HPRD	S	Phosphorylation	Unknown	unknown	unknown	other
A0FGR8	ESYT2	709	19651622	HPRD	S	Phosphorylation	Unknown	unknown	unknown	other
A0FGR8	ESYT2	709	23749302	LitSearch	S	Phosphorylation	JurkatT	line	blood	cancer
A0FGR8	ESYT2	710	18578522	HPRD	S	Phosphorylation	Unknown	unknown	unknown	other
A0FGR8	ESYT2	710	18669648	HPRD	S	Phosphorylation	Unknown	unknown	unknown	other
A0FGR8	ESYT2	710	18767875	HPRD	S	Phosphorylation	Unknown	unknown	unknown	other
A0FGR8	ESYT2	710	19651622	HPRD	S	Phosphorylation	Unknown	unknown	unknown	other
A0FGR8	ESYT2	710	20068231	HPRD	S	Phosphorylation	Unknown	unknown	unknown	other
A0FGR8	ESYT2	710	23749302	LitSearch	S	Phosphorylation	JurkatT	line	blood	cancer
A0FGR8	ESYT2	711	18669648	HPRD	S	Phosphorylation	Unknown	unknown	unknown	other
A0FGR8	ESYT2	711	18767875	HPRD	S	Phosphorylation	Unknown	unknown	unknown	other
A0FGR8	ESYT2	711	19651622	HPRD	S	Phosphorylation	Unknown	unknown	unknown	other
A0FGR8	ESYT2	711	23749302	LitSearch	S	Phosphorylation	JurkatT	line	blood	cancer
A0FGR8	ESYT2	712	23749302	LitSearch	S	Phosphorylation	JurkatT	line	blood	cancer
A0FGR8	ESYT2	714	23749302	LitSearch	S	Phosphorylation	JurkatT	line	blood	cancer
A0FGR8	ESYT2	715	17924679	HPRD	S	Phosphorylation	Unknown	unknown	unknown	other
A0FGR8	ESYT2	715	18669648	HPRD	S	Phosphorylation	Unknown	unknown	unknown	other
A0FGR8	ESYT2	715	18691976	HPRD	S	Phosphorylation	Unknown	unknown	unknown	other
A0FGR8	ESYT2	715	18767875	HPRD	S	Phosphorylation	Unknown	unknown	unknown	other
A0FGR8	ESYT2	715	19651622	HPRD	S	Phosphorylation	Unknown	unknown	unknown	other
A0FGR8	ESYT2	715	20068231	HPRD	S	Phosphorylation	Unknown	unknown	unknown	other
A0FGR8	ESYT2	715	23749302	LitSearch	S	Phosphorylation	JurkatT	line	blood	cancer
A0FGR8	ESYT2	720	23749302	LitSearch	S	Phosphorylation	JurkatT	line	blood	cancer
A0FGR8	ESYT2	722	23749302	LitSearch	T	Phosphorylation	JurkatT	line	blood	cancer
A0FGR8	ESYT2	725	17081983	HPRD	T	Phosphorylation	Unknown	unknown	unknown	other
A0FGR8	ESYT2	725	18212344	HPRD	T	Phosphorylation	Unknown	unknown	unknown	other
A0FGR8	ESYT2	725	18578522	HPRD	T	Phosphorylation	Unknown	unknown	unknown	other
A0FGR8	ESYT2	725	18669648	HPRD	T	Phosphorylation	Unknown	unknown	unknown	other
A0FGR8	ESYT2	725	19651622	HPRD	T	Phosphorylation	Unknown	unknown	unknown	other
A0FGR8	ESYT2	725	20068231	HPRD	T	Phosphorylation	Unknown	unknown	unknown	other
A0FGR8	ESYT2	725	20166139	HPRD	T	Phosphorylation	Unknown	unknown	unknown	other
A0FGR8	ESYT2	725	23749302	LitSearch	T	Phosphorylation	JurkatT	line	blood	cancer
A0FGR8	ESYT2	727	17081983	HPRD	S	Phosphorylation	Unknown	unknown	unknown	other
A0FGR8	ESYT2	727	18212344	HPRD	S	Phosphorylation	Unknown	unknown	unknown	other
A0FGR8	ESYT2	727	18669648	HPRD	S	Phosphorylation	Unknown	unknown	unknown	other
A0FGR8	ESYT2	727	18691976	HPRD	S	Phosphorylation	Unknown	unknown	unknown	other
A0FGR8	ESYT2	727	19651622	HPRD	S	Phosphorylation	Unknown	unknown	unknown	other
A0FGR8	ESYT2	727	20068231	HPRD	S	Phosphorylation	Unknown	unknown	unknown	other
A0FGR8	ESYT2	727	23749302	LitSearch	S	Phosphorylation	JurkatT	line	blood	cancer
A0FGR8	ESYT2	730	17081983	HPRD	S	Phosphorylation	Unknown	unknown	unknown	other
A0FGR8	ESYT2	730	18578522	HPRD	S	Phosphorylation	Unknown	unknown	unknown	other
A0FGR8	ESYT2	730	18669648	HPRD	S	Phosphorylation	Unknown	unknown	unknown	other
A0FGR8	ESYT2	730	18691976	HPRD	S	Phosphorylation	Unknown	unknown	unknown	other
A0FGR8	ESYT2	730	19415658	HPRD	S	Phosphorylation	Unknown	unknown	unknown	other
A0FGR8	ESYT2	730	19651622	HPRD	S	Phosphorylation	Unknown	unknown	unknown	other
A0FGR8	ESYT2	730	20068231	HPRD	S	Phosphorylation	Unknown	unknown	unknown	other
A0FGR8	ESYT2	730	20166139	HPRD	S	Phosphorylation	Unknown	unknown	unknown	other
A0FGR8	ESYT2	730	23749302	LitSearch	S	Phosphorylation	JurkatT	line	blood	cancer
A0FGR8	ESYT2	733	15302935	HPRD	S	Phosphorylation	Unknown	unknown	unknown	other
A0FGR8	ESYT2	733	18578522	HPRD	S	Phosphorylation	Unknown	unknown	unknown	other
A0FGR8	ESYT2	733	18669648	HPRD	S	Phosphorylation	Unknown	unknown	unknown	other
A0FGR8	ESYT2	733	18691976	HPRD	S	Phosphorylation	Unknown	unknown	unknown	other
A0FGR8	ESYT2	733	19415658	HPRD	S	Phosphorylation	Unknown	unknown	unknown	other
A0FGR8	ESYT2	733	19651622	HPRD	S	Phosphorylation	Unknown	unknown	unknown	other
A0FGR8	ESYT2	733	20068231	HPRD	S	Phosphorylation	Unknown	unknown	unknown	other
A0FGR8	ESYT2	733	20166139	HPRD	S	Phosphorylation	Unknown	unknown	unknown	other
A0FGR8	ESYT2	733	23749302	LitSearch	S	Phosphorylation	JurkatT	line	blood	cancer
A0FGR8	ESYT2	736	18669648	PhosphoELM.10011	S	Phosphorylation	Unknown	unknown	unknown	other
A0FGR8	ESYT2	736	19276368	Phosphositeplus.1010730	S	Phosphorylation	Unknown	unknown	unknown	other
A0FGR8	ESYT2	736	20166139	Phosphositeplus.1010730	S	Phosphorylation	Unknown	unknown	unknown	other
A0FGR8	ESYT2	737	18669648	PhosphoELM.10011	S	Phosphorylation	Unknown	unknown	unknown	other
A0FGR8	ESYT2	737	19276368	Phosphositeplus.1010730	S	Phosphorylation	Unknown	unknown	unknown	other
A0FGR8	ESYT2	738	18578522	Phosphositeplus.1010730	S	Phosphorylation	Unknown	unknown	unknown	other
A0FGR8	ESYT2	738	18669648	PhosphoELM.10011	S	Phosphorylation	Unknown	unknown	unknown	other
A0FGR8	ESYT2	738	18669648	Phosphositeplus.1010730	S	Phosphorylation	Unknown	unknown	unknown	other
A0FGR8	ESYT2	738	19276368	Phosphositeplus.1010730	S	Phosphorylation	Unknown	unknown	unknown	other
A0FGR8	ESYT2	738	19690332	Phosphositeplus.1010730	S	Phosphorylation	Unknown	unknown	unknown	other
A0FGR8	ESYT2	738	19690332	Swiss-Prot 1010711	S	Phosphorylation	Unknown	unknown	unknown	other
A0FGR8	ESYT2	738	20736484	Phosphositeplus.1010730	S	Phosphorylation	Unknown	unknown	unknown	other
A0FGR8	ESYT2	738	20815410	Phosphositeplus.1010730	S	Phosphorylation	Unknown	unknown	unknown	other
A0FGR8	ESYT2	738	22115753	Phosphositeplus.1010730	S	Phosphorylation	Unknown	unknown	unknown	other
A0FGR8	ESYT2	739	18669648	PhosphoELM.10011	S	Phosphorylation	Unknown	unknown	unknown	other
A0FGR8	ESYT2	739	18669648	Phosphositeplus.1010730	S	Phosphorylation	Unknown	unknown	unknown	other
A0FGR8	ESYT2	739	19276368	Phosphositeplus.1010730	S	Phosphorylation	Unknown	unknown	unknown	other
A0FGR8	ESYT2	739	19690332	Phosphositeplus.1010730	S	Phosphorylation	Unknown	unknown	unknown	other
A0FGR8	ESYT2	739	19690332	Swiss-Prot 1010711	S	Phosphorylation	Unknown	unknown	unknown	other
A0FGR8	ESYT2	743	17924679	Swiss-Prot 1010711	S	Phosphorylation	Unknown	unknown	unknown	other
A0FGR8	ESYT2	743	18669648	PhosphoELM.10011	S	Phosphorylation	Unknown	unknown	unknown	other
A0FGR8	ESYT2	743	18669648	Phosphositeplus.1010730	S	Phosphorylation	Unknown	unknown	unknown	other
A0FGR8	ESYT2	743	18669648	Swiss-Prot 1010711	S	Phosphorylation	Unknown	unknown	unknown	other
A0FGR8	ESYT2	743	18669648	SysPTM 1.1	S	Phosphorylation	Unknown	unknown	unknown	other
A0FGR8	ESYT2	743	18691976	Phosphositeplus.1010730	S	Phosphorylation	Unknown	unknown	unknown	other
A0FGR8	ESYT2	743	18691976	Swiss-Prot 1010711	S	Phosphorylation	Unknown	unknown	unknown	other
A0FGR8	ESYT2	743	18691976	SysPTM 1.1	S	Phosphorylation	Unknown	unknown	unknown	other
A0FGR8	ESYT2	743	19276368	Phosphositeplus.1010730	S	Phosphorylation	Unknown	unknown	unknown	other
A0FGR8	ESYT2	743	19690332	Phosphositeplus.1010730	S	Phosphorylation	Unknown	unknown	unknown	other
A0FGR8	ESYT2	743	19690332	Swiss-Prot 1010711	S	Phosphorylation	Unknown	unknown	unknown	other
A0FGR8	ESYT2	743	20068231	Phosphositeplus.1010730	S	Phosphorylation	Unknown	unknown	unknown	other
A0FGR8	ESYT2	743	20363803	Phosphositeplus.1010730	S	Phosphorylation	Unknown	unknown	unknown	other
A0FGR8	ESYT2	743	22115753	Phosphositeplus.1010730	S	Phosphorylation	Unknown	unknown	unknown	other
A0FGR8	ESYT2	748	19276368	Phosphositeplus.1010730	S	Phosphorylation	Unknown	unknown	unknown	other
A0FGR8	ESYT2	748	19690332	Phosphositeplus.1010730	S	Phosphorylation	Unknown	unknown	unknown	other
A0FGR8	ESYT2	748	19690332	Swiss-Prot 1010711	S	Phosphorylation	Unknown	unknown	unknown	other
A0FGR8	ESYT2	753	17081983	SysPTM 1.1	T	Phosphorylation	Unknown	unknown	unknown	other
A0FGR8	ESYT2	753	18212344	SysPTM 1.1	T	Phosphorylation	Unknown	unknown	unknown	other
A0FGR8	ESYT2	753	18578522	Phosphositeplus.1010730	T	Phosphorylation	Unknown	unknown	unknown	other
A0FGR8	ESYT2	753	18669648	PhosphoELM.10011	T	Phosphorylation	Unknown	unknown	unknown	other
A0FGR8	ESYT2	753	18669648	Phosphositeplus.1010730	T	Phosphorylation	Unknown	unknown	unknown	other
A0FGR8	ESYT2	753	20166139	Phosphositeplus.1010730	T	Phosphorylation	Unknown	unknown	unknown	other
A0FGR8	ESYT2	753	20363803	Phosphositeplus.1010730	T	Phosphorylation	Unknown	unknown	unknown	other
A0FGR8	ESYT2	753	20815410	Phosphositeplus.1010730	T	Phosphorylation	Unknown	unknown	unknown	other
A0FGR8	ESYT2	755	17081983	PhosphoELM.10011	S	Phosphorylation	Unknown	unknown	unknown	other
A0FGR8	ESYT2	755	17081983	SysPTM 1.1	S	Phosphorylation	Unknown	unknown	unknown	other
A0FGR8	ESYT2	755	18212344	SysPTM 1.1	S	Phosphorylation	Unknown	unknown	unknown	other
A0FGR8	ESYT2	755	18669648	PhosphoELM.10011	S	Phosphorylation	Unknown	unknown	unknown	other
A0FGR8	ESYT2	755	18669648	Phosphositeplus.1010730	S	Phosphorylation	Unknown	unknown	unknown	other
A0FGR8	ESYT2	755	18669648	Swiss-Prot 1010711	S	Phosphorylation	Unknown	unknown	unknown	other
A0FGR8	ESYT2	755	18669648	SysPTM 1.1	S	Phosphorylation	Unknown	unknown	unknown	other
A0FGR8	ESYT2	755	19690332	Phosphositeplus.1010730	S	Phosphorylation	Unknown	unknown	unknown	other
A0FGR8	ESYT2	755	19690332	Swiss-Prot 1010711	S	Phosphorylation	Unknown	unknown	unknown	other
A0FGR8	ESYT2	755	20363803	Phosphositeplus.1010730	S	Phosphorylation	Unknown	unknown	unknown	other
A0FGR8	ESYT2	755	20815410	Phosphositeplus.1010730	S	Phosphorylation	Unknown	unknown	unknown	other
A0FGR8	ESYT2	755	21659604	Phosphositeplus.1010730	S	Phosphorylation	Unknown	unknown	unknown	other
A0FGR8	ESYT2	757	23749302	LitSearch	S	Phosphorylation	JurkatT	line	blood	cancer
A0FGR8	ESYT2	758	17081983	PhosphoELM.10011	S	Phosphorylation	Unknown	unknown	unknown	other
A0FGR8	ESYT2	758	17081983	SysPTM 1.1	S	Phosphorylation	Unknown	unknown	unknown	other
A0FGR8	ESYT2	758	18578522	Phosphositeplus.1010730	S	Phosphorylation	Unknown	unknown	unknown	other
A0FGR8	ESYT2	758	18669648	PhosphoELM.10011	S	Phosphorylation	Unknown	unknown	unknown	other
A0FGR8	ESYT2	758	18669648	Phosphositeplus.1010730	S	Phosphorylation	Unknown	unknown	unknown	other
A0FGR8	ESYT2	758	18669648	Swiss-Prot 1010711	S	Phosphorylation	Unknown	unknown	unknown	other
A0FGR8	ESYT2	758	18669648	SysPTM 1.1	S	Phosphorylation	Unknown	unknown	unknown	other
A0FGR8	ESYT2	758	18691976	Phosphositeplus.1010730	S	Phosphorylation	Unknown	unknown	unknown	other
A0FGR8	ESYT2	758	18691976	Swiss-Prot 1010711	S	Phosphorylation	Unknown	unknown	unknown	other
A0FGR8	ESYT2	758	18691976	SysPTM 1.1	S	Phosphorylation	Unknown	unknown	unknown	other
A0FGR8	ESYT2	758	19369195	Phosphositeplus.1010730	S	Phosphorylation	Unknown	unknown	unknown	other
A0FGR8	ESYT2	758	19369195	Swiss-Prot 1010711	S	Phosphorylation	Unknown	unknown	unknown	other
A0FGR8	ESYT2	758	19415658	Phosphositeplus.1010730	S	Phosphorylation	Unknown	unknown	unknown	other
A0FGR8	ESYT2	758	19690332	Phosphositeplus.1010730	S	Phosphorylation	Unknown	unknown	unknown	other
A0FGR8	ESYT2	758	19690332	Swiss-Prot 1010711	S	Phosphorylation	Unknown	unknown	unknown	other
A0FGR8	ESYT2	758	20068231	Phosphositeplus.1010730	S	Phosphorylation	Unknown	unknown	unknown	other
A0FGR8	ESYT2	758	20166139	Phosphositeplus.1010730	S	Phosphorylation	Unknown	unknown	unknown	other
A0FGR8	ESYT2	758	20363803	Phosphositeplus.1010730	S	Phosphorylation	Unknown	unknown	unknown	other
A0FGR8	ESYT2	758	20562096	Phosphositeplus.1010730	S	Phosphorylation	Unknown	unknown	unknown	other
A0FGR8	ESYT2	758	20815410	Phosphositeplus.1010730	S	Phosphorylation	Unknown	unknown	unknown	other
A0FGR8	ESYT2	758	21406692	Phosphositeplus.1010730	S	Phosphorylation	Unknown	unknown	unknown	other
A0FGR8	ESYT2	758	21659604	Phosphositeplus.1010730	S	Phosphorylation	Unknown	unknown	unknown	other
A0FGR8	ESYT2	758	22115753	Phosphositeplus.1010730	S	Phosphorylation	Unknown	unknown	unknown	other
A0FGR8	ESYT2	758	23749302	LitSearch	S	Phosphorylation	JurkatT	line	blood	cancer
A0FGR8	ESYT2	759	23749302	LitSearch	S	Phosphorylation	JurkatT	line	blood	cancer
A0FGR8	ESYT2	760	23749302	LitSearch	S	Phosphorylation	JurkatT	line	blood	cancer
A0FGR8	ESYT2	761	15302935	PhosphoELM.10011	S	Phosphorylation	Unknown	unknown	unknown	other
A0FGR8	ESYT2	761	15302935	Phosphositeplus.1010730	S	Phosphorylation	Unknown	unknown	unknown	other
A0FGR8	ESYT2	761	17081983	PhosphoELM.10011	S	Phosphorylation	Unknown	unknown	unknown	other
A0FGR8	ESYT2	761	17081983	SysPTM 1.1	S	Phosphorylation	Unknown	unknown	unknown	other
A0FGR8	ESYT2	761	18578522	Phosphositeplus.1010730	S	Phosphorylation	Unknown	unknown	unknown	other
A0FGR8	ESYT2	761	18669648	PhosphoELM.10011	S	Phosphorylation	Unknown	unknown	unknown	other
A0FGR8	ESYT2	761	18669648	Phosphositeplus.1010730	S	Phosphorylation	Unknown	unknown	unknown	other
A0FGR8	ESYT2	761	18669648	Swiss-Prot 1010711	S	Phosphorylation	Unknown	unknown	unknown	other
A0FGR8	ESYT2	761	18669648	SysPTM 1.1	S	Phosphorylation	Unknown	unknown	unknown	other
A0FGR8	ESYT2	761	18691976	Phosphositeplus.1010730	S	Phosphorylation	Unknown	unknown	unknown	other
A0FGR8	ESYT2	761	18691976	Swiss-Prot 1010711	S	Phosphorylation	Unknown	unknown	unknown	other
A0FGR8	ESYT2	761	18691976	SysPTM 1.1	S	Phosphorylation	Unknown	unknown	unknown	other
A0FGR8	ESYT2	761	19369195	Phosphositeplus.1010730	S	Phosphorylation	Unknown	unknown	unknown	other
A0FGR8	ESYT2	761	19369195	Swiss-Prot 1010711	S	Phosphorylation	Unknown	unknown	unknown	other
A0FGR8	ESYT2	761	19415658	Phosphositeplus.1010730	S	Phosphorylation	Unknown	unknown	unknown	other
A0FGR8	ESYT2	761	19690332	Phosphositeplus.1010730	S	Phosphorylation	Unknown	unknown	unknown	other
A0FGR8	ESYT2	761	19690332	Swiss-Prot 1010711	S	Phosphorylation	Unknown	unknown	unknown	other
A0FGR8	ESYT2	761	20068231	Phosphositeplus.1010730	S	Phosphorylation	Unknown	unknown	unknown	other
A0FGR8	ESYT2	761	20164059	Phosphositeplus.1010730	S	Phosphorylation	Unknown	unknown	unknown	other
A0FGR8	ESYT2	761	20166139	Phosphositeplus.1010730	S	Phosphorylation	Unknown	unknown	unknown	other
A0FGR8	ESYT2	761	20363803	Phosphositeplus.1010730	S	Phosphorylation	Unknown	unknown	unknown	other
A0FGR8	ESYT2	761	20815410	Phosphositeplus.1010730	S	Phosphorylation	Unknown	unknown	unknown	other
A0FGR8	ESYT2	761	21406692	Phosphositeplus.1010730	S	Phosphorylation	Unknown	unknown	unknown	other
A0FGR8	ESYT2	761	21659604	Phosphositeplus.1010730	S	Phosphorylation	Unknown	unknown	unknown	other
A0FGR8	ESYT2	761	22115753	Phosphositeplus.1010730	S	Phosphorylation	Unknown	unknown	unknown	other
A0FGR8	ESYT2	764	23749302	LitSearch	S	Phosphorylation	JurkatT	line	blood	cancer
A0FGR8	ESYT2	774	23749302	LitSearch	T	Phosphorylation	JurkatT	line	blood	cancer
A0FGR8	ESYT2	776	23749302	LitSearch	S	Phosphorylation	JurkatT	line	blood	cancer
A0FGR8	ESYT2	779	23749302	LitSearch	S	Phosphorylation	JurkatT	line	blood	cancer
A0FGR8	ESYT2	782	23749302	LitSearch	S	Phosphorylation	JurkatT	line	blood	cancer
A0FGR8	ESYT2	824	17360941	Phosphositeplus.1010730	Y	Phosphorylation	Unknown	unknown	unknown	other
A0FGR8	ESYT2	893	23749302	LitSearch	T	Phosphorylation	JurkatT	line	blood	cancer
A0FGR8	ESYT2	921	22115753	Phosphositeplus.1010730	T	Phosphorylation	Unknown	unknown	unknown	other
A0FGR8	ESYT2	NA	25953088	LitSearch	K	Acetylation	JurkatT	line	blood	cancer
A0FGR8	ESYT2	NA	26354681	LitSearch	M	Oxidation	CD34+HSPC	sample	blood	healthy
A0FGR8	ESYT2	NA	26354681	LitSearch	M	Oxidation	CD3+T	sample	blood	healthy
A0FGR8	ESYT2	NA	26354681	LitSearch	S	Phosphorylation	CD34+HSPC	sample	blood	healthy
A0FGR8	ESYT2	NA	26354681	LitSearch	S	Phosphorylation	CD3+T	sample	blood	healthy
A0FGR8	ESYT2	NA	26657352	LitSearch	NA	Phosphorylation	GastricCancer	sample	stomach	cancer
A0FGR8	ESYT2	NA	26699800	LitSearch	S	Phosphorylation	NFF	?	foreskin	healthy
A0FGR8	ESYT2	NA	26699800	LitSearch	S	Phosphorylation	NFF	?	foreskin	healthy
A0FGR8	ESYT2	NA	26699800	LitSearch	S	Phosphorylation	NFF	?	foreskin	healthy
A0FGR8	ESYT2	NA	27030425	LitSearch	NA	Palmitoylation	MCF10A	line	breast	other
A0FGR8	ESYT2	NA	no_id_consult_db	SwissPalm	NA	Palmitoylation	Unknown	unknown	unknown	other
A1L020	MEX3A	NA	24719451	LitSearch	NA	Phosphorylation	OvarianCancer	sample	ovary	cancer
A1L020	MEX3A	NA	24719451	LitSearch	NA	Phosphorylation	WHIM6	line	breast	cancer
A1L020	MEX3A	NA	26571101	LitSearch	NA	Glycosylation	OVCAR-3	line	ovary	cancer
A1L020	MEX3A	308	22424773	LitSearch	S	Phosphorylation	U2OS	line	bone	cancer
A1L020	MEX3A	127	23749302	LitSearch	K	Ubiquitination	JurkatT	line	blood	cancer
A1L020	MEX3A	209	23749302	LitSearch	K	Ubiquitination	JurkatT	line	blood	cancer
A1L020	MEX3A	27	23749302	LitSearch	K	Ubiquitination	JurkatT	line	blood	cancer
A1L020	MEX3A	308	23749302	LitSearch	S	Phosphorylation	JurkatT	line	blood	cancer
A1L020	MEX3A	338	21406692	Phosphositeplus.1010730	S	Phosphorylation	Unknown	unknown	unknown	other
A1L020	MEX3A	338	23749302	LitSearch	S	Phosphorylation	JurkatT	line	blood	cancer
A1L020	MEX3A	419	27577262	LitSearch	R	Methylation	HEK293	line	kidney	other
A1L020	MEX3A	427	27577262	LitSearch	R	Methylation	HEK293	line	kidney	other
A1L020	MEX3A	428	19664994	HPRD	S	Phosphorylation	Unknown	unknown	unknown	other
A1L020	MEX3A	428	19664994	Phosphositeplus.1010730	S	Phosphorylation	Unknown	unknown	unknown	other
A1L020	MEX3A	428	23749302	LitSearch	S	Phosphorylation	JurkatT	line	blood	cancer
A1L020	MEX3A	454	23749302	LitSearch	K	Ubiquitination	JurkatT	line	blood	cancer
A1L020	MEX3A	462	18779327	PhosphoELM.10011	S	Phosphorylation	Unknown	unknown	unknown	other
A1L020	MEX3A	462	23749302	LitSearch	S	Phosphorylation	JurkatT	line	blood	cancer
A1L020	MEX3A	501	23749302	LitSearch	T	Phosphorylation	JurkatT	line	blood	cancer
A1L020	MEX3A	NA	25953088	LitSearch	K	Acetylation	JurkatT	line	blood	cancer
A1L020	MEX3A	308	22424773	LitSearch	S	Phosphorylation	U2OS	line	bone	cancer
A2A288	ZC3H12D	178	17081983	PHOSIDA	S	Phosphorylation	HeLa	line	cervix	cancer
A2A288	ZC3H12D	178	20068231	PHOSIDA	S	Phosphorylation	HeLa	line	cervix	cancer
A2A288	ZC3H12D	182	17081983	PHOSIDA	T	Phosphorylation	HeLa	line	cervix	cancer
A2A288	ZC3H12D	182	18083107	Phosphositeplus.1010730	Y	Phosphorylation	Unknown	unknown	unknown	other
A2A288	ZC3H12D	182	20068231	PHOSIDA	T	Phosphorylation	HeLa	line	cervix	cancer
A2A288	ZC3H12D	372	25849564	LitSearch	R	Methylation	PBMCs	sample	blood	healthy
A2A288	ZC3H12D	384	25849564	LitSearch	R	Methylation	PBMCs	sample	blood	healthy
A2A288	ZC3H12D	414	25849564	LitSearch	R	Methylation	PBMCs	sample	blood	healthy
A2AJT9	BCLAF3	NA	24719451	LitSearch	NA	Phosphorylation	OvarianCancer	sample	ovary	cancer
A2AJT9	BCLAF3	NA	24719451	LitSearch	NA	Phosphorylation	WHIM20	line	breast	cancer
A2AJT9	BCLAF3	NA	24719451	LitSearch	NA	Phosphorylation	WHIM20	line	breast	cancer
A2AJT9	BCLAF3	NA	24719451	LitSearch	NA	Phosphorylation	WHIM6	line	breast	cancer
A2AJT9	BCLAF3	NA	24719451	LitSearch	NA	Phosphorylation	WHIM6	line	breast	cancer
A2AJT9	BCLAF3	139	22424773	LitSearch	S	Phosphorylation	U2OS	line	bone	cancer
A2AJT9	BCLAF3	15	22424773	LitSearch	S	Phosphorylation	U2OS	line	bone	cancer
A2AJT9	BCLAF3	17	22424773	LitSearch	S	Phosphorylation	U2OS	line	bone	cancer
A2AJT9	BCLAF3	100	23749302	LitSearch	S	Phosphorylation	JurkatT	line	blood	cancer
A2AJT9	BCLAF3	139	16565220	PhosphoELM.10011	S	Phosphorylation	Unknown	unknown	unknown	other
A2AJT9	BCLAF3	139	16565220	Phosphositeplus.1010730	S	Phosphorylation	Unknown	unknown	unknown	other
A2AJT9	BCLAF3	139	16565220	Swiss-Prot 1010711	S	Phosphorylation	Unknown	unknown	unknown	other
A2AJT9	BCLAF3	139	16565220	SysPTM 1.1	S	Phosphorylation	Unknown	unknown	unknown	other
A2AJT9	BCLAF3	139	21406692	Phosphositeplus.1010730	S	Phosphorylation	Unknown	unknown	unknown	other
A2AJT9	BCLAF3	15	17081983	HPRD	S	Phosphorylation	Unknown	unknown	unknown	other
A2AJT9	BCLAF3	15	17081983	PHOSIDA	S	Phosphorylation	HeLa	line	cervix	cancer
A2AJT9	BCLAF3	15	17081983	PhosphoELM.10011	S	Phosphorylation	Unknown	unknown	unknown	other
A2AJT9	BCLAF3	15	17081983	Phosphositeplus.1010730	S	Phosphorylation	Unknown	unknown	unknown	other
A2AJT9	BCLAF3	15	17081983	Swiss-Prot 1010711	S	Phosphorylation	Unknown	unknown	unknown	other
A2AJT9	BCLAF3	15	17081983	SysPTM 1.1	S	Phosphorylation	Unknown	unknown	unknown	other
A2AJT9	BCLAF3	15	18669648	HPRD	S	Phosphorylation	Unknown	unknown	unknown	other
A2AJT9	BCLAF3	15	18669648	PhosphoELM.10011	S	Phosphorylation	Unknown	unknown	unknown	other
A2AJT9	BCLAF3	15	18669648	Phosphositeplus.1010730	S	Phosphorylation	Unknown	unknown	unknown	other
A2AJT9	BCLAF3	15	18669648	Swiss-Prot 1010711	S	Phosphorylation	Unknown	unknown	unknown	other
A2AJT9	BCLAF3	15	18669648	SysPTM 1.1	S	Phosphorylation	Unknown	unknown	unknown	other
A2AJT9	BCLAF3	15	20068231	HPRD	S	Phosphorylation	Unknown	unknown	unknown	other
A2AJT9	BCLAF3	15	20068231	PHOSIDA	S	Phosphorylation	HeLa	line	cervix	cancer
A2AJT9	BCLAF3	15	20068231	Phosphositeplus.1010730	S	Phosphorylation	Unknown	unknown	unknown	other
A2AJT9	BCLAF3	15	20164059	Phosphositeplus.1010730	S	Phosphorylation	Unknown	unknown	unknown	other
A2AJT9	BCLAF3	15	20363803	Phosphositeplus.1010730	S	Phosphorylation	Unknown	unknown	unknown	other
A2AJT9	BCLAF3	15	21406692	Phosphositeplus.1010730	S	Phosphorylation	Unknown	unknown	unknown	other
A2AJT9	BCLAF3	15	23749302	LitSearch	S	Phosphorylation	JurkatT	line	blood	cancer
A2AJT9	BCLAF3	17	17081983	HPRD	S	Phosphorylation	Unknown	unknown	unknown	other
A2AJT9	BCLAF3	17	17081983	PHOSIDA	S	Phosphorylation	HeLa	line	cervix	cancer
A2AJT9	BCLAF3	17	17081983	PhosphoELM.10011	S	Phosphorylation	Unknown	unknown	unknown	other
A2AJT9	BCLAF3	17	17081983	Phosphositeplus.1010730	S	Phosphorylation	Unknown	unknown	unknown	other
A2AJT9	BCLAF3	17	17081983	Swiss-Prot 1010711	S	Phosphorylation	Unknown	unknown	unknown	other
A2AJT9	BCLAF3	17	17081983	SysPTM 1.1	S	Phosphorylation	Unknown	unknown	unknown	other
A2AJT9	BCLAF3	17	18669648	HPRD	S	Phosphorylation	Unknown	unknown	unknown	other
A2AJT9	BCLAF3	17	18669648	PhosphoELM.10011	S	Phosphorylation	Unknown	unknown	unknown	other
A2AJT9	BCLAF3	17	18669648	Phosphositeplus.1010730	S	Phosphorylation	Unknown	unknown	unknown	other
A2AJT9	BCLAF3	17	18669648	Swiss-Prot 1010711	S	Phosphorylation	Unknown	unknown	unknown	other
A2AJT9	BCLAF3	17	18669648	SysPTM 1.1	S	Phosphorylation	Unknown	unknown	unknown	other
A2AJT9	BCLAF3	17	20068231	HPRD	S	Phosphorylation	Unknown	unknown	unknown	other
A2AJT9	BCLAF3	17	20068231	PHOSIDA	S	Phosphorylation	HeLa	line	cervix	cancer
A2AJT9	BCLAF3	17	20068231	Phosphositeplus.1010730	S	Phosphorylation	Unknown	unknown	unknown	other
A2AJT9	BCLAF3	17	20164059	Phosphositeplus.1010730	S	Phosphorylation	Unknown	unknown	unknown	other
A2AJT9	BCLAF3	17	20363803	Phosphositeplus.1010730	S	Phosphorylation	Unknown	unknown	unknown	other
A2AJT9	BCLAF3	17	21406692	Phosphositeplus.1010730	S	Phosphorylation	Unknown	unknown	unknown	other
A2AJT9	BCLAF3	17	23749302	LitSearch	S	Phosphorylation	JurkatT	line	blood	cancer
A2AJT9	BCLAF3	31	23749302	LitSearch	S	Phosphorylation	JurkatT	line	blood	cancer
A2AJT9	BCLAF3	402	23749302	LitSearch	S	Phosphorylation	JurkatT	line	blood	cancer
A2AJT9	BCLAF3	73	17081983	HPRD	S	Phosphorylation	Unknown	unknown	unknown	other
A2AJT9	BCLAF3	73	17081983	SysPTM 1.1	S	Phosphorylation	Unknown	unknown	unknown	other
A2AJT9	BCLAF3	74	17081983	HPRD	Y	Phosphorylation	Unknown	unknown	unknown	other
A2AJT9	BCLAF3	74	17081983	SysPTM 1.1	Y	Phosphorylation	Unknown	unknown	unknown	other
A2AJT9	BCLAF3	78	18669648	HPRD	S	Phosphorylation	Unknown	unknown	unknown	other
A2AJT9	BCLAF3	78	18669648	PhosphoELM.10011	S	Phosphorylation	Unknown	unknown	unknown	other
A2AJT9	BCLAF3	78	18669648	Phosphositeplus.1010730	S	Phosphorylation	Unknown	unknown	unknown	other
A2AJT9	BCLAF3	78	18669648	Swiss-Prot 1010711	S	Phosphorylation	Unknown	unknown	unknown	other
A2AJT9	BCLAF3	78	18669648	SysPTM 1.1	S	Phosphorylation	Unknown	unknown	unknown	other
A2AJT9	BCLAF3	78	20068231	HPRD	S	Phosphorylation	Unknown	unknown	unknown	other
A2AJT9	BCLAF3	78	20068231	PHOSIDA	S	Phosphorylation	HeLa	line	cervix	cancer
A2AJT9	BCLAF3	78	21406692	Phosphositeplus.1010730	S	Phosphorylation	Unknown	unknown	unknown	other
A2AJT9	BCLAF3	78	23749302	LitSearch	S	Phosphorylation	JurkatT	line	blood	cancer
A2AJT9	BCLAF3	80	18669648	HPRD	S	Phosphorylation	Unknown	unknown	unknown	other
A2AJT9	BCLAF3	80	18669648	PhosphoELM.10011	S	Phosphorylation	Unknown	unknown	unknown	other
A2AJT9	BCLAF3	80	18669648	Phosphositeplus.1010730	S	Phosphorylation	Unknown	unknown	unknown	other
A2AJT9	BCLAF3	80	18669648	Swiss-Prot 1010711	S	Phosphorylation	Unknown	unknown	unknown	other
A2AJT9	BCLAF3	80	18669648	SysPTM 1.1	S	Phosphorylation	Unknown	unknown	unknown	other
A2AJT9	BCLAF3	80	20068231	HPRD	S	Phosphorylation	Unknown	unknown	unknown	other
A2AJT9	BCLAF3	80	20068231	PHOSIDA	S	Phosphorylation	HeLa	line	cervix	cancer
A2AJT9	BCLAF3	80	20068231	Phosphositeplus.1010730	S	Phosphorylation	Unknown	unknown	unknown	other
A2AJT9	BCLAF3	80	21406692	Phosphositeplus.1010730	S	Phosphorylation	Unknown	unknown	unknown	other
A2AJT9	BCLAF3	80	23749302	LitSearch	S	Phosphorylation	JurkatT	line	blood	cancer
A2AJT9	BCLAF3	NA	26354681	LitSearch	S	Phosphorylation	CD34+HSPC	sample	blood	healthy
A2AJT9	BCLAF3	NA	26354681	LitSearch	S	Phosphorylation	CD3+T	sample	blood	healthy
A2PYH4	HFM1	1120	17693683	HPRD	S	Phosphorylation	Unknown	unknown	unknown	other
A2PYH4	HFM1	1120	17693683	Swiss-Prot 1010711	S	Phosphorylation	Unknown	unknown	unknown	other
A2PYH4	HFM1	1120	17693683	SysPTM 1.1	S	Phosphorylation	Unknown	unknown	unknown	other
A2PYH4	HFM1	788	18083107	Phosphositeplus.1010730	Y	Phosphorylation	Unknown	unknown	unknown	other
A2PYH4	HFM1	798	18083107	Phosphositeplus.1010730	Y	Phosphorylation	Unknown	unknown	unknown	other
A2RTX5	TARS3	NA	24719451	LitSearch	NA	Phosphorylation	WHIM20	line	breast	cancer
A2RTX5	TARS3	163	20363803	Phosphositeplus.1010730	T	Phosphorylation	Unknown	unknown	unknown	other
A2RTX5	TARS3	2	19413330	Swiss-Prot 1010711	A	Acetylation	Unknown	unknown	unknown	other
A2RTX5	TARS3	322	21906983	Phosphositeplus.1010730	K	Ubiquitination	Unknown	unknown	unknown	other
A2RTX5	TARS3	449	20562096	Phosphositeplus.1010730	T	Phosphorylation	Unknown	unknown	unknown	other
A2RTX5	TARS3	457	20562096	Phosphositeplus.1010730	Y	Phosphorylation	Unknown	unknown	unknown	other
A2RTX5	TARS3	459	20562096	Phosphositeplus.1010730	S	Phosphorylation	Unknown	unknown	unknown	other
A2RTX5	TARS3	NA	25953088	LitSearch	K	Acetylation	JurkatT	line	blood	cancer
A2RTX5	TARS3	NA	20061308	LitSearch	NA	Acetylation	HEK293	line	kidney	other
A2RUC4	TYW5	48	20562096	Phosphositeplus.1010730	Y	Phosphorylation	Unknown	unknown	unknown	other
A2VDJ0	TMEM131L	NA	20167786	LitSearch	K	Acetylation	Liver	sample	liver	healthy
A2VDJ0	TMEM131L	NA	26571101	LitSearch	NA	Glycosylation	OVCAR-3	line	ovary	cancer
A2VDJ0	TMEM131L	343	24495048	LitSearch	N	Glycosylation	Liver	sample	liver	healthy
A2VDJ0	TMEM131L	403	24495048	LitSearch	N	Glycosylation	Liver	sample	liver	healthy
A2VDJ0	TMEM131L	593	24495048	LitSearch	N	Glycosylation	Liver	sample	liver	healthy
A2VDJ0	TMEM131L	1122	18669648	HPRD	S	Phosphorylation	Unknown	unknown	unknown	other
A2VDJ0	TMEM131L	1122	18669648	Phosphositeplus.1010730	S	Phosphorylation	Unknown	unknown	unknown	other
A2VDJ0	TMEM131L	1122	18669648	Swiss-Prot 1010711	S	Phosphorylation	Unknown	unknown	unknown	other
A2VDJ0	TMEM131L	1123	23749302	LitSearch	S	Phosphorylation	JurkatT	line	blood	cancer
A2VDJ0	TMEM131L	1213	23749302	LitSearch	S	Phosphorylation	JurkatT	line	blood	cancer
A2VDJ0	TMEM131L	1243	23749302	LitSearch	S	Phosphorylation	JurkatT	line	blood	cancer
A2VDJ0	TMEM131L	1601	23749302	LitSearch	S	Phosphorylation	JurkatT	line	blood	cancer
A2VDJ0	TMEM131L	547	20167786	Phosphositeplus.1010730	K	Acetylation	Unknown	unknown	unknown	other
A2VDJ0	TMEM131L	569	20167786	Phosphositeplus.1010730	K	Acetylation	Unknown	unknown	unknown	other
A2VDJ0	TMEM131L	710	24495048	LitSearch	N	Glycosylation	Liver	sample	liver	healthy
A2VDJ0	TMEM131L	729	23749302	LitSearch	K	Ubiquitination	JurkatT	line	blood	cancer
A2VDJ0	TMEM131L	744	23749302	LitSearch	K	Ubiquitination	JurkatT	line	blood	cancer
A2VDJ0	TMEM131L	77	24495048	LitSearch	N	Glycosylation	Liver	sample	liver	healthy
A2VDJ0	TMEM131L	810	24495048	LitSearch	N	Glycosylation	Liver	sample	liver	healthy
A2VDJ0	TMEM131L	945	23749302	LitSearch	K	Ubiquitination	JurkatT	line	blood	cancer
A2VDJ0	TMEM131L	982	23749302	LitSearch	S	Phosphorylation	JurkatT	line	blood	cancer
A2VDJ0	TMEM131L	NA	25953088	LitSearch	K	Acetylation	JurkatT	line	blood	cancer
A2VDJ0	TMEM131L	NA	no_id_consult_db	SwissPalm	NA	Palmitoylation	Unknown	unknown	unknown	other
A4D1E9	GTPBP10	12	20068231	HPRD	Y	Phosphorylation	Unknown	unknown	unknown	other
A4D1E9	GTPBP10	12	20068231	PHOSIDA	Y	Phosphorylation	HeLa	line	cervix	cancer
A4D1E9	GTPBP10	12	20068231	Phosphositeplus.1010730	Y	Phosphorylation	Unknown	unknown	unknown	other
A4D1E9	GTPBP10	184	23954790	LitSearch	K	Succinylation	HeLa	line	cervix	cancer
A4D1E9	GTPBP10	27	20068231	PHOSIDA	S	Phosphorylation	HeLa	line	cervix	cancer
A4D1E9	GTPBP10	27	20363803	Phosphositeplus.1010730	S	Phosphorylation	Unknown	unknown	unknown	other
A4D1E9	GTPBP10	308	21906983	Phosphositeplus.1010730	K	Ubiquitination	Unknown	unknown	unknown	other
A4D1E9	GTPBP10	32	20068231	PHOSIDA	Y	Phosphorylation	HeLa	line	cervix	cancer
A4D1E9	GTPBP10	32	20363803	Phosphositeplus.1010730	Y	Phosphorylation	Unknown	unknown	unknown	other
A4D1E9	GTPBP10	75	20068231	HPRD	S	Phosphorylation	Unknown	unknown	unknown	other
A4D1E9	GTPBP10	78	20068231	HPRD	S	Phosphorylation	Unknown	unknown	unknown	other
A4D1E9	GTPBP10	NA	23236377	LitSearch	K	Acetylation	U2OS	line	bone	cancer
A5YKK6	CNOT1	NA	24719451	LitSearch	NA	Phosphorylation	WHIM20	line	breast	cancer
A5YKK6	CNOT1	NA	24719451	LitSearch	NA	Phosphorylation	WHIM6	line	breast	cancer
A5YKK6	CNOT1	NA	26571101	LitSearch	NA	Glycosylation	OVCAR-3	line	ovary	cancer
A5YKK6	CNOT1	1061	22067460	LitSearch	S	Phosphorylation	HeLa	line	cervix	cancer
A5YKK6	CNOT1	322	22067460	LitSearch	S	Phosphorylation	HeLa	line	cervix	cancer
A5YKK6	CNOT1	1061	21406692	Phosphositeplus.1010730	S	Phosphorylation	Unknown	unknown	unknown	other
A5YKK6	CNOT1	1061	22067460	Phosphositeplus.1010730	S	Phosphorylation	Unknown	unknown	unknown	other
A5YKK6	CNOT1	1061	23749302	LitSearch	S	Phosphorylation	JurkatT	line	blood	cancer
A5YKK6	CNOT1	1163	21890473	Phosphositeplus.1010730	K	Ubiquitination	Unknown	unknown	unknown	other
A5YKK6	CNOT1	1189	27577262	LitSearch	R	Methylation	HEK293	line	kidney	other
A5YKK6	CNOT1	1426	21906983	Phosphositeplus.1010730	K	Ubiquitination	Unknown	unknown	unknown	other
A5YKK6	CNOT1	1514	23749302	LitSearch	K	Acetylation	JurkatT	line	blood	cancer
A5YKK6	CNOT1	1547	20068231	HPRD	T	Phosphorylation	Unknown	unknown	unknown	other
A5YKK6	CNOT1	1547	20068231	PHOSIDA	T	Phosphorylation	HeLa	line	cervix	cancer
A5YKK6	CNOT1	1567	21906983	Phosphositeplus.1010730	K	Ubiquitination	Unknown	unknown	unknown	other
A5YKK6	CNOT1	1567	23749302	LitSearch	K	Ubiquitination	JurkatT	line	blood	cancer
A5YKK6	CNOT1	1600	21906983	Phosphositeplus.1010730	K	Ubiquitination	Unknown	unknown	unknown	other
A5YKK6	CNOT1	1649	21406692	Phosphositeplus.1010730	S	Phosphorylation	Unknown	unknown	unknown	other
A5YKK6	CNOT1	1703	23749302	LitSearch	S	Phosphorylation	JurkatT	line	blood	cancer
A5YKK6	CNOT1	1708	23749302	LitSearch	K	Ubiquitination	JurkatT	line	blood	cancer
A5YKK6	CNOT1	1933	17693683	HPRD	Y	Phosphorylation	Unknown	unknown	unknown	other
A5YKK6	CNOT1	1933	17693683	Swiss-Prot 1010711	Y	Phosphorylation	Unknown	unknown	unknown	other
A5YKK6	CNOT1	1933	17693683	SysPTM 1.1	Y	Phosphorylation	Unknown	unknown	unknown	other
A5YKK6	CNOT1	2074	20068231	HPRD	Y	Phosphorylation	Unknown	unknown	unknown	other
A5YKK6	CNOT1	2074	20068231	PHOSIDA	Y	Phosphorylation	HeLa	line	cervix	cancer
A5YKK6	CNOT1	2074	20068231	Phosphositeplus.1010730	Y	Phosphorylation	Unknown	unknown	unknown	other
A5YKK6	CNOT1	2086	21890473	Phosphositeplus.1010730	K	Ubiquitination	Unknown	unknown	unknown	other
A5YKK6	CNOT1	2151	21906983	Phosphositeplus.1010730	K	Ubiquitination	Unknown	unknown	unknown	other
A5YKK6	CNOT1	2185	21906983	Phosphositeplus.1010730	K	Ubiquitination	Unknown	unknown	unknown	other
A5YKK6	CNOT1	2185	23749302	LitSearch	K	Ubiquitination	JurkatT	line	blood	cancer
A5YKK6	CNOT1	2194	16674116	Phosphositeplus.1010730	S	Phosphorylation	Unknown	unknown	unknown	other
A5YKK6	CNOT1	238	27577262	LitSearch	R	Methylation	HEK293	line	kidney	other
A5YKK6	CNOT1	318	23749302	LitSearch	S	Phosphorylation	JurkatT	line	blood	cancer
A5YKK6	CNOT1	322	22067460	Phosphositeplus.1010730	S	Phosphorylation	Unknown	unknown	unknown	other
A5YKK6	CNOT1	45	27577262	LitSearch	R	Methylation	HEK293	line	kidney	other
A5YKK6	CNOT1	808	21906983	Phosphositeplus.1010730	K	Ubiquitination	Unknown	unknown	unknown	other
A5YKK6	CNOT1	808	23749302	LitSearch	K	Ubiquitination	JurkatT	line	blood	cancer
A5YKK6	CNOT1	879	20068231	PHOSIDA	S	Phosphorylation	HeLa	line	cervix	cancer
A5YKK6	CNOT1	928	20068231	HPRD	Y	Phosphorylation	Unknown	unknown	unknown	other
A5YKK6	CNOT1	928	20068231	PHOSIDA	Y	Phosphorylation	HeLa	line	cervix	cancer
A5YKK6	CNOT1	928	20068231	Phosphositeplus.1010730	Y	Phosphorylation	Unknown	unknown	unknown	other
A5YKK6	CNOT1	948	20068231	HPRD	S	Phosphorylation	Unknown	unknown	unknown	other
A5YKK6	CNOT1	948	20068231	PHOSIDA	S	Phosphorylation	HeLa	line	cervix	cancer
A5YKK6	CNOT1	948	20068231	Phosphositeplus.1010730	S	Phosphorylation	Unknown	unknown	unknown	other
A5YKK6	CNOT1	951	20068231	HPRD	Y	Phosphorylation	Unknown	unknown	unknown	other
A5YKK6	CNOT1	NA	25953088	LitSearch	K	Acetylation	JurkatT	line	blood	cancer
A5YKK6	CNOT1	NA	26354681	LitSearch	M	Acetylation	CD34+HSPC	sample	blood	healthy
A5YKK6	CNOT1	NA	26354681	LitSearch	M	Acetylation	CD3+T	sample	blood	healthy
A5YKK6	CNOT1	NA	26354681	LitSearch	M	Oxidation	CD34+HSPC	sample	blood	healthy
A5YKK6	CNOT1	NA	26354681	LitSearch	M	Oxidation	CD3+T	sample	blood	healthy
A5YKK6	CNOT1	NA	26354681	LitSearch	S	Phosphorylation	CD34+HSPC	sample	blood	healthy
A5YKK6	CNOT1	NA	26354681	LitSearch	S	Phosphorylation	CD3+T	sample	blood	healthy
A5YKK6	CNOT1	NA	26354681	LitSearch	T	Phosphorylation	CD34+HSPC	sample	blood	healthy
A5YKK6	CNOT1	NA	26354681	LitSearch	T	Phosphorylation	CD3+T	sample	blood	healthy
A5YKK6	CNOT1	NA	no_id_consult_db	SwissPalm	NA	Palmitoylation	Unknown	unknown	unknown	other
A6NDY0	PABPN1L	207	22424773	LitSearch	K	Acetylation	U2OS	line	bone	cancer
A6NDY0	PABPN1L	207	22424773	LitSearch	K	Acetylation	U2OS	line	bone	cancer
A6NFN3	RBFOX3	NA	26571101	LitSearch	NA	Glycosylation	OVCAR-3	line	ovary	cancer
A6NHQ2	FBLL1	177	18083107	Phosphositeplus.1010730	Y	Phosphorylation	Unknown	unknown	unknown	other
A6NHQ2	FBLL1	200	18083107	Phosphositeplus.1010730	Y	Phosphorylation	Unknown	unknown	unknown	other
A6NHQ2	FBLL1	NA	25953088	LitSearch	K	Acetylation	JurkatT	line	blood	cancer
A6NJ78	METTL15	NA	24719451	LitSearch	NA	Phosphorylation	WHIM6	line	breast	cancer
A6NJ78	METTL15	352	21890473	Phosphositeplus.1010730	K	Ubiquitination	Unknown	unknown	unknown	other
A6NJ78	METTL15	358	23749302	LitSearch	S	Phosphorylation	JurkatT	line	blood	cancer
A6NJ78	METTL15	381	21890473	Phosphositeplus.1010730	K	Ubiquitination	Unknown	unknown	unknown	other
A6NJ78	METTL15	395	25849564	LitSearch	R	Methylation	JurkatT	line	blood	cancer
A6NJ78	METTL15	395	25849564	LitSearch	R	Methylation	PBMCs	sample	blood	healthy
A6NJ78	METTL15	397	27577262	LitSearch	R	Methylation	HEK293	line	kidney	other
A6NJ78	METTL15	NA	25953088	LitSearch	K	Acetylation	JurkatT	line	blood	cancer
A6NJ78	METTL15	NA	26750096	LitSearch	K	Methylation	KYSE-150	line	esophagus	cancer
A6NMK7	CPSF4L	38	23749302	LitSearch	S	Phosphorylation	JurkatT	line	blood	cancer
A6NNA2	SRRM3	NA	26657352	LitSearch	NA	Phosphorylation	GastricCancer	sample	stomach	cancer
A7MD48	SRRM4	NA	24719451	LitSearch	NA	Phosphorylation	OvarianCancer	sample	ovary	cancer
A7MD48	SRRM4	NA	24719451	LitSearch	NA	Phosphorylation	WHIM20	line	breast	cancer
A7MD48	SRRM4	NA	24719451	LitSearch	NA	Phosphorylation	WHIM6	line	breast	cancer
A7MD48	SRRM4	259	19276368	Phosphositeplus.1010730	T	Phosphorylation	Unknown	unknown	unknown	other
A7MD48	SRRM4	269	19276368	Phosphositeplus.1010730	T	Phosphorylation	Unknown	unknown	unknown	other
A7MD48	SRRM4	443	20393185	Phosphositeplus.1010730	S	Phosphorylation	Unknown	unknown	unknown	other
A7MD48	SRRM4	454	20363803	Phosphositeplus.1010730	S	Phosphorylation	Unknown	unknown	unknown	other
A7MD48	SRRM4	456	17081983	HPRD	S	Phosphorylation	Unknown	unknown	unknown	other
A7MD48	SRRM4	456	17081983	SysPTM 1.1	S	Phosphorylation	Unknown	unknown	unknown	other
A7MD48	SRRM4	456	20363803	Phosphositeplus.1010730	S	Phosphorylation	Unknown	unknown	unknown	other
A7MD48	SRRM4	457	17081983	HPRD	Y	Phosphorylation	Unknown	unknown	unknown	other
A7MD48	SRRM4	457	17081983	SysPTM 1.1	Y	Phosphorylation	Unknown	unknown	unknown	other
A7MD48	SRRM4	458	17081983	HPRD	S	Phosphorylation	Unknown	unknown	unknown	other
A7MD48	SRRM4	458	17081983	SysPTM 1.1	S	Phosphorylation	Unknown	unknown	unknown	other
A7MD48	SRRM4	458	20363803	Phosphositeplus.1010730	S	Phosphorylation	Unknown	unknown	unknown	other
A7MD48	SRRM4	546	21406692	Phosphositeplus.1010730	S	Phosphorylation	Unknown	unknown	unknown	other
A7MD48	SRRM4	548	21406692	Phosphositeplus.1010730	S	Phosphorylation	Unknown	unknown	unknown	other
A7MD48	SRRM4	550	20363803	Phosphositeplus.1010730	S	Phosphorylation	Unknown	unknown	unknown	other
A7MD48	SRRM4	552	20363803	Phosphositeplus.1010730	S	Phosphorylation	Unknown	unknown	unknown	other
A7MD48	SRRM4	579	19651622	HPRD	S	Phosphorylation	Unknown	unknown	unknown	other
A9UHW6	MIF4GD	NA	24719451	LitSearch	NA	Phosphorylation	WHIM6	line	breast	cancer
A9UHW6	MIF4GD	53	23749302	LitSearch	K	Acetylation	JurkatT	line	blood	cancer
A9UHW6	MIF4GD	53	23749302	LitSearch	K	Ubiquitination	JurkatT	line	blood	cancer
A9UHW6	MIF4GD	68	23749302	LitSearch	K	Ubiquitination	JurkatT	line	blood	cancer
A9UHW6	MIF4GD	NA	21085121	LitSearch	NA	Sulfenic acid	JurkatT	line	blood	cancer
A9UHW6	MIF4GD	NA	21085121	LitSearch	NA	Sulfenic acid	MDA-MB-231	line	breast	cancer
A9UHW6	MIF4GD	NA	25953088	LitSearch	K	Acetylation	JurkatT	line	blood	cancer
B5ME19	EIF3CL	NA	24719451	LitSearch	NA	Phosphorylation	OvarianCancer	sample	ovary	cancer
B5ME19	EIF3CL	NA	24719451	LitSearch	NA	Phosphorylation	WHIM20	line	breast	cancer
B5ME19	EIF3CL	NA	24719451	LitSearch	NA	Phosphorylation	WHIM6	line	breast	cancer
B5ME19	EIF3CL	NA	24719451	LitSearch	NA	Phosphorylation	WHIM6	line	breast	cancer
B5ME19	EIF3CL	11	22424773	LitSearch	S	Phosphorylation	U2OS	line	bone	cancer
B5ME19	EIF3CL	13	22424773	LitSearch	S	Phosphorylation	U2OS	line	bone	cancer
B5ME19	EIF3CL	15	22424773	LitSearch	S	Phosphorylation	U2OS	line	bone	cancer
B5ME19	EIF3CL	16	22424773	LitSearch	S	Phosphorylation	U2OS	line	bone	cancer
B5ME19	EIF3CL	166	22424773	LitSearch	S	Phosphorylation	U2OS	line	bone	cancer
B5ME19	EIF3CL	178	22424773	LitSearch	S	Phosphorylation	U2OS	line	bone	cancer
B5ME19	EIF3CL	181	22424773	LitSearch	S	Phosphorylation	U2OS	line	bone	cancer
B5ME19	EIF3CL	182	22424773	LitSearch	S	Phosphorylation	U2OS	line	bone	cancer
B5ME19	EIF3CL	18	22424773	LitSearch	S	Phosphorylation	U2OS	line	bone	cancer
B5ME19	EIF3CL	39	22424773	LitSearch	S	Phosphorylation	U2OS	line	bone	cancer
B5ME19	EIF3CL	664	22424773	LitSearch	K	Acetylation	U2OS	line	bone	cancer
B5ME19	EIF3CL	7	22424773	LitSearch	T	Phosphorylation	U2OS	line	bone	cancer
B5ME19	EIF3CL	9	22424773	LitSearch	S	Phosphorylation	U2OS	line	bone	cancer
B5ME19	EIF3CL	166	23749302	LitSearch	S	Phosphorylation	JurkatT	line	blood	cancer
B5ME19	EIF3CL	178	23749302	LitSearch	S	Phosphorylation	JurkatT	line	blood	cancer
B5ME19	EIF3CL	181	23749302	LitSearch	S	Phosphorylation	JurkatT	line	blood	cancer
B5ME19	EIF3CL	182	23749302	LitSearch	S	Phosphorylation	JurkatT	line	blood	cancer
B5ME19	EIF3CL	313	23749302	LitSearch	K	Ubiquitination	JurkatT	line	blood	cancer
B5ME19	EIF3CL	333	23749302	LitSearch	K	Ubiquitination	JurkatT	line	blood	cancer
B5ME19	EIF3CL	39	23749302	LitSearch	S	Phosphorylation	JurkatT	line	blood	cancer
B5ME19	EIF3CL	554	23749302	LitSearch	K	Ubiquitination	JurkatT	line	blood	cancer
B5ME19	EIF3CL	644	23749302	LitSearch	K	Ubiquitination	JurkatT	line	blood	cancer
B5ME19	EIF3CL	713	23749302	LitSearch	K	Ubiquitination	JurkatT	line	blood	cancer
B5ME19	EIF3CL	761	23749302	LitSearch	K	Ubiquitination	JurkatT	line	blood	cancer
B5ME19	EIF3CL	863	23749302	LitSearch	K	Ubiquitination	JurkatT	line	blood	cancer
B5ME19	EIF3CL	878	23749302	LitSearch	K	Ubiquitination	JurkatT	line	blood	cancer
B5ME19	EIF3CL	902	25849564	LitSearch	R	Methylation	JurkatT	line	blood	cancer
B5ME19	EIF3CL	9	23749302	LitSearch	S	Phosphorylation	JurkatT	line	blood	cancer
B5ME19	EIF3CL	94	23749302	LitSearch	K	Ubiquitination	JurkatT	line	blood	cancer
B5ME19	EIF3CL	99	23749302	LitSearch	K	Ubiquitination	JurkatT	line	blood	cancer
B5ME19	EIF3CL	NA	23236377	LitSearch	K	Acetylation	U2OS	line	bone	cancer
B5ME19	EIF3CL	NA	25953088	LitSearch	K	Acetylation	JurkatT	line	blood	cancer
B5ME19	EIF3CL	NA	26360112	LitSearch	NA	Citrullination	HEK293T	line	kidney	other
E9PRG8	C11orf98	65	23749302	LitSearch	S	Phosphorylation	JurkatT	line	blood	cancer
E9PRG8	C11orf98	NA	25953088	LitSearch	K	Acetylation	JurkatT	line	blood	cancer
O00139	KIF2A	NA	24719451	LitSearch	NA	Phosphorylation	WHIM20	line	breast	cancer
O00139	KIF2A	NA	24719451	LitSearch	NA	Phosphorylation	WHIM20	line	breast	cancer
O00139	KIF2A	NA	24719451	LitSearch	NA	Phosphorylation	WHIM6	line	breast	cancer
O00139	KIF2A	NA	26571101	LitSearch	NA	Glycosylation	OVCAR-3	line	ovary	cancer
O00139	KIF2A	140	22424773	LitSearch	S	Phosphorylation	U2OS	line	bone	cancer
O00139	KIF2A	519	22424773	LitSearch	S	Phosphorylation	U2OS	line	bone	cancer
O00139	KIF2A	58	22424773	LitSearch	S	Phosphorylation	U2OS	line	bone	cancer
O00139	KIF2A	61	22424773	LitSearch	S	Phosphorylation	U2OS	line	bone	cancer
O00139	KIF2A	75	22424773	LitSearch	S	Phosphorylation	U2OS	line	bone	cancer
O00139	KIF2A	78	22424773	LitSearch	T	Phosphorylation	U2OS	line	bone	cancer
O00139	KIF2A	84	22424773	LitSearch	S	Phosphorylation	U2OS	line	bone	cancer
O00139	KIF2A	85	22424773	LitSearch	S	Phosphorylation	U2OS	line	bone	cancer
O00139	KIF2A	NA	23583077	LitSearch	K	Methylation	HEK293T	line	kidney	other
O00139	KIF2A	1212	22424773	LitSearch	S	Phosphorylation	U2OS	line	bone	cancer
O00139	KIF2A	1239	22424773	LitSearch	S	Phosphorylation	U2OS	line	bone	cancer
O00139	KIF2A	140	22424773	LitSearch	S	Phosphorylation	U2OS	line	bone	cancer
O00139	KIF2A	519	22424773	LitSearch	S	Phosphorylation	U2OS	line	bone	cancer
O00139	KIF2A	579	22424773	LitSearch	T	Phosphorylation	U2OS	line	bone	cancer
O00139	KIF2A	581	22424773	LitSearch	T	Phosphorylation	U2OS	line	bone	cancer
O00139	KIF2A	58	22424773	LitSearch	S	Phosphorylation	U2OS	line	bone	cancer
O00139	KIF2A	61	22424773	LitSearch	S	Phosphorylation	U2OS	line	bone	cancer
O00139	KIF2A	75	22424773	LitSearch	S	Phosphorylation	U2OS	line	bone	cancer
O00139	KIF2A	78	22424773	LitSearch	T	Phosphorylation	U2OS	line	bone	cancer
O00139	KIF2A	84	22424773	LitSearch	S	Phosphorylation	U2OS	line	bone	cancer
O00139	KIF2A	85	22424773	LitSearch	S	Phosphorylation	U2OS	line	bone	cancer
O00139	KIF2A	853	22424773	LitSearch	S	Phosphorylation	U2OS	line	bone	cancer
O00139	KIF2A	854	22424773	LitSearch	S	Phosphorylation	U2OS	line	bone	cancer
O00139	KIF2A	855	22424773	LitSearch	S	Phosphorylation	U2OS	line	bone	cancer
O00139	KIF2A	140	22424773	LitSearch	S	Phosphorylation	U2OS	line	bone	cancer
O00139	KIF2A	158	22424773	LitSearch	S	Phosphorylation	U2OS	line	bone	cancer
O00139	KIF2A	378	22424773	LitSearch	K	Acetylation	U2OS	line	bone	cancer
O00139	KIF2A	456	22424773	LitSearch	S	Phosphorylation	U2OS	line	bone	cancer
O00139	KIF2A	517	22424773	LitSearch	S	Phosphorylation	U2OS	line	bone	cancer
O00139	KIF2A	519	22424773	LitSearch	S	Phosphorylation	U2OS	line	bone	cancer
O00139	KIF2A	520	22424773	LitSearch	S	Phosphorylation	U2OS	line	bone	cancer
O00139	KIF2A	58	22424773	LitSearch	S	Phosphorylation	U2OS	line	bone	cancer
O00139	KIF2A	586	22424773	LitSearch	S	Phosphorylation	U2OS	line	bone	cancer
O00139	KIF2A	587	22424773	LitSearch	S	Phosphorylation	U2OS	line	bone	cancer
O00139	KIF2A	595	22424773	LitSearch	S	Phosphorylation	U2OS	line	bone	cancer
O00139	KIF2A	596	22424773	LitSearch	S	Phosphorylation	U2OS	line	bone	cancer
O00139	KIF2A	61	22424773	LitSearch	S	Phosphorylation	U2OS	line	bone	cancer
O00139	KIF2A	75	22424773	LitSearch	S	Phosphorylation	U2OS	line	bone	cancer
O00139	KIF2A	78	22424773	LitSearch	T	Phosphorylation	U2OS	line	bone	cancer
O00139	KIF2A	84	22424773	LitSearch	S	Phosphorylation	U2OS	line	bone	cancer
O00139	KIF2A	85	22424773	LitSearch	S	Phosphorylation	U2OS	line	bone	cancer
O00139	KIF2A	100	23749302	LitSearch	S	Phosphorylation	JurkatT	line	blood	cancer
O00139	KIF2A	102	23749302	LitSearch	K	Acetylation	JurkatT	line	blood	cancer
O00139	KIF2A	137	19276368	Phosphositeplus.1010730	S	Phosphorylation	Unknown	unknown	unknown	other
O00139	KIF2A	140	16565220	HPRD	S	Phosphorylation	Unknown	unknown	unknown	other
O00139	KIF2A	140	16565220	PhosphoELM.10011	S	Phosphorylation	Unknown	unknown	unknown	other
O00139	KIF2A	140	16565220	Phosphositeplus.1010730	S	Phosphorylation	Unknown	unknown	unknown	other
O00139	KIF2A	140	16565220	Swiss-Prot 1010711	S	Phosphorylation	Unknown	unknown	unknown	other
O00139	KIF2A	140	16565220	SysPTM 1.1	S	Phosphorylation	Unknown	unknown	unknown	other
O00139	KIF2A	140	19007248	HPRD	S	Phosphorylation	Unknown	unknown	unknown	other
O00139	KIF2A	140	19007248	Swiss-Prot 1010711	S	Phosphorylation	Unknown	unknown	unknown	other
O00139	KIF2A	140	19276368	Phosphositeplus.1010730	S	Phosphorylation	Unknown	unknown	unknown	other
O00139	KIF2A	140	19651622	HPRD	S	Phosphorylation	Unknown	unknown	unknown	other
O00139	KIF2A	140	20886841	Phosphositeplus.1010730	S	Phosphorylation	Unknown	unknown	unknown	other
O00139	KIF2A	140	23749302	LitSearch	S	Phosphorylation	JurkatT	line	blood	cancer
O00139	KIF2A	195	20736484	Phosphositeplus.1010730	Y	Phosphorylation	Unknown	unknown	unknown	other
O00139	KIF2A	263	20068231	PHOSIDA	S	Phosphorylation	HeLa	line	cervix	cancer
O00139	KIF2A	270	20068231	PHOSIDA	Y	Phosphorylation	HeLa	line	cervix	cancer
O00139	KIF2A	391	21906983	Phosphositeplus.1010730	K	Ubiquitination	Unknown	unknown	unknown	other
O00139	KIF2A	484	23749302	LitSearch	S	Phosphorylation	JurkatT	line	blood	cancer
O00139	KIF2A	508	23749302	LitSearch	K	Ubiquitination	JurkatT	line	blood	cancer
O00139	KIF2A	55	20068231	PHOSIDA	S	Phosphorylation	HeLa	line	cervix	cancer
O00139	KIF2A	58	20068231	PHOSIDA	T	Phosphorylation	HeLa	line	cervix	cancer
O00139	KIF2A	623	23749302	LitSearch	S	Phosphorylation	JurkatT	line	blood	cancer
O00139	KIF2A	624	23749302	LitSearch	S	Phosphorylation	JurkatT	line	blood	cancer
O00139	KIF2A	695	19007248	HPRD	S	Phosphorylation	Unknown	unknown	unknown	other
O00139	KIF2A	695	19007248	Swiss-Prot 1010711	S	Phosphorylation	Unknown	unknown	unknown	other
O00139	KIF2A	733	19007248	HPRD	S	Phosphorylation	Unknown	unknown	unknown	other
O00139	KIF2A	734	23749302	LitSearch	K	Ubiquitination	JurkatT	line	blood	cancer
O00139	KIF2A	75	18452278	HPRD	S	Phosphorylation	Unknown	unknown	unknown	other
O00139	KIF2A	75	19690332	Phosphositeplus.1010730	S	Phosphorylation	Unknown	unknown	unknown	other
O00139	KIF2A	75	19690332	Swiss-Prot 1010711	S	Phosphorylation	Unknown	unknown	unknown	other
O00139	KIF2A	75	20068231	HPRD	S	Phosphorylation	Unknown	unknown	unknown	other
O00139	KIF2A	75	20068231	Phosphositeplus.1010730	S	Phosphorylation	Unknown	unknown	unknown	other
O00139	KIF2A	78	16565220	HPRD	T	Phosphorylation	Unknown	unknown	unknown	other
O00139	KIF2A	78	16565220	PhosphoELM.10011	T	Phosphorylation	Unknown	unknown	unknown	other
O00139	KIF2A	78	16565220	Phosphositeplus.1010730	T	Phosphorylation	Unknown	unknown	unknown	other
O00139	KIF2A	78	16565220	Swiss-Prot 1010711	T	Phosphorylation	Unknown	unknown	unknown	other
O00139	KIF2A	78	16565220	SysPTM 1.1	T	Phosphorylation	Unknown	unknown	unknown	other
O00139	KIF2A	78	18452278	HPRD	T	Phosphorylation	Unknown	unknown	unknown	other
O00139	KIF2A	78	19690332	Phosphositeplus.1010730	T	Phosphorylation	Unknown	unknown	unknown	other
O00139	KIF2A	78	19690332	Swiss-Prot 1010711	T	Phosphorylation	Unknown	unknown	unknown	other
O00139	KIF2A	78	20058876	HPRD	T	Phosphorylation	Unknown	unknown	unknown	other
O00139	KIF2A	78	20058876	Phosphositeplus.1010730	T	Phosphorylation	Unknown	unknown	unknown	other
O00139	KIF2A	78	20068231	HPRD	T	Phosphorylation	Unknown	unknown	unknown	other
O00139	KIF2A	97	23749302	LitSearch	T	Phosphorylation	JurkatT	line	blood	cancer
O00139	KIF2A	NA	23644510	LitSearch	K	Methylation	HeLa	line	cervix	cancer
O00139	KIF2A	NA	25505155	LitSearch	K	Methylation	K562	line	blood	cancer
O00139	KIF2A	NA	25505155	LitSearch	K	Methylation	SW620	line	colon	cancer
O00139	KIF2A	NA	25953088	LitSearch	K	Acetylation	JurkatT	line	blood	cancer
O00139	KIF2A	NA	26354681	LitSearch	S	Phosphorylation	CD34+HSPC	sample	blood	healthy
O00139	KIF2A	NA	26354681	LitSearch	S	Phosphorylation	CD3+T	sample	blood	healthy
O00139	KIF2A	NA	26750096	LitSearch	K	Methylation	KYSE-150	line	esophagus	cancer
O00148	DDX39A	NA	24719451	LitSearch	NA	Phosphorylation	WHIM6	line	breast	cancer
O00148	DDX39A	NA	23583077	LitSearch	K	Methylation	HEK293T	line	kidney	other
O00148	DDX39A	171	22424773	LitSearch	T	Phosphorylation	U2OS	line	bone	cancer
O00148	DDX39A	359	22424773	LitSearch	T	Phosphorylation	U2OS	line	bone	cancer
O00148	DDX39A	NA	20061308	LitSearch	NA	Acetylation	HEK293	line	kidney	other
O00148	DDX39A	130	21906983	Phosphositeplus.1010730	K	Ubiquitination	Unknown	unknown	unknown	other
O00148	DDX39A	130	23749302	LitSearch	K	Ubiquitination	JurkatT	line	blood	cancer
O00148	DDX39A	137	21890473	Phosphositeplus.1010730	K	Ubiquitination	Unknown	unknown	unknown	other
O00148	DDX39A	137	21906983	Phosphositeplus.1010730	K	Ubiquitination	Unknown	unknown	unknown	other
O00148	DDX39A	137	23749302	LitSearch	K	Ubiquitination	JurkatT	line	blood	cancer
O00148	DDX39A	146	23749302	LitSearch	K	Ubiquitination	JurkatT	line	blood	cancer
O00148	DDX39A	161	21906983	Phosphositeplus.1010730	K	Ubiquitination	Unknown	unknown	unknown	other
O00148	DDX39A	162	21906983	Phosphositeplus.1010730	K	Ubiquitination	Unknown	unknown	unknown	other
O00148	DDX39A	162	23749302	LitSearch	K	Ubiquitination	JurkatT	line	blood	cancer
O00148	DDX39A	171	18669648	HPRD	T	Phosphorylation	Unknown	unknown	unknown	other
O00148	DDX39A	171	18669648	PhosphoELM.10011	T	Phosphorylation	Unknown	unknown	unknown	other
O00148	DDX39A	171	18669648	Phosphositeplus.1010730	T	Phosphorylation	Unknown	unknown	unknown	other
O00148	DDX39A	171	18669648	Swiss-Prot 1010711	T	Phosphorylation	Unknown	unknown	unknown	other
O00148	DDX39A	171	19415658	HPRD	T	Phosphorylation	Unknown	unknown	unknown	other
O00148	DDX39A	171	19415658	Phosphositeplus.1010730	T	Phosphorylation	Unknown	unknown	unknown	other
O00148	DDX39A	171	20068231	HPRD	T	Phosphorylation	Unknown	unknown	unknown	other
O00148	DDX39A	171	20068231	Phosphositeplus.1010730	T	Phosphorylation	Unknown	unknown	unknown	other
O00148	DDX39A	171	20363803	Phosphositeplus.1010730	T	Phosphorylation	Unknown	unknown	unknown	other
O00148	DDX39A	171	22115753	Phosphositeplus.1010730	T	Phosphorylation	Unknown	unknown	unknown	other
O00148	DDX39A	171	23749302	LitSearch	T	Phosphorylation	JurkatT	line	blood	cancer
O00148	DDX39A	177	23749302	LitSearch	K	Acetylation	JurkatT	line	blood	cancer
O00148	DDX39A	183	23749302	LitSearch	S	Phosphorylation	JurkatT	line	blood	cancer
O00148	DDX39A	187	19608861	HPRD	K	Acetylation	Unknown	unknown	unknown	other
O00148	DDX39A	187	19608861	Phosphositeplus.1010730	K	Acetylation	Unknown	unknown	unknown	other
O00148	DDX39A	187	19608861	Swiss-Prot 1010711	K	Acetylation	Unknown	unknown	unknown	other
O00148	DDX39A	187	21906983	Phosphositeplus.1010730	K	Ubiquitination	Unknown	unknown	unknown	other
O00148	DDX39A	187	23954790	LitSearch	K	Succinylation	HeLa	line	cervix	cancer
O00148	DDX39A	190	23749302	LitSearch	K	Ubiquitination	JurkatT	line	blood	cancer
O00148	DDX39A	2	19413330	Swiss-Prot 1010711	A	Acetylation	Unknown	unknown	unknown	other
O00148	DDX39A	221	21906983	Phosphositeplus.1010730	K	Ubiquitination	Unknown	unknown	unknown	other
O00148	DDX39A	239	28860605	LitSearch	K	Acetylation	HeLa	line	cervix cancer
O00148	DDX39A	240	21906983	Phosphositeplus.1010730	K	Ubiquitination	Unknown	unknown	unknown	other
O00148	DDX39A	25	20068231	HPRD	S	Phosphorylation	Unknown	unknown	unknown	other
O00148	DDX39A	25	23749302	LitSearch	S	Phosphorylation	JurkatT	line	blood	cancer
O00148	DDX39A	26	23749302	LitSearch	T	Phosphorylation	JurkatT	line	blood	cancer
O00148	DDX39A	267	21890473	Phosphositeplus.1010730	K	Ubiquitination	Unknown	unknown	unknown	other
O00148	DDX39A	267	21906983	Phosphositeplus.1010730	K	Ubiquitination	Unknown	unknown	unknown	other
O00148	DDX39A	333	21890473	Phosphositeplus.1010730	K	Ubiquitination	Unknown	unknown	unknown	other
O00148	DDX39A	333	23749302	LitSearch	K	Ubiquitination	JurkatT	line	blood	cancer
O00148	DDX39A	333	23954790	LitSearch	K	Succinylation	HeLa	line	cervix	cancer
O00148	DDX39A	349	23749302	LitSearch	K	Ubiquitination	JurkatT	line	blood	cancer
O00148	DDX39A	35	19608861	HPRD	K	Acetylation	Unknown	unknown	unknown	other
O00148	DDX39A	35	19608861	Phosphositeplus.1010730	K	Acetylation	Unknown	unknown	unknown	other
O00148	DDX39A	35	19608861	Swiss-Prot 1010711	K	Acetylation	Unknown	unknown	unknown	other
O00148	DDX39A	35	21890473	Phosphositeplus.1010730	K	Ubiquitination	Unknown	unknown	unknown	other
O00148	DDX39A	35	21906983	Phosphositeplus.1010730	K	Ubiquitination	Unknown	unknown	unknown	other
O00148	DDX39A	35	23749302	LitSearch	K	Acetylation	JurkatT	line	blood	cancer
O00148	DDX39A	35	23749302	LitSearch	K	Ubiquitination	JurkatT	line	blood	cancer
O00148	DDX39A	35	23954790	LitSearch	K	Acetylation	HeLa	line	cervix	cancer
O00148	DDX39A	37	19276368	Phosphositeplus.1010730	S	Phosphorylation	Unknown	unknown	unknown	other
O00148	DDX39A	37	20068231	HPRD	S	Phosphorylation	Unknown	unknown	unknown	other
O00148	DDX39A	37	23749302	LitSearch	S	Phosphorylation	JurkatT	line	blood	cancer
O00148	DDX39A	38	17360941	Phosphositeplus.1010730	Y	Phosphorylation	Unknown	unknown	unknown	other
O00148	DDX39A	38	21394647	Phosphositeplus.1010730	Y	Phosphorylation	Unknown	unknown	unknown	other
O00148	DDX39A	383	21906983	Phosphositeplus.1010730	K	Ubiquitination	Unknown	unknown	unknown	other
O00148	DDX39A	383	23749302	LitSearch	K	Ubiquitination	JurkatT	line	blood	cancer
O00148	DDX39A	40	18669648	HPRD	S	Phosphorylation	Unknown	unknown	unknown	other
O00148	DDX39A	40	18669648	PhosphoELM.10011	S	Phosphorylation	Unknown	unknown	unknown	other
O00148	DDX39A	40	18669648	Phosphositeplus.1010730	S	Phosphorylation	Unknown	unknown	unknown	other
O00148	DDX39A	40	18669648	Swiss-Prot 1010711	S	Phosphorylation	Unknown	unknown	unknown	other
O00148	DDX39A	40	20068231	HPRD	S	Phosphorylation	Unknown	unknown	unknown	other
O00148	DDX39A	40	20068231	Phosphositeplus.1010730	S	Phosphorylation	Unknown	unknown	unknown	other
O00148	DDX39A	40	20363803	Phosphositeplus.1010730	S	Phosphorylation	Unknown	unknown	unknown	other
O00148	DDX39A	40	23749302	LitSearch	S	Phosphorylation	JurkatT	line	blood	cancer
O00148	DDX39A	426	20068231	HPRD	S	Phosphorylation	Unknown	unknown	unknown	other
O00148	DDX39A	426	20068231	Phosphositeplus.1010730	S	Phosphorylation	Unknown	unknown	unknown	other
O00148	DDX39A	426	21659604	Phosphositeplus.1010730	S	Phosphorylation	Unknown	unknown	unknown	other
O00148	DDX39A	43	23749302	LitSearch	S	Phosphorylation	JurkatT	line	blood	cancer
O00148	DDX39A	52	21890473	Phosphositeplus.1010730	K	Ubiquitination	Unknown	unknown	unknown	other
O00148	DDX39A	52	21906983	Phosphositeplus.1010730	K	Ubiquitination	Unknown	unknown	unknown	other
O00148	DDX39A	52	23749302	LitSearch	K	Ubiquitination	JurkatT	line	blood	cancer
O00148	DDX39A	52	23954790	LitSearch	K	Succinylation	HeLa	line	cervix	cancer
O00148	DDX39A	53	23749302	LitSearch	K	Acetylation	JurkatT	line	blood	cancer
O00148	DDX39A	53	23749302	LitSearch	K	Ubiquitination	JurkatT	line	blood	cancer
O00148	DDX39A	NA	23236377	LitSearch	K	Acetylation	U2OS	line	bone	cancer
O00148	DDX39A	NA	25255805	LitSearch	NA	Myristoylation	HeLa	line	cervix	cancer
O00148	DDX39A	NA	25953088	LitSearch	K	Acetylation	JurkatT	line	blood	cancer
O00148	DDX39A	NA	26354681	LitSearch	A	Acetylation	CD34+HSPC	sample	blood	healthy
O00148	DDX39A	NA	26354681	LitSearch	S	Phosphorylation	CD34+HSPC	sample	blood	healthy
O00148	DDX39A	NA	26354681	LitSearch	S	Phosphorylation	CD3+T	sample	blood	healthy
O00148	DDX39A	NA	26354681	LitSearch	T	Phosphorylation	CD34+HSPC	sample	blood	healthy
O00148	DDX39A	NA	26657352	LitSearch	NA	Phosphorylation	GastricCancer	sample	stomach	cancer
O00148	DDX39A	NA	27030425	LitSearch	NA	Palmitoylation	MCF10A	line	breast	other
O00148	DDX39A	NA	no_id_consult_db	SwissPalm	NA	Palmitoylation	Unknown	unknown	unknown	other
O00159	MYO1C	NA	24719451	LitSearch	NA	Phosphorylation	OvarianCancer	sample	ovary	cancer
O00159	MYO1C	NA	24719451	LitSearch	NA	Phosphorylation	WHIM20	line	breast	cancer
O00159	MYO1C	NA	24719451	LitSearch	NA	Phosphorylation	WHIM6	line	breast	cancer
O00159	MYO1C	389	22424773	LitSearch	S	Phosphorylation	U2OS	line	bone	cancer
O00159	MYO1C	845	22424773	LitSearch	S	Phosphorylation	U2OS	line	bone	cancer
O00159	MYO1C	1003	20068231	HPRD	T	Phosphorylation	Unknown	unknown	unknown	other
O00159	MYO1C	1011	20068231	HPRD	T	Phosphorylation	Unknown	unknown	unknown	other
O00159	MYO1C	1019	20068231	HPRD	T	Phosphorylation	Unknown	unknown	unknown	other
O00159	MYO1C	10	19691289	HPRD	S	Phosphorylation	Unknown	unknown	unknown	other
O00159	MYO1C	1027	20068231	HPRD	T	Phosphorylation	Unknown	unknown	unknown	other
O00159	MYO1C	1038	20068231	HPRD	T	Phosphorylation	Unknown	unknown	unknown	other
O00159	MYO1C	1046	20068231	HPRD	T	Phosphorylation	Unknown	unknown	unknown	other
O00159	MYO1C	112	20068231	HPRD	T	Phosphorylation	Unknown	unknown	unknown	other
O00159	MYO1C	115	20068231	HPRD	T	Phosphorylation	Unknown	unknown	unknown	other
O00159	MYO1C	128	20068231	HPRD	T	Phosphorylation	Unknown	unknown	unknown	other
O00159	MYO1C	131	20068231	HPRD	T	Phosphorylation	Unknown	unknown	unknown	other
O00159	MYO1C	147	20068231	HPRD	T	Phosphorylation	Unknown	unknown	unknown	other
O00159	MYO1C	147	20068231	Phosphositeplus.1010730	T	Phosphorylation	Unknown	unknown	unknown	other
O00159	MYO1C	150	20068231	HPRD	T	Phosphorylation	Unknown	unknown	unknown	other
O00159	MYO1C	150	20068231	Phosphositeplus.1010730	T	Phosphorylation	Unknown	unknown	unknown	other
O00159	MYO1C	188	21890473	Phosphositeplus.1010730	K	Ubiquitination	Unknown	unknown	unknown	other
O00159	MYO1C	188	21906983	Phosphositeplus.1010730	K	Ubiquitination	Unknown	unknown	unknown	other
O00159	MYO1C	22	20068231	HPRD	T	Phosphorylation	Unknown	unknown	unknown	other
O00159	MYO1C	250	19608861	HPRD	K	Acetylation	Unknown	unknown	unknown	other
O00159	MYO1C	250	19608861	PHOSIDA	K	Acetylation	Unknown	unknown	unknown	other
O00159	MYO1C	266	19608861	HPRD	K	Acetylation	Unknown	unknown	unknown	other
O00159	MYO1C	285	19608861	HPRD	K	Acetylation	Unknown	unknown	unknown	other
O00159	MYO1C	285	19608861	Phosphositeplus.1010730	K	Acetylation	Unknown	unknown	unknown	other
O00159	MYO1C	285	19608861	Swiss-Prot 1010711	K	Acetylation	Unknown	unknown	unknown	other
O00159	MYO1C	313	20068231	HPRD	T	Phosphorylation	Unknown	unknown	unknown	other
O00159	MYO1C	3	15302935	HPRD	S	Phosphorylation	Unknown	unknown	unknown	other
O00159	MYO1C	329	20068231	HPRD	T	Phosphorylation	Unknown	unknown	unknown	other
O00159	MYO1C	348	20068231	HPRD	T	Phosphorylation	Unknown	unknown	unknown	other
O00159	MYO1C	361	21906983	Phosphositeplus.1010730	K	Ubiquitination	Unknown	unknown	unknown	other
O00159	MYO1C	373	17081983	HPRD	S	Phosphorylation	Unknown	unknown	unknown	other
O00159	MYO1C	373	17081983	PHOSIDA	S	Phosphorylation	HeLa	line	cervix	cancer
O00159	MYO1C	373	18669648	HPRD	S	Phosphorylation	Unknown	unknown	unknown	other
O00159	MYO1C	373	18767875	HPRD	S	Phosphorylation	Unknown	unknown	unknown	other
O00159	MYO1C	373	19415658	HPRD	S	Phosphorylation	Unknown	unknown	unknown	other
O00159	MYO1C	373	19691289	HPRD	S	Phosphorylation	Unknown	unknown	unknown	other
O00159	MYO1C	373	20068231	HPRD	S	Phosphorylation	Unknown	unknown	unknown	other
O00159	MYO1C	375	20068231	HPRD	S	Phosphorylation	Unknown	unknown	unknown	other
O00159	MYO1C	380	18452278	HPRD	T	Phosphorylation	Unknown	unknown	unknown	other
O00159	MYO1C	38	15302935	PhosphoELM.10011	S	Phosphorylation	Unknown	unknown	unknown	other
O00159	MYO1C	38	15302935	Phosphositeplus.1010730	S	Phosphorylation	Unknown	unknown	unknown	other
O00159	MYO1C	38	15302935	Swiss-Prot 1010711	S	Phosphorylation	Unknown	unknown	unknown	other
O00159	MYO1C	383	-	Swiss-Prot 1010711	K	Methylation	Unknown	unknown	unknown	other
O00159	MYO1C	389	17081983	HPRD	S	Phosphorylation	Unknown	unknown	unknown	other
O00159	MYO1C	389	18669648	HPRD	S	Phosphorylation	Unknown	unknown	unknown	other
O00159	MYO1C	389	18767875	HPRD	S	Phosphorylation	Unknown	unknown	unknown	other
O00159	MYO1C	389	19415658	HPRD	S	Phosphorylation	Unknown	unknown	unknown	other
O00159	MYO1C	389	19691289	HPRD	S	Phosphorylation	Unknown	unknown	unknown	other
O00159	MYO1C	389	20068231	HPRD	S	Phosphorylation	Unknown	unknown	unknown	other
O00159	MYO1C	391	20068231	HPRD	S	Phosphorylation	Unknown	unknown	unknown	other
O00159	MYO1C	396	18452278	HPRD	T	Phosphorylation	Unknown	unknown	unknown	other
O00159	MYO1C	397	18452278	HPRD	S	Phosphorylation	Unknown	unknown	unknown	other
O00159	MYO1C	404	21890473	Phosphositeplus.1010730	K	Ubiquitination	Unknown	unknown	unknown	other
O00159	MYO1C	404	21906983	Phosphositeplus.1010730	K	Ubiquitination	Unknown	unknown	unknown	other
O00159	MYO1C	405	18452278	HPRD	Y	Phosphorylation	Unknown	unknown	unknown	other
O00159	MYO1C	408	16964243	Phosphositeplus.1010730	S	Phosphorylation	Unknown	unknown	unknown	other
O00159	MYO1C	408	17081983	HPRD	S	Phosphorylation	Unknown	unknown	unknown	other
O00159	MYO1C	408	17081983	PhosphoELM.10011	S	Phosphorylation	Unknown	unknown	unknown	other
O00159	MYO1C	408	17081983	Swiss-Prot 1010711	S	Phosphorylation	Unknown	unknown	unknown	other
O00159	MYO1C	408	17081983	SysPTM 1.1	S	Phosphorylation	Unknown	unknown	unknown	other
O00159	MYO1C	408	18669648	HPRD	S	Phosphorylation	Unknown	unknown	unknown	other
O00159	MYO1C	408	18669648	Phosphositeplus.1010730	S	Phosphorylation	Unknown	unknown	unknown	other
O00159	MYO1C	408	18669648	Swiss-Prot 1010711	S	Phosphorylation	Unknown	unknown	unknown	other
O00159	MYO1C	408	18669648	SysPTM 1.1	S	Phosphorylation	Unknown	unknown	unknown	other
O00159	MYO1C	408	18767875	HPRD	S	Phosphorylation	Unknown	unknown	unknown	other
O00159	MYO1C	408	19415658	HPRD	S	Phosphorylation	Unknown	unknown	unknown	other
O00159	MYO1C	408	19415658	Phosphositeplus.1010730	S	Phosphorylation	Unknown	unknown	unknown	other
O00159	MYO1C	408	19691289	HPRD	S	Phosphorylation	Unknown	unknown	unknown	other
O00159	MYO1C	408	19691289	Phosphositeplus.1010730	S	Phosphorylation	Unknown	unknown	unknown	other
O00159	MYO1C	408	20068231	HPRD	S	Phosphorylation	Unknown	unknown	unknown	other
O00159	MYO1C	408	20068231	Phosphositeplus.1010730	S	Phosphorylation	Unknown	unknown	unknown	other
O00159	MYO1C	408	20363803	Phosphositeplus.1010730	S	Phosphorylation	Unknown	unknown	unknown	other
O00159	MYO1C	408	21406692	Phosphositeplus.1010730	S	Phosphorylation	Unknown	unknown	unknown	other
O00159	MYO1C	410	20068231	HPRD	S	Phosphorylation	Unknown	unknown	unknown	other
O00159	MYO1C	41	20068231	HPRD	T	Phosphorylation	Unknown	unknown	unknown	other
O00159	MYO1C	413	18452278	HPRD	S	Phosphorylation	Unknown	unknown	unknown	other
O00159	MYO1C	415	18452278	HPRD	T	Phosphorylation	Unknown	unknown	unknown	other
O00159	MYO1C	421	18452278	HPRD	Y	Phosphorylation	Unknown	unknown	unknown	other
O00159	MYO1C	43	20068231	HPRD	T	Phosphorylation	Unknown	unknown	unknown	other
O00159	MYO1C	432	18452278	HPRD	S	Phosphorylation	Unknown	unknown	unknown	other
O00159	MYO1C	440	18452278	HPRD	Y	Phosphorylation	Unknown	unknown	unknown	other
O00159	MYO1C	44	20068231	HPRD	Y	Phosphorylation	Unknown	unknown	unknown	other
O00159	MYO1C	59	20068231	HPRD	T	Phosphorylation	Unknown	unknown	unknown	other
O00159	MYO1C	60	20068231	HPRD	Y	Phosphorylation	Unknown	unknown	unknown	other
O00159	MYO1C	612	19608861	HPRD	K	Acetylation	Unknown	unknown	unknown	other
O00159	MYO1C	612	19608861	PHOSIDA	K	Acetylation	Unknown	unknown	unknown	other
O00159	MYO1C	628	19608861	HPRD	K	Acetylation	Unknown	unknown	unknown	other
O00159	MYO1C	647	19608861	HPRD	K	Acetylation	Unknown	unknown	unknown	other
O00159	MYO1C	647	19608861	Phosphositeplus.1010730	K	Acetylation	Unknown	unknown	unknown	other
O00159	MYO1C	647	19608861	Swiss-Prot 1010711	K	Acetylation	Unknown	unknown	unknown	other
O00159	MYO1C	669	19608861	HPRD	K	Acetylation	Unknown	unknown	unknown	other
O00159	MYO1C	669	19608861	PHOSIDA	K	Acetylation	Unknown	unknown	unknown	other
O00159	MYO1C	685	19608861	HPRD	K	Acetylation	Unknown	unknown	unknown	other
O00159	MYO1C	704	19608861	HPRD	K	Acetylation	Unknown	unknown	unknown	other
O00159	MYO1C	704	19608861	Phosphositeplus.1010730	K	Acetylation	Unknown	unknown	unknown	other
O00159	MYO1C	704	19608861	Swiss-Prot 1010711	K	Acetylation	Unknown	unknown	unknown	other
O00159	MYO1C	721	21890473	Phosphositeplus.1010730	K	Ubiquitination	Unknown	unknown	unknown	other
O00159	MYO1C	736	20363803	Phosphositeplus.1010730	S	Phosphorylation	Unknown	unknown	unknown	other
O00159	MYO1C	740	21890473	Phosphositeplus.1010730	K	Ubiquitination	Unknown	unknown	unknown	other
O00159	MYO1C	767	23329793	LitSearch	C	Nitrosylation	PulmonaryArterialEndothelial	sample	lung	healthy
O00159	MYO1C	78	20068231	HPRD	T	Phosphorylation	Unknown	unknown	unknown	other
O00159	MYO1C	79	20068231	HPRD	Y	Phosphorylation	Unknown	unknown	unknown	other
O00159	MYO1C	868	21890473	Phosphositeplus.1010730	K	Ubiquitination	Unknown	unknown	unknown	other
O00159	MYO1C	894	27577262	LitSearch	R	Methylation	HEK293	line	kidney	other
O00159	MYO1C	NA	25953088	LitSearch	K	Acetylation	JurkatT	line	blood	cancer
O00159	MYO1C	NA	26354681	LitSearch	S	Phosphorylation	CD34+HSPC	sample	blood	healthy
O00159	MYO1C	NA	26354681	LitSearch	S	Phosphorylation	CD3+T	sample	blood	healthy
O00159	MYO1C	NA	26657352	LitSearch	NA	Phosphorylation	GastricCancer	sample	stomach	cancer
O00159	MYO1C	NA	27030425	LitSearch	NA	Palmitoylation	MCF10A	line	breast	other
O00159	MYO1C	NA	no_id_consult_db	SwissPalm	NA	Palmitoylation	Unknown	unknown	unknown	other
O00178	GTPBP1	NA	24719451	LitSearch	NA	Phosphorylation	OvarianCancer	sample	ovary	cancer
O00178	GTPBP1	NA	24719451	LitSearch	NA	Phosphorylation	WHIM20	line	breast	cancer
O00178	GTPBP1	NA	24719451	LitSearch	NA	Phosphorylation	WHIM20	line	breast	cancer
O00178	GTPBP1	NA	24719451	LitSearch	NA	Phosphorylation	WHIM6	line	breast	cancer
O00178	GTPBP1	12	22424773	LitSearch	S	Phosphorylation	U2OS	line	bone	cancer
O00178	GTPBP1	24	22424773	LitSearch	S	Phosphorylation	U2OS	line	bone	cancer
O00178	GTPBP1	25	22424773	LitSearch	S	Phosphorylation	U2OS	line	bone	cancer
O00178	GTPBP1	44	22424773	LitSearch	S	Phosphorylation	U2OS	line	bone	cancer
O00178	GTPBP1	47	22424773	LitSearch	S	Phosphorylation	U2OS	line	bone	cancer
O00178	GTPBP1	580	22424773	LitSearch	S	Phosphorylation	U2OS	line	bone	cancer
O00178	GTPBP1	8	22424773	LitSearch	S	Phosphorylation	U2OS	line	bone	cancer
O00178	GTPBP1	NA	23583077	LitSearch	K	Methylation	HEK293T	line	kidney	other
O00178	GTPBP1	12	17081983	HPRD	S	Phosphorylation	Unknown	unknown	unknown	other
O00178	GTPBP1	12	17081983	SysPTM 1.1	S	Phosphorylation	Unknown	unknown	unknown	other
O00178	GTPBP1	12	18669648	HPRD	S	Phosphorylation	Unknown	unknown	unknown	other
O00178	GTPBP1	12	18669648	PhosphoELM.10011	S	Phosphorylation	Unknown	unknown	unknown	other
O00178	GTPBP1	12	19413330	HPRD	S	Phosphorylation	Unknown	unknown	unknown	other
O00178	GTPBP1	12	19413330	Swiss-Prot 1010711	S	Phosphorylation	Unknown	unknown	unknown	other
O00178	GTPBP1	12	19651622	HPRD	S	Phosphorylation	Unknown	unknown	unknown	other
O00178	GTPBP1	12	22115753	Phosphositeplus.1010730	S	Phosphorylation	Unknown	unknown	unknown	other
O00178	GTPBP1	12	23749302	LitSearch	S	Phosphorylation	JurkatT	line	blood	cancer
O00178	GTPBP1	17	20230923	HPRD	S	Phosphorylation	Unknown	unknown	unknown	other
O00178	GTPBP1	205	21406692	Phosphositeplus.1010730	S	Phosphorylation	Unknown	unknown	unknown	other
O00178	GTPBP1	24	18669648	HPRD	S	Phosphorylation	Unknown	unknown	unknown	other
O00178	GTPBP1	24	18669648	PhosphoELM.10011	S	Phosphorylation	Unknown	unknown	unknown	other
O00178	GTPBP1	24	19362540	Phosphositeplus.1010730	S	Phosphorylation	Unknown	unknown	unknown	other
O00178	GTPBP1	24	19413330	HPRD	S	Phosphorylation	Unknown	unknown	unknown	other
O00178	GTPBP1	24	19413330	Swiss-Prot 1010711	S	Phosphorylation	Unknown	unknown	unknown	other
O00178	GTPBP1	24	19651622	HPRD	S	Phosphorylation	Unknown	unknown	unknown	other
O00178	GTPBP1	24	19664995	HPRD	S	Phosphorylation	Unknown	unknown	unknown	other
O00178	GTPBP1	24	19664995	Phosphositeplus.1010730	S	Phosphorylation	Unknown	unknown	unknown	other
O00178	GTPBP1	24	20058876	HPRD	S	Phosphorylation	Unknown	unknown	unknown	other
O00178	GTPBP1	24	20058876	Phosphositeplus.1010730	S	Phosphorylation	Unknown	unknown	unknown	other
O00178	GTPBP1	24	20068231	HPRD	S	Phosphorylation	Unknown	unknown	unknown	other
O00178	GTPBP1	24	20230923	HPRD	S	Phosphorylation	Unknown	unknown	unknown	other
O00178	GTPBP1	24	23749302	LitSearch	S	Phosphorylation	JurkatT	line	blood	cancer
O00178	GTPBP1	25	17081983	HPRD	S	Phosphorylation	Unknown	unknown	unknown	other
O00178	GTPBP1	25	17081983	SysPTM 1.1	S	Phosphorylation	Unknown	unknown	unknown	other
O00178	GTPBP1	25	18669648	HPRD	S	Phosphorylation	Unknown	unknown	unknown	other
O00178	GTPBP1	25	18669648	PhosphoELM.10011	S	Phosphorylation	Unknown	unknown	unknown	other
O00178	GTPBP1	25	18669648	Phosphositeplus.1010730	S	Phosphorylation	Unknown	unknown	unknown	other
O00178	GTPBP1	25	18669648	Swiss-Prot 1010711	S	Phosphorylation	Unknown	unknown	unknown	other
O00178	GTPBP1	25	18669648	SysPTM 1.1	S	Phosphorylation	Unknown	unknown	unknown	other
O00178	GTPBP1	25	19362540	Phosphositeplus.1010730	S	Phosphorylation	Unknown	unknown	unknown	other
O00178	GTPBP1	25	19413330	HPRD	S	Phosphorylation	Unknown	unknown	unknown	other
O00178	GTPBP1	25	19413330	Swiss-Prot 1010711	S	Phosphorylation	Unknown	unknown	unknown	other
O00178	GTPBP1	25	19415658	HPRD	S	Phosphorylation	Unknown	unknown	unknown	other
O00178	GTPBP1	25	19415658	Phosphositeplus.1010730	S	Phosphorylation	Unknown	unknown	unknown	other
O00178	GTPBP1	25	19651622	HPRD	S	Phosphorylation	Unknown	unknown	unknown	other
O00178	GTPBP1	25	19664995	HPRD	S	Phosphorylation	Unknown	unknown	unknown	other
O00178	GTPBP1	25	19664995	Phosphositeplus.1010730	S	Phosphorylation	Unknown	unknown	unknown	other
O00178	GTPBP1	25	20058876	HPRD	S	Phosphorylation	Unknown	unknown	unknown	other
O00178	GTPBP1	25	20058876	Phosphositeplus.1010730	S	Phosphorylation	Unknown	unknown	unknown	other
O00178	GTPBP1	25	20068231	HPRD	S	Phosphorylation	Unknown	unknown	unknown	other
O00178	GTPBP1	25	20068231	PHOSIDA	S	Phosphorylation	HeLa	line	cervix	cancer
O00178	GTPBP1	25	20230923	HPRD	S	Phosphorylation	Unknown	unknown	unknown	other
O00178	GTPBP1	25	20815410	Phosphositeplus.1010730	S	Phosphorylation	Unknown	unknown	unknown	other
O00178	GTPBP1	25	22115753	Phosphositeplus.1010730	S	Phosphorylation	Unknown	unknown	unknown	other
O00178	GTPBP1	25	23749302	LitSearch	S	Phosphorylation	JurkatT	line	blood	cancer
O00178	GTPBP1	384	18669648	PhosphoELM.10011	S	Phosphorylation	Unknown	unknown	unknown	other
O00178	GTPBP1	44	17081983	HPRD	S	Phosphorylation	Unknown	unknown	unknown	other
O00178	GTPBP1	44	17081983	PHOSIDA	S	Phosphorylation	HeLa	line	cervix	cancer
O00178	GTPBP1	44	17081983	PhosphoELM.10011	S	Phosphorylation	Unknown	unknown	unknown	other
O00178	GTPBP1	44	17081983	Swiss-Prot 1010711	S	Phosphorylation	Unknown	unknown	unknown	other
O00178	GTPBP1	44	17081983	SysPTM 1.1	S	Phosphorylation	Unknown	unknown	unknown	other
O00178	GTPBP1	44	18669648	HPRD	S	Phosphorylation	Unknown	unknown	unknown	other
O00178	GTPBP1	44	18669648	PhosphoELM.10011	S	Phosphorylation	Unknown	unknown	unknown	other
O00178	GTPBP1	44	18669648	Phosphositeplus.1010730	S	Phosphorylation	Unknown	unknown	unknown	other
O00178	GTPBP1	44	18669648	Swiss-Prot 1010711	S	Phosphorylation	Unknown	unknown	unknown	other
O00178	GTPBP1	44	18669648	SysPTM 1.1	S	Phosphorylation	Unknown	unknown	unknown	other
O00178	GTPBP1	44	19413330	HPRD	S	Phosphorylation	Unknown	unknown	unknown	other
O00178	GTPBP1	44	19413330	Swiss-Prot 1010711	S	Phosphorylation	Unknown	unknown	unknown	other
O00178	GTPBP1	44	19690332	Phosphositeplus.1010730	S	Phosphorylation	Unknown	unknown	unknown	other
O00178	GTPBP1	44	19690332	Swiss-Prot 1010711	S	Phosphorylation	Unknown	unknown	unknown	other
O00178	GTPBP1	44	20363803	Phosphositeplus.1010730	S	Phosphorylation	Unknown	unknown	unknown	other
O00178	GTPBP1	44	21406692	Phosphositeplus.1010730	S	Phosphorylation	Unknown	unknown	unknown	other
O00178	GTPBP1	44	21659604	Phosphositeplus.1010730	S	Phosphorylation	Unknown	unknown	unknown	other
O00178	GTPBP1	44	22115753	Phosphositeplus.1010730	S	Phosphorylation	Unknown	unknown	unknown	other
O00178	GTPBP1	44	23749302	LitSearch	S	Phosphorylation	JurkatT	line	blood	cancer
O00178	GTPBP1	456	27577262	LitSearch	R	Methylation	HEK293	line	kidney	other
O00178	GTPBP1	47	17081983	HPRD	S	Phosphorylation	Unknown	unknown	unknown	other
O00178	GTPBP1	47	17081983	PHOSIDA	S	Phosphorylation	HeLa	line	cervix	cancer
O00178	GTPBP1	47	17081983	PhosphoELM.10011	S	Phosphorylation	Unknown	unknown	unknown	other
O00178	GTPBP1	47	17081983	Swiss-Prot 1010711	S	Phosphorylation	Unknown	unknown	unknown	other
O00178	GTPBP1	47	17081983	SysPTM 1.1	S	Phosphorylation	Unknown	unknown	unknown	other
O00178	GTPBP1	47	18669648	HPRD	S	Phosphorylation	Unknown	unknown	unknown	other
O00178	GTPBP1	47	18669648	PhosphoELM.10011	S	Phosphorylation	Unknown	unknown	unknown	other
O00178	GTPBP1	47	18669648	Phosphositeplus.1010730	S	Phosphorylation	Unknown	unknown	unknown	other
O00178	GTPBP1	47	18669648	Swiss-Prot 1010711	S	Phosphorylation	Unknown	unknown	unknown	other
O00178	GTPBP1	47	18669648	SysPTM 1.1	S	Phosphorylation	Unknown	unknown	unknown	other
O00178	GTPBP1	47	19362540	Phosphositeplus.1010730	S	Phosphorylation	Unknown	unknown	unknown	other
O00178	GTPBP1	47	19413330	HPRD	S	Phosphorylation	Unknown	unknown	unknown	other
O00178	GTPBP1	47	19413330	Swiss-Prot 1010711	S	Phosphorylation	Unknown	unknown	unknown	other
O00178	GTPBP1	47	19690332	Phosphositeplus.1010730	S	Phosphorylation	Unknown	unknown	unknown	other
O00178	GTPBP1	47	19690332	Swiss-Prot 1010711	S	Phosphorylation	Unknown	unknown	unknown	other
O00178	GTPBP1	47	20363803	Phosphositeplus.1010730	S	Phosphorylation	Unknown	unknown	unknown	other
O00178	GTPBP1	47	21406692	Phosphositeplus.1010730	S	Phosphorylation	Unknown	unknown	unknown	other
O00178	GTPBP1	47	21659604	Phosphositeplus.1010730	S	Phosphorylation	Unknown	unknown	unknown	other
O00178	GTPBP1	47	22115753	Phosphositeplus.1010730	S	Phosphorylation	Unknown	unknown	unknown	other
O00178	GTPBP1	47	23749302	LitSearch	S	Phosphorylation	JurkatT	line	blood	cancer
O00178	GTPBP1	481	22115753	Phosphositeplus.1010730	S	Phosphorylation	Unknown	unknown	unknown	other
O00178	GTPBP1	556	27577262	LitSearch	R	Methylation	HEK293	line	kidney	other
O00178	GTPBP1	577	21406692	Phosphositeplus.1010730	T	Phosphorylation	Unknown	unknown	unknown	other
O00178	GTPBP1	580	18669648	HPRD	S	Phosphorylation	Unknown	unknown	unknown	other
O00178	GTPBP1	580	18669648	PhosphoELM.10011	S	Phosphorylation	Unknown	unknown	unknown	other
O00178	GTPBP1	580	18669648	Phosphositeplus.1010730	S	Phosphorylation	Unknown	unknown	unknown	other
O00178	GTPBP1	580	18669648	Swiss-Prot 1010711	S	Phosphorylation	Unknown	unknown	unknown	other
O00178	GTPBP1	580	18669648	SysPTM 1.1	S	Phosphorylation	Unknown	unknown	unknown	other
O00178	GTPBP1	580	19413330	HPRD	S	Phosphorylation	Unknown	unknown	unknown	other
O00178	GTPBP1	580	19413330	Swiss-Prot 1010711	S	Phosphorylation	Unknown	unknown	unknown	other
O00178	GTPBP1	580	20068231	HPRD	S	Phosphorylation	Unknown	unknown	unknown	other
O00178	GTPBP1	580	20068231	PHOSIDA	S	Phosphorylation	HeLa	line	cervix	cancer
O00178	GTPBP1	580	20068231	Phosphositeplus.1010730	S	Phosphorylation	Unknown	unknown	unknown	other
O00178	GTPBP1	580	20363803	Phosphositeplus.1010730	S	Phosphorylation	Unknown	unknown	unknown	other
O00178	GTPBP1	580	21406692	Phosphositeplus.1010730	S	Phosphorylation	Unknown	unknown	unknown	other
O00178	GTPBP1	580	22115753	Phosphositeplus.1010730	S	Phosphorylation	Unknown	unknown	unknown	other
O00178	GTPBP1	580	23749302	LitSearch	S	Phosphorylation	JurkatT	line	blood	cancer
O00178	GTPBP1	584	19413330	HPRD	S	Phosphorylation	Unknown	unknown	unknown	other
O00178	GTPBP1	584	19413330	Swiss-Prot 1010711	S	Phosphorylation	Unknown	unknown	unknown	other
O00178	GTPBP1	584	22115753	Phosphositeplus.1010730	S	Phosphorylation	Unknown	unknown	unknown	other
O00178	GTPBP1	69	23749302	LitSearch	S	Phosphorylation	JurkatT	line	blood	cancer
O00178	GTPBP1	8	19651622	HPRD	S	Phosphorylation	Unknown	unknown	unknown	other
O00178	GTPBP1	8	22115753	Phosphositeplus.1010730	S	Phosphorylation	Unknown	unknown	unknown	other
O00178	GTPBP1	NA	25953088	LitSearch	K	Acetylation	JurkatT	line	blood	cancer
O00178	GTPBP1	NA	26354681	LitSearch	M	Oxidation	CD34+HSPC	sample	blood	healthy
O00178	GTPBP1	NA	26354681	LitSearch	M	Oxidation	CD3+T	sample	blood	healthy
O00178	GTPBP1	NA	26354681	LitSearch	S	Phosphorylation	CD34+HSPC	sample	blood	healthy
O00178	GTPBP1	NA	26354681	LitSearch	S	Phosphorylation	CD3+T	sample	blood	healthy
O00178	GTPBP1	NA	26657352	LitSearch	NA	Phosphorylation	GastricCancer	sample	stomach	cancer
O00193	SMAP	NA	24719451	LitSearch	NA	Phosphorylation	OvarianCancer	sample	ovary	cancer
O00193	SMAP	NA	24719451	LitSearch	NA	Phosphorylation	WHIM20	line	breast	cancer
O00193	SMAP	NA	24719451	LitSearch	NA	Phosphorylation	WHIM6	line	breast	cancer
O00193	SMAP	147	22424773	LitSearch	S	Phosphorylation	U2OS	line	bone	cancer
O00193	SMAP	15	22424773	LitSearch	S	Phosphorylation	U2OS	line	bone	cancer
O00193	SMAP	17	22424773	LitSearch	S	Phosphorylation	U2OS	line	bone	cancer
O00193	SMAP	24	22424773	LitSearch	S	Phosphorylation	U2OS	line	bone	cancer
O00193	SMAP	25	22424773	LitSearch	S	Phosphorylation	U2OS	line	bone	cancer
O00193	SMAP	105	17081983	HPRD	S	Phosphorylation	Unknown	unknown	unknown	other
O00193	SMAP	105	17081983	Swiss-Prot 1010711	S	Phosphorylation	Unknown	unknown	unknown	other
O00193	SMAP	105	17081983	SysPTM 1.1	S	Phosphorylation	Unknown	unknown	unknown	other
O00193	SMAP	127	17081983	HPRD	S	Phosphorylation	Unknown	unknown	unknown	other
O00193	SMAP	127	17081983	SysPTM 1.1	S	Phosphorylation	Unknown	unknown	unknown	other
O00193	SMAP	127	20068231	HPRD	S	Phosphorylation	Unknown	unknown	unknown	other
O00193	SMAP	127	20068231	Phosphositeplus.1010730	S	Phosphorylation	Unknown	unknown	unknown	other
O00193	SMAP	127	20363803	Phosphositeplus.1010730	S	Phosphorylation	Unknown	unknown	unknown	other
O00193	SMAP	127	21406692	Phosphositeplus.1010730	S	Phosphorylation	Unknown	unknown	unknown	other
O00193	SMAP	132	17081983	HPRD	S	Phosphorylation	Unknown	unknown	unknown	other
O00193	SMAP	132	17081983	Phosphositeplus.1010730	S	Phosphorylation	Unknown	unknown	unknown	other
O00193	SMAP	132	17081983	Swiss-Prot 1010711	S	Phosphorylation	Unknown	unknown	unknown	other
O00193	SMAP	132	17081983	SysPTM 1.1	S	Phosphorylation	Unknown	unknown	unknown	other
O00193	SMAP	136	17081983	HPRD	S	Phosphorylation	Unknown	unknown	unknown	other
O00193	SMAP	136	17081983	Phosphositeplus.1010730	S	Phosphorylation	Unknown	unknown	unknown	other
O00193	SMAP	136	17081983	Swiss-Prot 1010711	S	Phosphorylation	Unknown	unknown	unknown	other
O00193	SMAP	136	17081983	SysPTM 1.1	S	Phosphorylation	Unknown	unknown	unknown	other
O00193	SMAP	138	17081983	HPRD	S	Phosphorylation	Unknown	unknown	unknown	other
O00193	SMAP	138	17081983	Phosphositeplus.1010730	S	Phosphorylation	Unknown	unknown	unknown	other
O00193	SMAP	138	17081983	Swiss-Prot 1010711	S	Phosphorylation	Unknown	unknown	unknown	other
O00193	SMAP	138	17081983	SysPTM 1.1	S	Phosphorylation	Unknown	unknown	unknown	other
O00193	SMAP	140	17081983	HPRD	S	Phosphorylation	Unknown	unknown	unknown	other
O00193	SMAP	140	17081983	Phosphositeplus.1010730	S	Phosphorylation	Unknown	unknown	unknown	other
O00193	SMAP	140	17081983	Swiss-Prot 1010711	S	Phosphorylation	Unknown	unknown	unknown	other
O00193	SMAP	140	17081983	SysPTM 1.1	S	Phosphorylation	Unknown	unknown	unknown	other
O00193	SMAP	142	17081983	HPRD	S	Phosphorylation	Unknown	unknown	unknown	other
O00193	SMAP	142	17081983	Phosphositeplus.1010730	S	Phosphorylation	Unknown	unknown	unknown	other
O00193	SMAP	142	17081983	Swiss-Prot 1010711	S	Phosphorylation	Unknown	unknown	unknown	other
O00193	SMAP	142	17081983	SysPTM 1.1	S	Phosphorylation	Unknown	unknown	unknown	other
O00193	SMAP	14	27577262	LitSearch	R	Methylation	HEK293	line	kidney	other
O00193	SMAP	147	17081983	HPRD	S	Phosphorylation	Unknown	unknown	unknown	other
O00193	SMAP	147	17081983	PhosphoELM.10011	S	Phosphorylation	Unknown	unknown	unknown	other
O00193	SMAP	147	17081983	Phosphositeplus.1010730	S	Phosphorylation	Unknown	unknown	unknown	other
O00193	SMAP	147	17081983	Swiss-Prot 1010711	S	Phosphorylation	Unknown	unknown	unknown	other
O00193	SMAP	147	17081983	SysPTM 1.1	S	Phosphorylation	Unknown	unknown	unknown	other
O00193	SMAP	147	18452278	HPRD	S	Phosphorylation	Unknown	unknown	unknown	other
O00193	SMAP	147	18691976	HPRD	S	Phosphorylation	Unknown	unknown	unknown	other
O00193	SMAP	147	18691976	Phosphositeplus.1010730	S	Phosphorylation	Unknown	unknown	unknown	other
O00193	SMAP	147	18691976	Swiss-Prot 1010711	S	Phosphorylation	Unknown	unknown	unknown	other
O00193	SMAP	147	18691976	SysPTM 1.1	S	Phosphorylation	Unknown	unknown	unknown	other
O00193	SMAP	147	18767875	HPRD	S	Phosphorylation	Unknown	unknown	unknown	other
O00193	SMAP	147	19651622	HPRD	S	Phosphorylation	Unknown	unknown	unknown	other
O00193	SMAP	147	20068231	HPRD	S	Phosphorylation	Unknown	unknown	unknown	other
O00193	SMAP	147	20068231	Phosphositeplus.1010730	S	Phosphorylation	Unknown	unknown	unknown	other
O00193	SMAP	147	20363803	Phosphositeplus.1010730	S	Phosphorylation	Unknown	unknown	unknown	other
O00193	SMAP	147	21406692	Phosphositeplus.1010730	S	Phosphorylation	Unknown	unknown	unknown	other
O00193	SMAP	147	22115753	Phosphositeplus.1010730	S	Phosphorylation	Unknown	unknown	unknown	other
O00193	SMAP	15	16674116	Phosphositeplus.1010730	S	Phosphorylation	Unknown	unknown	unknown	other
O00193	SMAP	15	17081983	HPRD	S	Phosphorylation	Unknown	unknown	unknown	other
O00193	SMAP	15	17081983	PhosphoELM.10011	S	Phosphorylation	Unknown	unknown	unknown	other
O00193	SMAP	15	17081983	Swiss-Prot 1010711	S	Phosphorylation	Unknown	unknown	unknown	other
O00193	SMAP	15	17081983	SysPTM 1.1	S	Phosphorylation	Unknown	unknown	unknown	other
O00193	SMAP	15	18220336	PhosphoELM.10011	S	Phosphorylation	Unknown	unknown	unknown	other
O00193	SMAP	15	18220336	Phosphositeplus.1010730	S	Phosphorylation	Unknown	unknown	unknown	other
O00193	SMAP	15	18220336	Swiss-Prot 1010711	S	Phosphorylation	Unknown	unknown	unknown	other
O00193	SMAP	15	18318008	Phosphositeplus.1010730	S	Phosphorylation	Unknown	unknown	unknown	other
O00193	SMAP	15	18318008	Swiss-Prot 1010711	S	Phosphorylation	Unknown	unknown	unknown	other
O00193	SMAP	15	18318008	SysPTM 1.1	S	Phosphorylation	Unknown	unknown	unknown	other
O00193	SMAP	15	18452278	HPRD	S	Phosphorylation	Unknown	unknown	unknown	other
O00193	SMAP	15	18522436	SysPTM 1.1	S	Phosphorylation	Unknown	unknown	unknown	other
O00193	SMAP	15	18669648	HPRD	S	Phosphorylation	Unknown	unknown	unknown	other
O00193	SMAP	15	18669648	PhosphoELM.10011	S	Phosphorylation	Unknown	unknown	unknown	other
O00193	SMAP	15	18669648	Phosphositeplus.1010730	S	Phosphorylation	Unknown	unknown	unknown	other
O00193	SMAP	15	18669648	Swiss-Prot 1010711	S	Phosphorylation	Unknown	unknown	unknown	other
O00193	SMAP	15	18669648	SysPTM 1.1	S	Phosphorylation	Unknown	unknown	unknown	other
O00193	SMAP	15	18691976	HPRD	S	Phosphorylation	Unknown	unknown	unknown	other
O00193	SMAP	15	19276368	Phosphositeplus.1010730	S	Phosphorylation	Unknown	unknown	unknown	other
O00193	SMAP	15	19369195	Swiss-Prot 1010711	S	Phosphorylation	Unknown	unknown	unknown	other
O00193	SMAP	15	19413330	HPRD	S	Phosphorylation	Unknown	unknown	unknown	other
O00193	SMAP	15	19413330	Swiss-Prot 1010711	S	Phosphorylation	Unknown	unknown	unknown	other
O00193	SMAP	15	19415658	Phosphositeplus.1010730	S	Phosphorylation	Unknown	unknown	unknown	other
O00193	SMAP	15	19562805	HPRD	S	Phosphorylation	Unknown	unknown	unknown	other
O00193	SMAP	15	19562805	Phosphositeplus.1010730	S	Phosphorylation	Unknown	unknown	unknown	other
O00193	SMAP	15	19651622	HPRD	S	Phosphorylation	Unknown	unknown	unknown	other
O00193	SMAP	15	19664995	HPRD	S	Phosphorylation	Unknown	unknown	unknown	other
O00193	SMAP	15	19664995	Phosphositeplus.1010730	S	Phosphorylation	Unknown	unknown	unknown	other
O00193	SMAP	15	19690332	Phosphositeplus.1010730	S	Phosphorylation	Unknown	unknown	unknown	other
O00193	SMAP	15	19690332	Swiss-Prot 1010711	S	Phosphorylation	Unknown	unknown	unknown	other
O00193	SMAP	15	20044836	Phosphositeplus.1010730	S	Phosphorylation	Unknown	unknown	unknown	other
O00193	SMAP	15	20058876	HPRD	S	Phosphorylation	Unknown	unknown	unknown	other
O00193	SMAP	15	20058876	Phosphositeplus.1010730	S	Phosphorylation	Unknown	unknown	unknown	other
O00193	SMAP	15	20068231	HPRD	S	Phosphorylation	Unknown	unknown	unknown	other
O00193	SMAP	15	20068231	Phosphositeplus.1010730	S	Phosphorylation	Unknown	unknown	unknown	other
O00193	SMAP	15	20166139	HPRD	S	Phosphorylation	Unknown	unknown	unknown	other
O00193	SMAP	15	20166139	Phosphositeplus.1010730	S	Phosphorylation	Unknown	unknown	unknown	other
O00193	SMAP	15	20363803	Phosphositeplus.1010730	S	Phosphorylation	Unknown	unknown	unknown	other
O00193	SMAP	15	20562096	Phosphositeplus.1010730	S	Phosphorylation	Unknown	unknown	unknown	other
O00193	SMAP	15	20815410	Phosphositeplus.1010730	S	Phosphorylation	Unknown	unknown	unknown	other
O00193	SMAP	15	21659604	Phosphositeplus.1010730	S	Phosphorylation	Unknown	unknown	unknown	other
O00193	SMAP	15	23749302	LitSearch	S	Phosphorylation	JurkatT	line	blood	cancer
O00193	SMAP	17	15302935	PhosphoELM.10011	S	Phosphorylation	Unknown	unknown	unknown	other
O00193	SMAP	17	15302935	Phosphositeplus.1010730	S	Phosphorylation	Unknown	unknown	unknown	other
O00193	SMAP	17	16094384	HPRD	S	Phosphorylation	Unknown	unknown	unknown	other
O00193	SMAP	17	16094384	PhosphoELM.10011	S	Phosphorylation	Unknown	unknown	unknown	other
O00193	SMAP	17	16094384	Phosphositeplus.1010730	S	Phosphorylation	Unknown	unknown	unknown	other
O00193	SMAP	17	16094384	Swiss-Prot 1010711	S	Phosphorylation	Unknown	unknown	unknown	other
O00193	SMAP	17	16964243	Phosphositeplus.1010730	S	Phosphorylation	Unknown	unknown	unknown	other
O00193	SMAP	17	16964243	SysPTM 1.1	S	Phosphorylation	Unknown	unknown	unknown	other
O00193	SMAP	17	17081983	PhosphoELM.10011	S	Phosphorylation	Unknown	unknown	unknown	other
O00193	SMAP	17	17081983	Swiss-Prot 1010711	S	Phosphorylation	Unknown	unknown	unknown	other
O00193	SMAP	17	17081983	SysPTM 1.1	S	Phosphorylation	Unknown	unknown	unknown	other
O00193	SMAP	17	17693683	HPRD	S	Phosphorylation	Unknown	unknown	unknown	other
O00193	SMAP	17	17693683	Swiss-Prot 1010711	S	Phosphorylation	Unknown	unknown	unknown	other
O00193	SMAP	17	17693683	SysPTM 1.1	S	Phosphorylation	Unknown	unknown	unknown	other
O00193	SMAP	17	18452278	HPRD	S	Phosphorylation	Unknown	unknown	unknown	other
O00193	SMAP	17	18669648	HPRD	S	Phosphorylation	Unknown	unknown	unknown	other
O00193	SMAP	17	18669648	PhosphoELM.10011	S	Phosphorylation	Unknown	unknown	unknown	other
O00193	SMAP	17	18669648	Phosphositeplus.1010730	S	Phosphorylation	Unknown	unknown	unknown	other
O00193	SMAP	17	18669648	Swiss-Prot 1010711	S	Phosphorylation	Unknown	unknown	unknown	other
O00193	SMAP	17	18669648	SysPTM 1.1	S	Phosphorylation	Unknown	unknown	unknown	other
O00193	SMAP	17	18691976	HPRD	S	Phosphorylation	Unknown	unknown	unknown	other
O00193	SMAP	17	18691976	Phosphositeplus.1010730	S	Phosphorylation	Unknown	unknown	unknown	other
O00193	SMAP	17	18691976	Swiss-Prot 1010711	S	Phosphorylation	Unknown	unknown	unknown	other
O00193	SMAP	17	18691976	SysPTM 1.1	S	Phosphorylation	Unknown	unknown	unknown	other
O00193	SMAP	17	18707149	HPRD	S	Phosphorylation	Unknown	unknown	unknown	other
O00193	SMAP	17	18707149	Phosphositeplus.1010730	S	Phosphorylation	Unknown	unknown	unknown	other
O00193	SMAP	17	18707149	SysPTM 1.1	S	Phosphorylation	Unknown	unknown	unknown	other
O00193	SMAP	17	19276368	Phosphositeplus.1010730	S	Phosphorylation	Unknown	unknown	unknown	other
O00193	SMAP	17	19362540	Phosphositeplus.1010730	S	Phosphorylation	Unknown	unknown	unknown	other
O00193	SMAP	17	19413330	HPRD	S	Phosphorylation	Unknown	unknown	unknown	other
O00193	SMAP	17	19413330	Swiss-Prot 1010711	S	Phosphorylation	Unknown	unknown	unknown	other
O00193	SMAP	17	19415658	HPRD	S	Phosphorylation	Unknown	unknown	unknown	other
O00193	SMAP	17	19415658	Phosphositeplus.1010730	S	Phosphorylation	Unknown	unknown	unknown	other
O00193	SMAP	17	19581576	Phosphositeplus.1010730	S	Phosphorylation	Unknown	unknown	unknown	other
O00193	SMAP	17	19651622	HPRD	S	Phosphorylation	Unknown	unknown	unknown	other
O00193	SMAP	17	19664995	HPRD	S	Phosphorylation	Unknown	unknown	unknown	other
O00193	SMAP	17	19664995	Phosphositeplus.1010730	S	Phosphorylation	Unknown	unknown	unknown	other
O00193	SMAP	17	19690332	Phosphositeplus.1010730	S	Phosphorylation	Unknown	unknown	unknown	other
O00193	SMAP	17	19690332	Swiss-Prot 1010711	S	Phosphorylation	Unknown	unknown	unknown	other
O00193	SMAP	17	20058876	HPRD	S	Phosphorylation	Unknown	unknown	unknown	other
O00193	SMAP	17	20058876	Phosphositeplus.1010730	S	Phosphorylation	Unknown	unknown	unknown	other
O00193	SMAP	17	20068231	HPRD	S	Phosphorylation	Unknown	unknown	unknown	other
O00193	SMAP	17	20068231	Phosphositeplus.1010730	S	Phosphorylation	Unknown	unknown	unknown	other
O00193	SMAP	17	20164059	Phosphositeplus.1010730	S	Phosphorylation	Unknown	unknown	unknown	other
O00193	SMAP	17	20166139	HPRD	S	Phosphorylation	Unknown	unknown	unknown	other
O00193	SMAP	17	20166139	Phosphositeplus.1010730	S	Phosphorylation	Unknown	unknown	unknown	other
O00193	SMAP	17	20363803	Phosphositeplus.1010730	S	Phosphorylation	Unknown	unknown	unknown	other
O00193	SMAP	17	20562096	Phosphositeplus.1010730	S	Phosphorylation	Unknown	unknown	unknown	other
O00193	SMAP	17	20815410	Phosphositeplus.1010730	S	Phosphorylation	Unknown	unknown	unknown	other
O00193	SMAP	17	21060948	Phosphositeplus.1010730	S	Phosphorylation	Unknown	unknown	unknown	other
O00193	SMAP	17	21406692	Phosphositeplus.1010730	S	Phosphorylation	Unknown	unknown	unknown	other
O00193	SMAP	17	21659604	Phosphositeplus.1010730	S	Phosphorylation	Unknown	unknown	unknown	other
O00193	SMAP	17	22115753	Phosphositeplus.1010730	S	Phosphorylation	Unknown	unknown	unknown	other
O00193	SMAP	17	23749302	LitSearch	S	Phosphorylation	JurkatT	line	blood	cancer
O00193	SMAP	173	28860605	LitSearch	K	Acetylation	HeLa	line	cervix cancer
O00193	SMAP	174	19608861	HPRD	K	Acetylation	Unknown	unknown	unknown	other
O00193	SMAP	174	19608861	Phosphositeplus.1010730	K	Acetylation	Unknown	unknown	unknown	other
O00193	SMAP	174	19608861	Swiss-Prot 1010711	K	Acetylation	Unknown	unknown	unknown	other
O00193	SMAP	174	23954790	LitSearch	K	Acetylation	HeLa	line	cervix	cancer
O00193	SMAP	179	19608861	HPRD	K	Acetylation	Unknown	unknown	unknown	other
O00193	SMAP	179	19608861	Phosphositeplus.1010730	K	Acetylation	Unknown	unknown	unknown	other
O00193	SMAP	179	19608861	Swiss-Prot 1010711	K	Acetylation	Unknown	unknown	unknown	other
O00193	SMAP	179	23749302	LitSearch	K	Ubiquitination	JurkatT	line	blood	cancer
O00193	SMAP	24	17081983	HPRD	S	Phosphorylation	Unknown	unknown	unknown	other
O00193	SMAP	24	17081983	SysPTM 1.1	S	Phosphorylation	Unknown	unknown	unknown	other
O00193	SMAP	24	18220336	PhosphoELM.10011	S	Phosphorylation	Unknown	unknown	unknown	other
O00193	SMAP	24	18220336	Phosphositeplus.1010730	S	Phosphorylation	Unknown	unknown	unknown	other
O00193	SMAP	24	18691976	HPRD	S	Phosphorylation	Unknown	unknown	unknown	other
O00193	SMAP	24	18691976	Phosphositeplus.1010730	S	Phosphorylation	Unknown	unknown	unknown	other
O00193	SMAP	24	19664995	HPRD	S	Phosphorylation	Unknown	unknown	unknown	other
O00193	SMAP	24	19664995	Phosphositeplus.1010730	S	Phosphorylation	Unknown	unknown	unknown	other
O00193	SMAP	24	20058876	HPRD	S	Phosphorylation	Unknown	unknown	unknown	other
O00193	SMAP	24	20058876	Phosphositeplus.1010730	S	Phosphorylation	Unknown	unknown	unknown	other
O00193	SMAP	25	18707149	Phosphositeplus.1010730	S	Phosphorylation	Unknown	unknown	unknown	other
O00193	SMAP	25	18707149	SysPTM 1.1	S	Phosphorylation	Unknown	unknown	unknown	other
O00193	SMAP	25	19413330	HPRD	S	Phosphorylation	Unknown	unknown	unknown	other
O00193	SMAP	25	19413330	Swiss-Prot 1010711	S	Phosphorylation	Unknown	unknown	unknown	other
O00193	SMAP	25	19664995	HPRD	S	Phosphorylation	Unknown	unknown	unknown	other
O00193	SMAP	25	19664995	Phosphositeplus.1010730	S	Phosphorylation	Unknown	unknown	unknown	other
O00193	SMAP	25	20058876	HPRD	S	Phosphorylation	Unknown	unknown	unknown	other
O00193	SMAP	25	20058876	Phosphositeplus.1010730	S	Phosphorylation	Unknown	unknown	unknown	other
O00193	SMAP	25	20562096	Phosphositeplus.1010730	S	Phosphorylation	Unknown	unknown	unknown	other
O00193	SMAP	37	27577262	LitSearch	R	Methylation	HEK293	line	kidney	other
O00193	SMAP	55	27577262	LitSearch	R	Methylation	HEK293	line	kidney	other
O00193	SMAP	62	21890473	Phosphositeplus.1010730	K	Ubiquitination	Unknown	unknown	unknown	other
O00193	SMAP	62	23749302	LitSearch	K	Ubiquitination	JurkatT	line	blood	cancer
O00193	SMAP	74	23749302	LitSearch	K	Acetylation	JurkatT	line	blood	cancer
O00193	SMAP	75	21890473	Phosphositeplus.1010730	K	Ubiquitination	Unknown	unknown	unknown	other
O00193	SMAP	75	21906983	Phosphositeplus.1010730	K	Ubiquitination	Unknown	unknown	unknown	other
O00193	SMAP	82	20068231	HPRD	S	Phosphorylation	Unknown	unknown	unknown	other
O00193	SMAP	84	15592455	HPRD	Y	Phosphorylation	Unknown	unknown	unknown	other
O00193	SMAP	84	15592455	PhosphoELM.10011	Y	Phosphorylation	Unknown	unknown	unknown	other
O00193	SMAP	84	15592455	Phosphositeplus.1010730	Y	Phosphorylation	Unknown	unknown	unknown	other
O00193	SMAP	84	15592455	Swiss-Prot 1010711	Y	Phosphorylation	Unknown	unknown	unknown	other
O00193	SMAP	84	17360941	Phosphositeplus.1010730	Y	Phosphorylation	Unknown	unknown	unknown	other
O00193	SMAP	84	18083107	Phosphositeplus.1010730	Y	Phosphorylation	Unknown	unknown	unknown	other
O00193	SMAP	84	20562096	Phosphositeplus.1010730	Y	Phosphorylation	Unknown	unknown	unknown	other
O00193	SMAP	84	21403953	Phosphositeplus.1010730	Y	Phosphorylation	Unknown	unknown	unknown	other
O00193	SMAP	84	21447384	Phosphositeplus.1010730	Y	Phosphorylation	Unknown	unknown	unknown	other
O00193	SMAP	87	23749302	LitSearch	S	Phosphorylation	JurkatT	line	blood	cancer
O00193	SMAP	91	21890473	Phosphositeplus.1010730	K	Ubiquitination	Unknown	unknown	unknown	other
O00193	SMAP	91	21906983	Phosphositeplus.1010730	K	Ubiquitination	Unknown	unknown	unknown	other
O00193	SMAP	91	23749302	LitSearch	K	Acetylation	JurkatT	line	blood	cancer
O00193	SMAP	91	23749302	LitSearch	K	Ubiquitination	JurkatT	line	blood	cancer
O00193	SMAP	91	23954790	LitSearch	K	Acetylation	HeLa	line	cervix	cancer
O00193	SMAP	93	23749302	LitSearch	S	Phosphorylation	JurkatT	line	blood	cancer
O00193	SMAP	NA	23236377	LitSearch	K	Acetylation	U2OS	line	bone	cancer
O00193	SMAP	NA	25953088	LitSearch	K	Acetylation	JurkatT	line	blood	cancer
O00193	SMAP	NA	26354681	LitSearch	S	Phosphorylation	CD34+HSPC	sample	blood	healthy
O00193	SMAP	NA	26354681	LitSearch	S	Phosphorylation	CD3+T	sample	blood	healthy
O00193	SMAP	147	22424773	LitSearch	S	Phosphorylation	U2OS	line	bone	cancer
O00193	SMAP	15	22424773	LitSearch	S	Phosphorylation	U2OS	line	bone	cancer
O00193	SMAP	17	22424773	LitSearch	S	Phosphorylation	U2OS	line	bone	cancer
O00193	SMAP	24	22424773	LitSearch	S	Phosphorylation	U2OS	line	bone	cancer
O00193	SMAP	25	22424773	LitSearch	S	Phosphorylation	U2OS	line	bone	cancer
O00193	SMAP	264	22424773	LitSearch	T	Phosphorylation	U2OS	line	bone	cancer
O00193	SMAP	268	22424773	LitSearch	S	Phosphorylation	U2OS	line	bone	cancer
O00193	SMAP	279	22424773	LitSearch	S	Phosphorylation	U2OS	line	bone	cancer
O00193	SMAP	284	22424773	LitSearch	S	Phosphorylation	U2OS	line	bone	cancer
O00193	SMAP	460	22424773	LitSearch	S	Phosphorylation	U2OS	line	bone	cancer
O00193	SMAP	481	22424773	LitSearch	K	Acetylation	U2OS	line	bone	cancer
O00193	SMAP	60	22424773	LitSearch	S	Phosphorylation	U2OS	line	bone	cancer
O00193	SMAP	649	22424773	LitSearch	T	Phosphorylation	U2OS	line	bone	cancer
O00193	SMAP	652	22424773	LitSearch	S	Phosphorylation	U2OS	line	bone	cancer
O00193	SMAP	655	22424773	LitSearch	S	Phosphorylation	U2OS	line	bone	cancer
O00193	SMAP	658	22424773	LitSearch	S	Phosphorylation	U2OS	line	bone	cancer
O00193	SMAP	694	22424773	LitSearch	S	Phosphorylation	U2OS	line	bone	cancer
O00193	SMAP	710	22424773	LitSearch	S	Phosphorylation	U2OS	line	bone	cancer
O00193	SMAP	714	22424773	LitSearch	S	Phosphorylation	U2OS	line	bone	cancer
O00203	AP3B1	NA	24719451	LitSearch	NA	Phosphorylation	OvarianCancer	sample	ovary	cancer
O00203	AP3B1	NA	24719451	LitSearch	NA	Phosphorylation	WHIM20	line	breast	cancer
O00203	AP3B1	NA	24719451	LitSearch	NA	Phosphorylation	WHIM20	line	breast	cancer
O00203	AP3B1	NA	24719451	LitSearch	NA	Phosphorylation	WHIM6	line	breast	cancer
O00203	AP3B1	276	22424773	LitSearch	S	Phosphorylation	U2OS	line	bone	cancer
O00203	AP3B1	276	22424773	LitSearch	S	Phosphorylation	U2OS	line	bone	cancer
O00203	AP3B1	168	21906983	Phosphositeplus.1010730	K	Ubiquitination	Unknown	unknown	unknown	other
O00203	AP3B1	274	18669648	HPRD	Y	Phosphorylation	Unknown	unknown	unknown	other
O00203	AP3B1	274	18669648	PhosphoELM.10011	Y	Phosphorylation	Unknown	unknown	unknown	other
O00203	AP3B1	276	17081983	PHOSIDA	S	Phosphorylation	HeLa	line	cervix	cancer
O00203	AP3B1	276	17081983	PhosphoELM.10011	S	Phosphorylation	Unknown	unknown	unknown	other
O00203	AP3B1	276	17081983	Swiss-Prot 1010711	S	Phosphorylation	Unknown	unknown	unknown	other
O00203	AP3B1	276	17081983	SysPTM 1.1	S	Phosphorylation	Unknown	unknown	unknown	other
O00203	AP3B1	276	17192257	PHOSIDA	S	Phosphorylation	JurkatT	line	blood	cancer
O00203	AP3B1	276	17322306	HPRD	S	Phosphorylation	Unknown	unknown	unknown	other
O00203	AP3B1	276	18088087	HPRD	S	Phosphorylation	Unknown	unknown	unknown	other
O00203	AP3B1	276	18088087	PhosphoELM.10011	S	Phosphorylation	Unknown	unknown	unknown	other
O00203	AP3B1	276	18088087	Phosphositeplus.1010730	S	Phosphorylation	Unknown	unknown	unknown	other
O00203	AP3B1	276	18088087	Swiss-Prot 1010711	S	Phosphorylation	Unknown	unknown	unknown	other
O00203	AP3B1	276	18088087	SysPTM 1.1	S	Phosphorylation	Unknown	unknown	unknown	other
O00203	AP3B1	276	18669648	HPRD	S	Phosphorylation	Unknown	unknown	unknown	other
O00203	AP3B1	276	18669648	PhosphoELM.10011	S	Phosphorylation	Unknown	unknown	unknown	other
O00203	AP3B1	276	18669648	Phosphositeplus.1010730	S	Phosphorylation	Unknown	unknown	unknown	other
O00203	AP3B1	276	18669648	Swiss-Prot 1010711	S	Phosphorylation	Unknown	unknown	unknown	other
O00203	AP3B1	276	18669648	SysPTM 1.1	S	Phosphorylation	Unknown	unknown	unknown	other
O00203	AP3B1	276	18691976	HPRD	S	Phosphorylation	Unknown	unknown	unknown	other
O00203	AP3B1	276	18691976	Phosphositeplus.1010730	S	Phosphorylation	Unknown	unknown	unknown	other
O00203	AP3B1	276	18691976	Swiss-Prot 1010711	S	Phosphorylation	Unknown	unknown	unknown	other
O00203	AP3B1	276	18691976	SysPTM 1.1	S	Phosphorylation	Unknown	unknown	unknown	other
O00203	AP3B1	276	18707149	HPRD	S	Phosphorylation	Unknown	unknown	unknown	other
O00203	AP3B1	276	18707149	Phosphositeplus.1010730	S	Phosphorylation	Unknown	unknown	unknown	other
O00203	AP3B1	276	18707149	SysPTM 1.1	S	Phosphorylation	Unknown	unknown	unknown	other
O00203	AP3B1	276	18767875	HPRD	S	Phosphorylation	Unknown	unknown	unknown	other
O00203	AP3B1	276	19413330	HPRD	S	Phosphorylation	Unknown	unknown	unknown	other
O00203	AP3B1	276	19413330	Swiss-Prot 1010711	S	Phosphorylation	Unknown	unknown	unknown	other
O00203	AP3B1	276	19651622	HPRD	S	Phosphorylation	Unknown	unknown	unknown	other
O00203	AP3B1	276	20068231	HPRD	S	Phosphorylation	Unknown	unknown	unknown	other
O00203	AP3B1	276	20068231	PHOSIDA	S	Phosphorylation	HeLa	line	cervix	cancer
O00203	AP3B1	276	20068231	Phosphositeplus.1010730	S	Phosphorylation	Unknown	unknown	unknown	other
O00203	AP3B1	276	20164059	Phosphositeplus.1010730	S	Phosphorylation	Unknown	unknown	unknown	other
O00203	AP3B1	276	20166139	HPRD	S	Phosphorylation	Unknown	unknown	unknown	other
O00203	AP3B1	276	20166139	Phosphositeplus.1010730	S	Phosphorylation	Unknown	unknown	unknown	other
O00203	AP3B1	276	20230923	HPRD	S	Phosphorylation	Unknown	unknown	unknown	other
O00203	AP3B1	276	20230923	Phosphositeplus.1010730	S	Phosphorylation	Unknown	unknown	unknown	other
O00203	AP3B1	276	20363803	Phosphositeplus.1010730	S	Phosphorylation	Unknown	unknown	unknown	other
O00203	AP3B1	276	20815410	Phosphositeplus.1010730	S	Phosphorylation	Unknown	unknown	unknown	other
O00203	AP3B1	276	21406692	Phosphositeplus.1010730	S	Phosphorylation	Unknown	unknown	unknown	other
O00203	AP3B1	276	21659604	Phosphositeplus.1010730	S	Phosphorylation	Unknown	unknown	unknown	other
O00203	AP3B1	276	22115753	Phosphositeplus.1010730	S	Phosphorylation	Unknown	unknown	unknown	other
O00203	AP3B1	276	23749302	LitSearch	S	Phosphorylation	JurkatT	line	blood	cancer
O00203	AP3B1	512	21890473	Phosphositeplus.1010730	K	Ubiquitination	Unknown	unknown	unknown	other
O00203	AP3B1	523	21890473	Phosphositeplus.1010730	K	Ubiquitination	Unknown	unknown	unknown	other
O00203	AP3B1	524	27577262	LitSearch	R	Methylation	HEK293	line	kidney	other
O00203	AP3B1	552	21890473	Phosphositeplus.1010730	K	Ubiquitination	Unknown	unknown	unknown	other
O00203	AP3B1	563	23954790	LitSearch	K	Acetylation	HeLa	line	cervix	cancer
O00203	AP3B1	592	19608861	HPRD	K	Acetylation	Unknown	unknown	unknown	other
O00203	AP3B1	592	19608861	PHOSIDA	K	Acetylation	Unknown	unknown	unknown	other
O00203	AP3B1	592	19608861	Phosphositeplus.1010730	K	Acetylation	Unknown	unknown	unknown	other
O00203	AP3B1	592	19608861	Swiss-Prot 1010711	K	Acetylation	Unknown	unknown	unknown	other
O00203	AP3B1	596	21890473	Phosphositeplus.1010730	K	Ubiquitination	Unknown	unknown	unknown	other
O00203	AP3B1	602	21890473	Phosphositeplus.1010730	K	Ubiquitination	Unknown	unknown	unknown	other
O00203	AP3B1	602	21906983	Phosphositeplus.1010730	K	Ubiquitination	Unknown	unknown	unknown	other
O00203	AP3B1	609	17081983	HPRD	S	Phosphorylation	Unknown	unknown	unknown	other
O00203	AP3B1	609	17081983	PHOSIDA	S	Phosphorylation	HeLa	line	cervix	cancer
O00203	AP3B1	609	17081983	PhosphoELM.10011	S	Phosphorylation	Unknown	unknown	unknown	other
O00203	AP3B1	609	17081983	Phosphositeplus.1010730	S	Phosphorylation	Unknown	unknown	unknown	other
O00203	AP3B1	609	17081983	Swiss-Prot 1010711	S	Phosphorylation	Unknown	unknown	unknown	other
O00203	AP3B1	609	17081983	SysPTM 1.1	S	Phosphorylation	Unknown	unknown	unknown	other
O00203	AP3B1	609	18669648	HPRD	S	Phosphorylation	Unknown	unknown	unknown	other
O00203	AP3B1	609	18669648	PhosphoELM.10011	S	Phosphorylation	Unknown	unknown	unknown	other
O00203	AP3B1	609	18669648	Phosphositeplus.1010730	S	Phosphorylation	Unknown	unknown	unknown	other
O00203	AP3B1	609	18669648	Swiss-Prot 1010711	S	Phosphorylation	Unknown	unknown	unknown	other
O00203	AP3B1	609	18669648	SysPTM 1.1	S	Phosphorylation	Unknown	unknown	unknown	other
O00203	AP3B1	609	19276368	Phosphositeplus.1010730	S	Phosphorylation	Unknown	unknown	unknown	other
O00203	AP3B1	609	19664994	HPRD	S	Phosphorylation	Unknown	unknown	unknown	other
O00203	AP3B1	609	19664994	Phosphositeplus.1010730	S	Phosphorylation	Unknown	unknown	unknown	other
O00203	AP3B1	609	20068231	HPRD	S	Phosphorylation	Unknown	unknown	unknown	other
O00203	AP3B1	609	20068231	PHOSIDA	S	Phosphorylation	HeLa	line	cervix	cancer
O00203	AP3B1	609	20068231	Phosphositeplus.1010730	S	Phosphorylation	Unknown	unknown	unknown	other
O00203	AP3B1	609	22115753	Phosphositeplus.1010730	S	Phosphorylation	Unknown	unknown	unknown	other
O00203	AP3B1	609	23749302	LitSearch	S	Phosphorylation	JurkatT	line	blood	cancer
O00203	AP3B1	658	21890473	Phosphositeplus.1010730	K	Ubiquitination	Unknown	unknown	unknown	other
O00203	AP3B1	658	21906983	Phosphositeplus.1010730	K	Ubiquitination	Unknown	unknown	unknown	other
O00203	AP3B1	658	23749302	LitSearch	K	Ubiquitination	JurkatT	line	blood	cancer
O00203	AP3B1	661	18669648	HPRD	T	Phosphorylation	Unknown	unknown	unknown	other
O00203	AP3B1	661	18669648	PhosphoELM.10011	T	Phosphorylation	Unknown	unknown	unknown	other
O00203	AP3B1	661	18669648	Phosphositeplus.1010730	T	Phosphorylation	Unknown	unknown	unknown	other
O00203	AP3B1	661	18669648	Swiss-Prot 1010711	T	Phosphorylation	Unknown	unknown	unknown	other
O00203	AP3B1	661	18669648	SysPTM 1.1	T	Phosphorylation	Unknown	unknown	unknown	other
O00203	AP3B1	661	23749302	LitSearch	T	Phosphorylation	JurkatT	line	blood	cancer
O00203	AP3B1	750	20068231	HPRD	S	Phosphorylation	Unknown	unknown	unknown	other
O00203	AP3B1	750	20068231	PHOSIDA	S	Phosphorylation	HeLa	line	cervix	cancer
O00203	AP3B1	750	20068231	Phosphositeplus.1010730	S	Phosphorylation	Unknown	unknown	unknown	other
O00203	AP3B1	752	20068231	HPRD	S	Phosphorylation	Unknown	unknown	unknown	other
O00203	AP3B1	752	20068231	PHOSIDA	S	Phosphorylation	HeLa	line	cervix	cancer
O00203	AP3B1	752	20068231	Phosphositeplus.1010730	S	Phosphorylation	Unknown	unknown	unknown	other
O00203	AP3B1	NA	25953088	LitSearch	K	Acetylation	JurkatT	line	blood	cancer
O00203	AP3B1	NA	26354681	LitSearch	S	Phosphorylation	CD34+HSPC	sample	blood	healthy
O00203	AP3B1	NA	26354681	LitSearch	S	Phosphorylation	CD3+T	sample	blood	healthy
O00203	AP3B1	NA	26657352	LitSearch	NA	Phosphorylation	GastricCancer	sample	stomach	cancer
O00203	AP3B1	NA	26699800	LitSearch	S	Phosphorylation	NFF	?	foreskin	healthy
O00203	AP3B1	NA	26699800	LitSearch	S	Phosphorylation	NFF	?	foreskin	healthy
O00203	AP3B1	NA	no_id_consult_db	SwissPalm	NA	Palmitoylation	Unknown	unknown	unknown	other
O00264	PGRMC1	NA	24719451	LitSearch	NA	Phosphorylation	OvarianCancer	sample	ovary	cancer
O00264	PGRMC1	NA	24719451	LitSearch	NA	Phosphorylation	WHIM20	line	breast	cancer
O00264	PGRMC1	NA	24719451	LitSearch	NA	Phosphorylation	WHIM6	line	breast	cancer
O00264	PGRMC1	178	22424773	LitSearch	T	Phosphorylation	U2OS	line	bone	cancer
O00264	PGRMC1	180	22424773	LitSearch	Y	Phosphorylation	U2OS	line	bone	cancer
O00264	PGRMC1	181	22424773	LitSearch	S	Phosphorylation	U2OS	line	bone	cancer
O00264	PGRMC1	54	22424773	LitSearch	S	Phosphorylation	U2OS	line	bone	cancer
O00264	PGRMC1	57	22424773	LitSearch	S	Phosphorylation	U2OS	line	bone	cancer
O00264	PGRMC1	102	21890473	Phosphositeplus.1010730	K	Ubiquitination	Unknown	unknown	unknown	other
O00264	PGRMC1	105	21139048	LitSearch	K	Ubiquitination	U2OS	line	bone	cancer
O00264	PGRMC1	105	21890473	Phosphositeplus.1010730	K	Ubiquitination	Unknown	unknown	unknown	other
O00264	PGRMC1	105	21906983	Phosphositeplus.1010730	K	Ubiquitination	Unknown	unknown	unknown	other
O00264	PGRMC1	105	23749302	LitSearch	K	Ubiquitination	JurkatT	line	blood	cancer
O00264	PGRMC1	113	21253578	Phosphositeplus.1010730	Y	Phosphorylation	Unknown	unknown	unknown	other
O00264	PGRMC1	119	27577262	LitSearch	R	Methylation	HEK293	line	kidney	other
O00264	PGRMC1	132	21890473	Phosphositeplus.1010730	K	Ubiquitination	Unknown	unknown	unknown	other
O00264	PGRMC1	172	21906983	Phosphositeplus.1010730	K	Ubiquitination	Unknown	unknown	unknown	other
O00264	PGRMC1	177	17081983	PHOSIDA	T	Phosphorylation	HeLa	line	cervix	cancer
O00264	PGRMC1	178	17081983	HPRD	T	Phosphorylation	Unknown	unknown	unknown	other
O00264	PGRMC1	178	18452278	HPRD	T	Phosphorylation	Unknown	unknown	unknown	other
O00264	PGRMC1	178	18491316	HPRD	T	Phosphorylation	Unknown	unknown	unknown	other
O00264	PGRMC1	178	18491316	Phosphositeplus.1010730	T	Phosphorylation	Unknown	unknown	unknown	other
O00264	PGRMC1	178	18691976	HPRD	T	Phosphorylation	Unknown	unknown	unknown	other
O00264	PGRMC1	178	18767875	HPRD	T	Phosphorylation	Unknown	unknown	unknown	other
O00264	PGRMC1	178	19369195	Swiss-Prot 1010711	T	Phosphorylation	Unknown	unknown	unknown	other
O00264	PGRMC1	178	19413330	HPRD	T	Phosphorylation	Unknown	unknown	unknown	other
O00264	PGRMC1	178	19413330	Swiss-Prot 1010711	T	Phosphorylation	Unknown	unknown	unknown	other
O00264	PGRMC1	178	20166139	HPRD	T	Phosphorylation	Unknown	unknown	unknown	other
O00264	PGRMC1	178	20166139	Phosphositeplus.1010730	T	Phosphorylation	Unknown	unknown	unknown	other
O00264	PGRMC1	179	17081983	PHOSIDA	Y	Phosphorylation	HeLa	line	cervix	cancer
O00264	PGRMC1	179	20068231	PHOSIDA	Y	Phosphorylation	HeLa	line	cervix	cancer
O00264	PGRMC1	180	17081983	HPRD	Y	Phosphorylation	Unknown	unknown	unknown	other
O00264	PGRMC1	180	17081983	PHOSIDA	S	Phosphorylation	HeLa	line	cervix	cancer
O00264	PGRMC1	180	17081983	Swiss-Prot 1010711	Y	Phosphorylation	Unknown	unknown	unknown	other
O00264	PGRMC1	180	17192257	PHOSIDA	S	Phosphorylation	JurkatT	line	blood	cancer
O00264	PGRMC1	180	18083107	Phosphositeplus.1010730	Y	Phosphorylation	Unknown	unknown	unknown	other
O00264	PGRMC1	180	18452278	HPRD	Y	Phosphorylation	Unknown	unknown	unknown	other
O00264	PGRMC1	180	18669648	HPRD	Y	Phosphorylation	Unknown	unknown	unknown	other
O00264	PGRMC1	180	18691976	HPRD	Y	Phosphorylation	Unknown	unknown	unknown	other
O00264	PGRMC1	180	19369195	Swiss-Prot 1010711	Y	Phosphorylation	Unknown	unknown	unknown	other
O00264	PGRMC1	180	19651622	HPRD	Y	Phosphorylation	Unknown	unknown	unknown	other
O00264	PGRMC1	180	20068231	HPRD	Y	Phosphorylation	Unknown	unknown	unknown	other
O00264	PGRMC1	180	20068231	PHOSIDA	S	Phosphorylation	HeLa	line	cervix	cancer
O00264	PGRMC1	180	20562096	Phosphositeplus.1010730	Y	Phosphorylation	Unknown	unknown	unknown	other
O00264	PGRMC1	181	15302935	HPRD	S	Phosphorylation	Unknown	unknown	unknown	other
O00264	PGRMC1	181	15302935	PhosphoELM.10011	S	Phosphorylation	Unknown	unknown	unknown	other
O00264	PGRMC1	181	15302935	Phosphositeplus.1010730	S	Phosphorylation	Unknown	unknown	unknown	other
O00264	PGRMC1	181	15302935	Swiss-Prot 1010711	S	Phosphorylation	Unknown	unknown	unknown	other
O00264	PGRMC1	181	15302935	SysPTM 1.1	S	Phosphorylation	Unknown	unknown	unknown	other
O00264	PGRMC1	181	16565220	HPRD	S	Phosphorylation	Unknown	unknown	unknown	other
O00264	PGRMC1	181	16565220	Phosphositeplus.1010730	S	Phosphorylation	Unknown	unknown	unknown	other
O00264	PGRMC1	181	16565220	Swiss-Prot 1010711	S	Phosphorylation	Unknown	unknown	unknown	other
O00264	PGRMC1	181	16565220	SysPTM 1.1	S	Phosphorylation	Unknown	unknown	unknown	other
O00264	PGRMC1	181	17081983	Swiss-Prot 1010711	S	Phosphorylation	Unknown	unknown	unknown	other
O00264	PGRMC1	181	17287340	HPRD	S	Phosphorylation	Unknown	unknown	unknown	other
O00264	PGRMC1	181	17287340	PhosphoELM.10011	S	Phosphorylation	Unknown	unknown	unknown	other
O00264	PGRMC1	181	17287340	Phosphositeplus.1010730	S	Phosphorylation	Unknown	unknown	unknown	other
O00264	PGRMC1	181	17287340	Swiss-Prot 1010711	S	Phosphorylation	Unknown	unknown	unknown	other
O00264	PGRMC1	181	17487921	Swiss-Prot 1010711	S	Phosphorylation	Unknown	unknown	unknown	other
O00264	PGRMC1	181	17924679	HPRD	S	Phosphorylation	Unknown	unknown	unknown	other
O00264	PGRMC1	181	17924679	Swiss-Prot 1010711	S	Phosphorylation	Unknown	unknown	unknown	other
O00264	PGRMC1	181	18088087	HPRD	S	Phosphorylation	Unknown	unknown	unknown	other
O00264	PGRMC1	181	18088087	PhosphoELM.10011	S	Phosphorylation	Unknown	unknown	unknown	other
O00264	PGRMC1	181	18088087	Phosphositeplus.1010730	S	Phosphorylation	Unknown	unknown	unknown	other
O00264	PGRMC1	181	18088087	Swiss-Prot 1010711	S	Phosphorylation	Unknown	unknown	unknown	other
O00264	PGRMC1	181	18088087	SysPTM 1.1	S	Phosphorylation	Unknown	unknown	unknown	other
O00264	PGRMC1	181	18318008	Phosphositeplus.1010730	S	Phosphorylation	Unknown	unknown	unknown	other
O00264	PGRMC1	181	18318008	Swiss-Prot 1010711	S	Phosphorylation	Unknown	unknown	unknown	other
O00264	PGRMC1	181	18452278	HPRD	S	Phosphorylation	Unknown	unknown	unknown	other
O00264	PGRMC1	181	18491316	HPRD	S	Phosphorylation	Unknown	unknown	unknown	other
O00264	PGRMC1	181	18491316	Phosphositeplus.1010730	S	Phosphorylation	Unknown	unknown	unknown	other
O00264	PGRMC1	181	18578522	HPRD	S	Phosphorylation	Unknown	unknown	unknown	other
O00264	PGRMC1	181	18578522	Phosphositeplus.1010730	S	Phosphorylation	Unknown	unknown	unknown	other
O00264	PGRMC1	181	18669648	HPRD	S	Phosphorylation	Unknown	unknown	unknown	other
O00264	PGRMC1	181	18669648	Phosphositeplus.1010730	S	Phosphorylation	Unknown	unknown	unknown	other
O00264	PGRMC1	181	18669648	Swiss-Prot 1010711	S	Phosphorylation	Unknown	unknown	unknown	other
O00264	PGRMC1	181	18691976	HPRD	S	Phosphorylation	Unknown	unknown	unknown	other
O00264	PGRMC1	181	18691976	Phosphositeplus.1010730	S	Phosphorylation	Unknown	unknown	unknown	other
O00264	PGRMC1	181	18691976	Swiss-Prot 1010711	S	Phosphorylation	Unknown	unknown	unknown	other
O00264	PGRMC1	181	18707149	HPRD	S	Phosphorylation	Unknown	unknown	unknown	other
O00264	PGRMC1	181	18707149	Phosphositeplus.1010730	S	Phosphorylation	Unknown	unknown	unknown	other
O00264	PGRMC1	181	18767875	HPRD	S	Phosphorylation	Unknown	unknown	unknown	other
O00264	PGRMC1	181	18922159	Phosphositeplus.1010730	S	Phosphorylation	Unknown	unknown	unknown	other
O00264	PGRMC1	181	19340614	Phosphositeplus.1010730	S	Phosphorylation	Unknown	unknown	unknown	other
O00264	PGRMC1	181	19369195	Phosphositeplus.1010730	S	Phosphorylation	Unknown	unknown	unknown	other
O00264	PGRMC1	181	19369195	Swiss-Prot 1010711	S	Phosphorylation	Unknown	unknown	unknown	other
O00264	PGRMC1	181	19413330	HPRD	S	Phosphorylation	Unknown	unknown	unknown	other
O00264	PGRMC1	181	19413330	Swiss-Prot 1010711	S	Phosphorylation	Unknown	unknown	unknown	other
O00264	PGRMC1	181	19415658	HPRD	S	Phosphorylation	Unknown	unknown	unknown	other
O00264	PGRMC1	181	19415658	Phosphositeplus.1010730	S	Phosphorylation	Unknown	unknown	unknown	other
O00264	PGRMC1	181	19581576	Phosphositeplus.1010730	S	Phosphorylation	Unknown	unknown	unknown	other
O00264	PGRMC1	181	19651622	HPRD	S	Phosphorylation	Unknown	unknown	unknown	other
O00264	PGRMC1	181	19690332	Phosphositeplus.1010730	S	Phosphorylation	Unknown	unknown	unknown	other
O00264	PGRMC1	181	20044836	Phosphositeplus.1010730	S	Phosphorylation	Unknown	unknown	unknown	other
O00264	PGRMC1	181	20068231	HPRD	S	Phosphorylation	Unknown	unknown	unknown	other
O00264	PGRMC1	181	20068231	Phosphositeplus.1010730	S	Phosphorylation	Unknown	unknown	unknown	other
O00264	PGRMC1	181	20164059	Phosphositeplus.1010730	S	Phosphorylation	Unknown	unknown	unknown	other
O00264	PGRMC1	181	20166139	HPRD	S	Phosphorylation	Unknown	unknown	unknown	other
O00264	PGRMC1	181	20166139	Phosphositeplus.1010730	S	Phosphorylation	Unknown	unknown	unknown	other
O00264	PGRMC1	181	20363803	Phosphositeplus.1010730	S	Phosphorylation	Unknown	unknown	unknown	other
O00264	PGRMC1	181	20562096	Phosphositeplus.1010730	S	Phosphorylation	Unknown	unknown	unknown	other
O00264	PGRMC1	181	20815410	Phosphositeplus.1010730	S	Phosphorylation	Unknown	unknown	unknown	other
O00264	PGRMC1	181	20886841	Phosphositeplus.1010730	S	Phosphorylation	Unknown	unknown	unknown	other
O00264	PGRMC1	181	21406692	Phosphositeplus.1010730	S	Phosphorylation	Unknown	unknown	unknown	other
O00264	PGRMC1	181	21659604	Phosphositeplus.1010730	S	Phosphorylation	Unknown	unknown	unknown	other
O00264	PGRMC1	181	22115753	Phosphositeplus.1010730	S	Phosphorylation	Unknown	unknown	unknown	other
O00264	PGRMC1	181	23749302	LitSearch	S	Phosphorylation	JurkatT	line	blood	cancer
O00264	PGRMC1	190	17081983	HPRD	S	Phosphorylation	Unknown	unknown	unknown	other
O00264	PGRMC1	47	27577262	LitSearch	R	Methylation	HEK293	line	kidney	other
O00264	PGRMC1	53	17081983	PHOSIDA	S	Phosphorylation	HeLa	line	cervix	cancer
O00264	PGRMC1	53	17192257	PHOSIDA	S	Phosphorylation	JurkatT	line	blood	cancer
O00264	PGRMC1	53	20068231	PHOSIDA	S	Phosphorylation	HeLa	line	cervix	cancer
O00264	PGRMC1	54	17081983	HPRD	S	Phosphorylation	Unknown	unknown	unknown	other
O00264	PGRMC1	54	18452278	HPRD	S	Phosphorylation	Unknown	unknown	unknown	other
O00264	PGRMC1	54	18578522	HPRD	S	Phosphorylation	Unknown	unknown	unknown	other
O00264	PGRMC1	54	18578522	Phosphositeplus.1010730	S	Phosphorylation	Unknown	unknown	unknown	other
O00264	PGRMC1	54	18669648	HPRD	S	Phosphorylation	Unknown	unknown	unknown	other
O00264	PGRMC1	54	18691976	HPRD	S	Phosphorylation	Unknown	unknown	unknown	other
O00264	PGRMC1	54	18691976	Phosphositeplus.1010730	S	Phosphorylation	Unknown	unknown	unknown	other
O00264	PGRMC1	54	18691976	Swiss-Prot 1010711	S	Phosphorylation	Unknown	unknown	unknown	other
O00264	PGRMC1	54	19369195	Phosphositeplus.1010730	S	Phosphorylation	Unknown	unknown	unknown	other
O00264	PGRMC1	54	19369195	Swiss-Prot 1010711	S	Phosphorylation	Unknown	unknown	unknown	other
O00264	PGRMC1	54	19415658	HPRD	S	Phosphorylation	Unknown	unknown	unknown	other
O00264	PGRMC1	54	19415658	Phosphositeplus.1010730	S	Phosphorylation	Unknown	unknown	unknown	other
O00264	PGRMC1	54	19562805	HPRD	S	Phosphorylation	Unknown	unknown	unknown	other
O00264	PGRMC1	54	19562805	Phosphositeplus.1010730	S	Phosphorylation	Unknown	unknown	unknown	other
O00264	PGRMC1	54	19651622	HPRD	S	Phosphorylation	Unknown	unknown	unknown	other
O00264	PGRMC1	54	19690332	Phosphositeplus.1010730	S	Phosphorylation	Unknown	unknown	unknown	other
O00264	PGRMC1	54	19690332	Swiss-Prot 1010711	S	Phosphorylation	Unknown	unknown	unknown	other
O00264	PGRMC1	54	20058876	HPRD	S	Phosphorylation	Unknown	unknown	unknown	other
O00264	PGRMC1	54	20058876	Phosphositeplus.1010730	S	Phosphorylation	Unknown	unknown	unknown	other
O00264	PGRMC1	54	20068231	HPRD	S	Phosphorylation	Unknown	unknown	unknown	other
O00264	PGRMC1	54	20166139	HPRD	S	Phosphorylation	Unknown	unknown	unknown	other
O00264	PGRMC1	54	20166139	Phosphositeplus.1010730	S	Phosphorylation	Unknown	unknown	unknown	other
O00264	PGRMC1	54	21406692	Phosphositeplus.1010730	S	Phosphorylation	Unknown	unknown	unknown	other
O00264	PGRMC1	56	17081983	PHOSIDA	S	Phosphorylation	HeLa	line	cervix	cancer
O00264	PGRMC1	56	17192257	PHOSIDA	S	Phosphorylation	JurkatT	line	blood	cancer
O00264	PGRMC1	56	20068231	PHOSIDA	S	Phosphorylation	HeLa	line	cervix	cancer
O00264	PGRMC1	57	15302935	HPRD	S	Phosphorylation	Unknown	unknown	unknown	other
O00264	PGRMC1	57	15302935	PhosphoELM.10011	S	Phosphorylation	Unknown	unknown	unknown	other
O00264	PGRMC1	57	15302935	Phosphositeplus.1010730	S	Phosphorylation	Unknown	unknown	unknown	other
O00264	PGRMC1	57	15302935	Swiss-Prot 1010711	S	Phosphorylation	Unknown	unknown	unknown	other
O00264	PGRMC1	57	15302935	SysPTM 1.1	S	Phosphorylation	Unknown	unknown	unknown	other
O00264	PGRMC1	57	17081983	Swiss-Prot 1010711	S	Phosphorylation	Unknown	unknown	unknown	other
O00264	PGRMC1	57	17287340	HPRD	S	Phosphorylation	Unknown	unknown	unknown	other
O00264	PGRMC1	57	17287340	PhosphoELM.10011	S	Phosphorylation	Unknown	unknown	unknown	other
O00264	PGRMC1	57	17287340	Phosphositeplus.1010730	S	Phosphorylation	Unknown	unknown	unknown	other
O00264	PGRMC1	57	17287340	Swiss-Prot 1010711	S	Phosphorylation	Unknown	unknown	unknown	other
O00264	PGRMC1	57	18318008	Phosphositeplus.1010730	S	Phosphorylation	Unknown	unknown	unknown	other
O00264	PGRMC1	57	18318008	Swiss-Prot 1010711	S	Phosphorylation	Unknown	unknown	unknown	other
O00264	PGRMC1	57	18452278	HPRD	S	Phosphorylation	Unknown	unknown	unknown	other
O00264	PGRMC1	57	18491316	HPRD	S	Phosphorylation	Unknown	unknown	unknown	other
O00264	PGRMC1	57	18491316	Phosphositeplus.1010730	S	Phosphorylation	Unknown	unknown	unknown	other
O00264	PGRMC1	57	18510355	HPRD	S	Phosphorylation	Unknown	unknown	unknown	other
O00264	PGRMC1	57	18510355	Phosphositeplus.1010730	S	Phosphorylation	Unknown	unknown	unknown	other
O00264	PGRMC1	57	18578522	HPRD	S	Phosphorylation	Unknown	unknown	unknown	other
O00264	PGRMC1	57	18578522	Phosphositeplus.1010730	S	Phosphorylation	Unknown	unknown	unknown	other
O00264	PGRMC1	57	18669648	HPRD	S	Phosphorylation	Unknown	unknown	unknown	other
O00264	PGRMC1	57	18669648	Phosphositeplus.1010730	S	Phosphorylation	Unknown	unknown	unknown	other
O00264	PGRMC1	57	18669648	Swiss-Prot 1010711	S	Phosphorylation	Unknown	unknown	unknown	other
O00264	PGRMC1	57	18691976	HPRD	S	Phosphorylation	Unknown	unknown	unknown	other
O00264	PGRMC1	57	18691976	Phosphositeplus.1010730	S	Phosphorylation	Unknown	unknown	unknown	other
O00264	PGRMC1	57	18691976	Swiss-Prot 1010711	S	Phosphorylation	Unknown	unknown	unknown	other
O00264	PGRMC1	57	18707149	HPRD	S	Phosphorylation	Unknown	unknown	unknown	other
O00264	PGRMC1	57	18707149	Phosphositeplus.1010730	S	Phosphorylation	Unknown	unknown	unknown	other
O00264	PGRMC1	57	18767875	HPRD	S	Phosphorylation	Unknown	unknown	unknown	other
O00264	PGRMC1	57	18922159	Phosphositeplus.1010730	S	Phosphorylation	Unknown	unknown	unknown	other
O00264	PGRMC1	57	19367720	Phosphositeplus.1010730	S	Phosphorylation	Unknown	unknown	unknown	other
O00264	PGRMC1	57	19367720	Swiss-Prot 1010711	S	Phosphorylation	Unknown	unknown	unknown	other
O00264	PGRMC1	57	19369195	Phosphositeplus.1010730	S	Phosphorylation	Unknown	unknown	unknown	other
O00264	PGRMC1	57	19369195	Swiss-Prot 1010711	S	Phosphorylation	Unknown	unknown	unknown	other
O00264	PGRMC1	57	19413330	HPRD	S	Phosphorylation	Unknown	unknown	unknown	other
O00264	PGRMC1	57	19413330	Swiss-Prot 1010711	S	Phosphorylation	Unknown	unknown	unknown	other
O00264	PGRMC1	57	19415658	HPRD	S	Phosphorylation	Unknown	unknown	unknown	other
O00264	PGRMC1	57	19415658	Phosphositeplus.1010730	S	Phosphorylation	Unknown	unknown	unknown	other
O00264	PGRMC1	57	19562805	HPRD	S	Phosphorylation	Unknown	unknown	unknown	other
O00264	PGRMC1	57	19562805	Phosphositeplus.1010730	S	Phosphorylation	Unknown	unknown	unknown	other
O00264	PGRMC1	57	19651622	HPRD	S	Phosphorylation	Unknown	unknown	unknown	other
O00264	PGRMC1	57	19664994	HPRD	S	Phosphorylation	Unknown	unknown	unknown	other
O00264	PGRMC1	57	19664994	Phosphositeplus.1010730	S	Phosphorylation	Unknown	unknown	unknown	other
O00264	PGRMC1	57	19690332	Phosphositeplus.1010730	S	Phosphorylation	Unknown	unknown	unknown	other
O00264	PGRMC1	57	19690332	Swiss-Prot 1010711	S	Phosphorylation	Unknown	unknown	unknown	other
O00264	PGRMC1	57	20058876	HPRD	S	Phosphorylation	Unknown	unknown	unknown	other
O00264	PGRMC1	57	20058876	Phosphositeplus.1010730	S	Phosphorylation	Unknown	unknown	unknown	other
O00264	PGRMC1	57	20068231	HPRD	S	Phosphorylation	Unknown	unknown	unknown	other
O00264	PGRMC1	57	20068231	Phosphositeplus.1010730	S	Phosphorylation	Unknown	unknown	unknown	other
O00264	PGRMC1	57	20166139	HPRD	S	Phosphorylation	Unknown	unknown	unknown	other
O00264	PGRMC1	57	20166139	Phosphositeplus.1010730	S	Phosphorylation	Unknown	unknown	unknown	other
O00264	PGRMC1	57	20230923	HPRD	S	Phosphorylation	Unknown	unknown	unknown	other
O00264	PGRMC1	57	20230923	Phosphositeplus.1010730	S	Phosphorylation	Unknown	unknown	unknown	other
O00264	PGRMC1	57	20363803	Phosphositeplus.1010730	S	Phosphorylation	Unknown	unknown	unknown	other
O00264	PGRMC1	57	20815410	Phosphositeplus.1010730	S	Phosphorylation	Unknown	unknown	unknown	other
O00264	PGRMC1	57	21406692	Phosphositeplus.1010730	S	Phosphorylation	Unknown	unknown	unknown	other
O00264	PGRMC1	57	21659604	Phosphositeplus.1010730	S	Phosphorylation	Unknown	unknown	unknown	other
O00264	PGRMC1	71	27577262	LitSearch	R	Methylation	HEK293	line	kidney	other
O00264	PGRMC1	73	17192257	PHOSIDA	T	Phosphorylation	JurkatT	line	blood	cancer
O00264	PGRMC1	74	18669648	HPRD	T	Phosphorylation	Unknown	unknown	unknown	other
O00264	PGRMC1	74	18669648	Phosphositeplus.1010730	T	Phosphorylation	Unknown	unknown	unknown	other
O00264	PGRMC1	74	18669648	Swiss-Prot 1010711	T	Phosphorylation	Unknown	unknown	unknown	other
O00264	PGRMC1	74	18691976	HPRD	T	Phosphorylation	Unknown	unknown	unknown	other
O00264	PGRMC1	74	18691976	Phosphositeplus.1010730	T	Phosphorylation	Unknown	unknown	unknown	other
O00264	PGRMC1	74	18691976	Swiss-Prot 1010711	T	Phosphorylation	Unknown	unknown	unknown	other
O00264	PGRMC1	74	20166139	HPRD	T	Phosphorylation	Unknown	unknown	unknown	other
O00264	PGRMC1	74	20166139	Phosphositeplus.1010730	T	Phosphorylation	Unknown	unknown	unknown	other
O00264	PGRMC1	79	27577262	LitSearch	R	Methylation	HEK293	line	kidney	other
O00264	PGRMC1	96	21890473	Phosphositeplus.1010730	K	Ubiquitination	Unknown	unknown	unknown	other
O00264	PGRMC1	NA	23236377	LitSearch	K	Acetylation	U2OS	line	bone	cancer
O00264	PGRMC1	NA	24023390	LitSearch	NA	Phosphorylation	H1299	line	lung	cancer
O00264	PGRMC1	NA	25953088	LitSearch	K	Acetylation	JurkatT	line	blood	cancer
O00264	PGRMC1	NA	26354681	LitSearch	S	Phosphorylation	CD34+HSPC	sample	blood	healthy
O00264	PGRMC1	NA	26354681	LitSearch	S	Phosphorylation	CD3+T	sample	blood	healthy
O00264	PGRMC1	NA	26657352	LitSearch	NA	Phosphorylation	GastricCancer	sample	stomach	cancer
O00264	PGRMC1	NA	26699800	LitSearch	S	Phosphorylation	NFF	?	foreskin	healthy
O00264	PGRMC1	NA	26699800	LitSearch	S	Phosphorylation	NFF	?	foreskin	healthy
O00264	PGRMC1	NA	26699800	LitSearch	S	Phosphorylation	NFF	?	foreskin	healthy
O00264	PGRMC1	NA	no_id_consult_db	SwissPalm	NA	Palmitoylation	Unknown	unknown	unknown	other
O00264	PGRMC1	129	25175731	LitSearch	C	S-Sulfenylation	RKO	line	colon	cancer
O00264	PGRMC1	178	22424773	LitSearch	T	Phosphorylation	U2OS	line	bone	cancer
O00264	PGRMC1	180	22424773	LitSearch	Y	Phosphorylation	U2OS	line	bone	cancer
O00264	PGRMC1	181	22424773	LitSearch	S	Phosphorylation	U2OS	line	bone	cancer
O00264	PGRMC1	54	22424773	LitSearch	S	Phosphorylation	U2OS	line	bone	cancer
O00264	PGRMC1	57	22424773	LitSearch	S	Phosphorylation	U2OS	line	bone	cancer
O00264	PGRMC1	178	22424773	LitSearch	T	Phosphorylation	U2OS	line	bone	cancer
O00264	PGRMC1	180	22424773	LitSearch	Y	Phosphorylation	U2OS	line	bone	cancer
O00264	PGRMC1	181	22424773	LitSearch	S	Phosphorylation	U2OS	line	bone	cancer
O00264	PGRMC1	54	22424773	LitSearch	S	Phosphorylation	U2OS	line	bone	cancer
O00264	PGRMC1	57	22424773	LitSearch	S	Phosphorylation	U2OS	line	bone	cancer
O00267	SUPT5H	NA	24719451	LitSearch	NA	Phosphorylation	OvarianCancer	sample	ovary	cancer
O00267	SUPT5H	NA	24719451	LitSearch	NA	Phosphorylation	WHIM20	line	breast	cancer
O00267	SUPT5H	NA	24719451	LitSearch	NA	Phosphorylation	WHIM20	line	breast	cancer
O00267	SUPT5H	NA	24719451	LitSearch	NA	Phosphorylation	WHIM6	line	breast	cancer
O00267	SUPT5H	NA	24719451	LitSearch	NA	Phosphorylation	WHIM6	line	breast	cancer
O00267	SUPT5H	NA	26571101	LitSearch	NA	Glycosylation	OVCAR-3	line	ovary	cancer
O00267	SUPT5H	NA	27600370	LitSearch	R	Methylation	Heart	sample	heart	healthy
O00267	SUPT5H	NA	27600370	LitSearch	R	Methylation	Kidney	sample	kidney	healthy
O00267	SUPT5H	1034	17924679	HPRD	T	Phosphorylation	Unknown	unknown	unknown	other
O00267	SUPT5H	1034	17924679	Swiss-Prot 1010711	T	Phosphorylation	Unknown	unknown	unknown	other
O00267	SUPT5H	1034	18452278	HPRD	T	Phosphorylation	Unknown	unknown	unknown	other
O00267	SUPT5H	1034	18669648	HPRD	T	Phosphorylation	Unknown	unknown	unknown	other
O00267	SUPT5H	1034	18669648	PhosphoELM.10011	T	Phosphorylation	Unknown	unknown	unknown	other
O00267	SUPT5H	1034	18669648	Phosphositeplus.1010730	T	Phosphorylation	Unknown	unknown	unknown	other
O00267	SUPT5H	1034	18669648	Swiss-Prot 1010711	T	Phosphorylation	Unknown	unknown	unknown	other
O00267	SUPT5H	1034	18669648	SysPTM 1.1	T	Phosphorylation	Unknown	unknown	unknown	other
O00267	SUPT5H	1034	19276368	Phosphositeplus.1010730	T	Phosphorylation	Unknown	unknown	unknown	other
O00267	SUPT5H	1034	20068231	HPRD	T	Phosphorylation	Unknown	unknown	unknown	other
O00267	SUPT5H	1034	20068231	PHOSIDA	T	Phosphorylation	HeLa	line	cervix	cancer
O00267	SUPT5H	1034	20068231	Phosphositeplus.1010730	T	Phosphorylation	Unknown	unknown	unknown	other
O00267	SUPT5H	1034	22115753	Phosphositeplus.1010730	T	Phosphorylation	Unknown	unknown	unknown	other
O00267	SUPT5H	1034	23749302	LitSearch	T	Phosphorylation	JurkatT	line	blood	cancer
O00267	SUPT5H	1037	21906983	Phosphositeplus.1010730	K	Ubiquitination	Unknown	unknown	unknown	other
O00267	SUPT5H	119	27577262	LitSearch	R	Methylation	HEK293	line	kidney	other
O00267	SUPT5H	123	27577262	LitSearch	R	Methylation	HEK293	line	kidney	other
O00267	SUPT5H	140	17360941	Phosphositeplus.1010730	Y	Phosphorylation	Unknown	unknown	unknown	other
O00267	SUPT5H	140	20562096	Phosphositeplus.1010730	Y	Phosphorylation	Unknown	unknown	unknown	other
O00267	SUPT5H	143	21906983	Phosphositeplus.1010730	K	Ubiquitination	Unknown	unknown	unknown	other
O00267	SUPT5H	160	27577262	LitSearch	R	Methylation	HEK293	line	kidney	other
O00267	SUPT5H	19	15302935	PhosphoELM.10011	S	Phosphorylation	Unknown	unknown	unknown	other
O00267	SUPT5H	19	15302935	Phosphositeplus.1010730	S	Phosphorylation	Unknown	unknown	unknown	other
O00267	SUPT5H	199	21890473	Phosphositeplus.1010730	K	Ubiquitination	Unknown	unknown	unknown	other
O00267	SUPT5H	213	21890473	Phosphositeplus.1010730	K	Ubiquitination	Unknown	unknown	unknown	other
O00267	SUPT5H	258	21906983	Phosphositeplus.1010730	K	Ubiquitination	Unknown	unknown	unknown	other
O00267	SUPT5H	295	17360941	Phosphositeplus.1010730	Y	Phosphorylation	Unknown	unknown	unknown	other
O00267	SUPT5H	306	23749302	LitSearch	K	Ubiquitination	JurkatT	line	blood	cancer
O00267	SUPT5H	32	18452278	HPRD	S	Phosphorylation	Unknown	unknown	unknown	other
O00267	SUPT5H	323	21890473	Phosphositeplus.1010730	K	Ubiquitination	Unknown	unknown	unknown	other
O00267	SUPT5H	328	19608861	Phosphositeplus.1010730	K	Acetylation	Unknown	unknown	unknown	other
O00267	SUPT5H	328	19608861	Swiss-Prot 1010711	K	Acetylation	Unknown	unknown	unknown	other
O00267	SUPT5H	36	18452278	HPRD	S	Phosphorylation	Unknown	unknown	unknown	other
O00267	SUPT5H	375	20068231	HPRD	S	Phosphorylation	Unknown	unknown	unknown	other
O00267	SUPT5H	375	20068231	PHOSIDA	S	Phosphorylation	HeLa	line	cervix	cancer
O00267	SUPT5H	375	20068231	Phosphositeplus.1010730	S	Phosphorylation	Unknown	unknown	unknown	other
O00267	SUPT5H	460	27577262	LitSearch	R	Methylation	HEK293	line	kidney	other
O00267	SUPT5H	473	27577262	LitSearch	R	Methylation	HEK293	line	kidney	other
O00267	SUPT5H	488	27577262	LitSearch	R	Methylation	HEK293	line	kidney	other
O00267	SUPT5H	539	27577262	LitSearch	R	Methylation	HEK293	line	kidney	other
O00267	SUPT5H	541	27577262	LitSearch	R	Methylation	HEK293	line	kidney	other
O00267	SUPT5H	549	27577262	LitSearch	R	Methylation	HEK293	line	kidney	other
O00267	SUPT5H	557	20068231	PHOSIDA	T	Phosphorylation	HeLa	line	cervix	cancer
O00267	SUPT5H	564	20068231	PHOSIDA	Y	Phosphorylation	HeLa	line	cervix	cancer
O00267	SUPT5H	575	27577262	LitSearch	R	Methylation	HEK293	line	kidney	other
O00267	SUPT5H	650	20972266	Phosphositeplus.1010730	K	Ubiquitination	Unknown	unknown	unknown	other
O00267	SUPT5H	666	17081983	PHOSIDA	S	Phosphorylation	HeLa	line	cervix	cancer
O00267	SUPT5H	666	17081983	PhosphoELM.10011	S	Phosphorylation	Unknown	unknown	unknown	other
O00267	SUPT5H	666	17081983	Swiss-Prot 1010711	S	Phosphorylation	Unknown	unknown	unknown	other
O00267	SUPT5H	666	17081983	SysPTM 1.1	S	Phosphorylation	Unknown	unknown	unknown	other
O00267	SUPT5H	666	17322306	HPRD	S	Phosphorylation	Unknown	unknown	unknown	other
O00267	SUPT5H	666	17924679	HPRD	S	Phosphorylation	Unknown	unknown	unknown	other
O00267	SUPT5H	666	17924679	Swiss-Prot 1010711	S	Phosphorylation	Unknown	unknown	unknown	other
O00267	SUPT5H	666	18212344	HPRD	S	Phosphorylation	Unknown	unknown	unknown	other
O00267	SUPT5H	666	18212344	SysPTM 1.1	S	Phosphorylation	Unknown	unknown	unknown	other
O00267	SUPT5H	666	18220336	PhosphoELM.10011	S	Phosphorylation	Unknown	unknown	unknown	other
O00267	SUPT5H	666	18220336	Phosphositeplus.1010730	S	Phosphorylation	Unknown	unknown	unknown	other
O00267	SUPT5H	666	18220336	Swiss-Prot 1010711	S	Phosphorylation	Unknown	unknown	unknown	other
O00267	SUPT5H	666	18234856	Phosphositeplus.1010730	S	Phosphorylation	Unknown	unknown	unknown	other
O00267	SUPT5H	666	18452278	HPRD	S	Phosphorylation	Unknown	unknown	unknown	other
O00267	SUPT5H	666	18669648	HPRD	S	Phosphorylation	Unknown	unknown	unknown	other
O00267	SUPT5H	666	18669648	PhosphoELM.10011	S	Phosphorylation	Unknown	unknown	unknown	other
O00267	SUPT5H	666	18669648	Phosphositeplus.1010730	S	Phosphorylation	Unknown	unknown	unknown	other
O00267	SUPT5H	666	18669648	Swiss-Prot 1010711	S	Phosphorylation	Unknown	unknown	unknown	other
O00267	SUPT5H	666	18669648	SysPTM 1.1	S	Phosphorylation	Unknown	unknown	unknown	other
O00267	SUPT5H	666	18785766	SysPTM 1.1	S	Phosphorylation	Unknown	unknown	unknown	other
O00267	SUPT5H	666	18847512	Phosphositeplus.1010730	S	Phosphorylation	Unknown	unknown	unknown	other
O00267	SUPT5H	666	19276368	Phosphositeplus.1010730	S	Phosphorylation	Unknown	unknown	unknown	other
O00267	SUPT5H	666	19362540	Phosphositeplus.1010730	S	Phosphorylation	Unknown	unknown	unknown	other
O00267	SUPT5H	666	19413330	HPRD	S	Phosphorylation	Unknown	unknown	unknown	other
O00267	SUPT5H	666	19413330	Swiss-Prot 1010711	S	Phosphorylation	Unknown	unknown	unknown	other
O00267	SUPT5H	666	19415658	HPRD	S	Phosphorylation	Unknown	unknown	unknown	other
O00267	SUPT5H	666	19415658	Phosphositeplus.1010730	S	Phosphorylation	Unknown	unknown	unknown	other
O00267	SUPT5H	666	19651622	HPRD	S	Phosphorylation	Unknown	unknown	unknown	other
O00267	SUPT5H	666	19664995	HPRD	S	Phosphorylation	Unknown	unknown	unknown	other
O00267	SUPT5H	666	19664995	Phosphositeplus.1010730	S	Phosphorylation	Unknown	unknown	unknown	other
O00267	SUPT5H	666	19690332	Phosphositeplus.1010730	S	Phosphorylation	Unknown	unknown	unknown	other
O00267	SUPT5H	666	19690332	Swiss-Prot 1010711	S	Phosphorylation	Unknown	unknown	unknown	other
O00267	SUPT5H	666	19691289	HPRD	S	Phosphorylation	Unknown	unknown	unknown	other
O00267	SUPT5H	666	19691289	Phosphositeplus.1010730	S	Phosphorylation	Unknown	unknown	unknown	other
O00267	SUPT5H	666	20058876	HPRD	S	Phosphorylation	Unknown	unknown	unknown	other
O00267	SUPT5H	666	20058876	Phosphositeplus.1010730	S	Phosphorylation	Unknown	unknown	unknown	other
O00267	SUPT5H	666	20068231	HPRD	S	Phosphorylation	Unknown	unknown	unknown	other
O00267	SUPT5H	666	20068231	PHOSIDA	S	Phosphorylation	HeLa	line	cervix	cancer
O00267	SUPT5H	666	20068231	Phosphositeplus.1010730	S	Phosphorylation	Unknown	unknown	unknown	other
O00267	SUPT5H	666	20164059	Phosphositeplus.1010730	S	Phosphorylation	Unknown	unknown	unknown	other
O00267	SUPT5H	666	20363803	Phosphositeplus.1010730	S	Phosphorylation	Unknown	unknown	unknown	other
O00267	SUPT5H	666	20815410	Phosphositeplus.1010730	S	Phosphorylation	Unknown	unknown	unknown	other
O00267	SUPT5H	666	21406692	Phosphositeplus.1010730	S	Phosphorylation	Unknown	unknown	unknown	other
O00267	SUPT5H	666	21659604	Phosphositeplus.1010730	S	Phosphorylation	Unknown	unknown	unknown	other
O00267	SUPT5H	666	22115753	Phosphositeplus.1010730	S	Phosphorylation	Unknown	unknown	unknown	other
O00267	SUPT5H	666	23749302	LitSearch	S	Phosphorylation	JurkatT	line	blood	cancer
O00267	SUPT5H	670	20068231	HPRD	S	Phosphorylation	Unknown	unknown	unknown	other
O00267	SUPT5H	670	20068231	PHOSIDA	S	Phosphorylation	HeLa	line	cervix	cancer
O00267	SUPT5H	671	18669648	HPRD	S	Phosphorylation	Unknown	unknown	unknown	other
O00267	SUPT5H	671	18669648	PhosphoELM.10011	S	Phosphorylation	Unknown	unknown	unknown	other
O00267	SUPT5H	671	20068231	HPRD	S	Phosphorylation	Unknown	unknown	unknown	other
O00267	SUPT5H	671	20068231	PHOSIDA	S	Phosphorylation	HeLa	line	cervix	cancer
O00267	SUPT5H	671	23749302	LitSearch	S	Phosphorylation	JurkatT	line	blood	cancer
O00267	SUPT5H	676	20068231	HPRD	S	Phosphorylation	Unknown	unknown	unknown	other
O00267	SUPT5H	681	12718890	HPRD	R	Methylation	Unknown	unknown	unknown	other
O00267	SUPT5H	681	12718890	Phosphositeplus.1010730	R	Methylation	Unknown	unknown	unknown	other
O00267	SUPT5H	681	12718890	Swiss-Prot 1010711	R	Methylation	Unknown	unknown	unknown	other
O00267	SUPT5H	681	23748837	LitSearch	R	Methylation	HeLaS3	line	cervix	cancer
O00267	SUPT5H	681	24563534	LitSearch	R	Methylation	HEK293T	line	kidney	other
O00267	SUPT5H	681	25849564	LitSearch	R	Methylation	JurkatT	line	blood	cancer
O00267	SUPT5H	686	23749302	LitSearch	S	Phosphorylation	JurkatT	line	blood	cancer
O00267	SUPT5H	695	20068231	HPRD	S	Phosphorylation	Unknown	unknown	unknown	other
O00267	SUPT5H	695	20068231	PHOSIDA	S	Phosphorylation	HeLa	line	cervix	cancer
O00267	SUPT5H	696	12718890	HPRD	R	Methylation	Unknown	unknown	unknown	other
O00267	SUPT5H	696	12718890	Phosphositeplus.1010730	R	Methylation	Unknown	unknown	unknown	other
O00267	SUPT5H	696	12718890	Swiss-Prot 1010711	R	Methylation	Unknown	unknown	unknown	other
O00267	SUPT5H	696	24563534	LitSearch	R	Methylation	HEK293T	line	kidney	other
O00267	SUPT5H	696	25849564	LitSearch	R	Methylation	JurkatT	line	blood	cancer
O00267	SUPT5H	698	12718890	HPRD	R	Methylation	Unknown	unknown	unknown	other
O00267	SUPT5H	698	12718890	Phosphositeplus.1010730	R	Methylation	Unknown	unknown	unknown	other
O00267	SUPT5H	698	12718890	Swiss-Prot 1010711	R	Methylation	Unknown	unknown	unknown	other
O00267	SUPT5H	698	25849564	LitSearch	R	Methylation	JurkatT	line	blood	cancer
O00267	SUPT5H	709	17924679	HPRD	T	Phosphorylation	Unknown	unknown	unknown	other
O00267	SUPT5H	709	17924679	Swiss-Prot 1010711	T	Phosphorylation	Unknown	unknown	unknown	other
O00267	SUPT5H	717	17924679	HPRD	Y	Phosphorylation	Unknown	unknown	unknown	other
O00267	SUPT5H	717	17924679	Swiss-Prot 1010711	Y	Phosphorylation	Unknown	unknown	unknown	other
O00267	SUPT5H	718	21890473	Phosphositeplus.1010730	K	Ubiquitination	Unknown	unknown	unknown	other
O00267	SUPT5H	744	20068231	PHOSIDA	S	Phosphorylation	HeLa	line	cervix	cancer
O00267	SUPT5H	744	23749302	LitSearch	S	Phosphorylation	JurkatT	line	blood	cancer
O00267	SUPT5H	768	16427012	Phosphositeplus.1010730	T	Phosphorylation	Unknown	unknown	unknown	other
O00267	SUPT5H	775	10757782	Swiss-Prot 1010711	T	Phosphorylation	Unknown	unknown	unknown	other
O00267	SUPT5H	775	16427012	Phosphositeplus.1010730	T	Phosphorylation	Unknown	unknown	unknown	other
O00267	SUPT5H	775	18847512	Phosphositeplus.1010730	T	Phosphorylation	Unknown	unknown	unknown	other
O00267	SUPT5H	775	23749302	LitSearch	T	Phosphorylation	JurkatT	line	blood	cancer
O00267	SUPT5H	784	10757782	Swiss-Prot 1010711	T	Phosphorylation	Unknown	unknown	unknown	other
O00267	SUPT5H	784	16427012	Phosphositeplus.1010730	T	Phosphorylation	Unknown	unknown	unknown	other
O00267	SUPT5H	784	no_id_consult_db	PTM_SD	T	Phosphorylation	Unknown	unknown	unknown	other
O00267	SUPT5H	791	16427012	Phosphositeplus.1010730	T	Phosphorylation	Unknown	unknown	unknown	other
O00267	SUPT5H	791	18847512	Phosphositeplus.1010730	T	Phosphorylation	Unknown	unknown	unknown	other
O00267	SUPT5H	791	19413330	HPRD	T	Phosphorylation	Unknown	unknown	unknown	other
O00267	SUPT5H	791	19413330	Swiss-Prot 1010711	T	Phosphorylation	Unknown	unknown	unknown	other
O00267	SUPT5H	791	23749302	LitSearch	T	Phosphorylation	JurkatT	line	blood	cancer
O00267	SUPT5H	799	16427012	Phosphositeplus.1010730	T	Phosphorylation	Unknown	unknown	unknown	other
O00267	SUPT5H	799	23749302	LitSearch	T	Phosphorylation	JurkatT	line	blood	cancer
O00267	SUPT5H	806	16427012	Phosphositeplus.1010730	T	Phosphorylation	Unknown	unknown	unknown	other
O00267	SUPT5H	806	23749302	LitSearch	T	Phosphorylation	JurkatT	line	blood	cancer
O00267	SUPT5H	814	16427012	Phosphositeplus.1010730	T	Phosphorylation	Unknown	unknown	unknown	other
O00267	SUPT5H	NA	21085121	LitSearch	NA	Sulfenic acid	MDA-MB-231	line	breast	cancer
O00267	SUPT5H	NA	23236377	LitSearch	K	Acetylation	U2OS	line	bone	cancer
O00267	SUPT5H	NA	25953088	LitSearch	K	Acetylation	JurkatT	line	blood	cancer
O00267	SUPT5H	NA	26354681	LitSearch	M	Oxidation	CD34+HSPC	sample	blood	healthy
O00267	SUPT5H	NA	26354681	LitSearch	M	Oxidation	CD3+T	sample	blood	healthy
O00267	SUPT5H	NA	26354681	LitSearch	S	Phosphorylation	CD34+HSPC	sample	blood	healthy
O00267	SUPT5H	NA	26354681	LitSearch	S	Phosphorylation	CD3+T	sample	blood	healthy
O00267	SUPT5H	NA	26354681	LitSearch	T	Phosphorylation	CD34+HSPC	sample	blood	healthy
O00267	SUPT5H	NA	26354681	LitSearch	T	Phosphorylation	CD3+T	sample	blood	healthy
O00267	SUPT5H	NA	27801567	LitSearch	R	Methylation	HepG2	line	liver	cancer
O00267	SUPT5H	1034	22424773	LitSearch	T	Phosphorylation	U2OS	line	bone	cancer
O00267	SUPT5H	19	22424773	LitSearch	S	Phosphorylation	U2OS	line	bone	cancer
O00267	SUPT5H	2	22424773	LitSearch	S	Phosphorylation	U2OS	line	bone	cancer
O00267	SUPT5H	666	22424773	LitSearch	S	Phosphorylation	U2OS	line	bone	cancer
O00267	SUPT5H	1034	22424773	LitSearch	T	Phosphorylation	U2OS	line	bone	cancer
O00267	SUPT5H	19	22424773	LitSearch	S	Phosphorylation	U2OS	line	bone	cancer
O00267	SUPT5H	2	22424773	LitSearch	S	Phosphorylation	U2OS	line	bone	cancer
O00267	SUPT5H	666	22424773	LitSearch	S	Phosphorylation	U2OS	line	bone	cancer
O00267	SUPT5H	1034	22424773	LitSearch	T	Phosphorylation	U2OS	line	bone	cancer
O00267	SUPT5H	19	22424773	LitSearch	S	Phosphorylation	U2OS	line	bone	cancer
O00267	SUPT5H	2	22424773	LitSearch	S	Phosphorylation	U2OS	line	bone	cancer
O00267	SUPT5H	666	22424773	LitSearch	S	Phosphorylation	U2OS	line	bone	cancer
O00267	SUPT5H	740	25175731	LitSearch	C	S-Sulfenylation	RKO	line	colon	cancer
O00267	SUPT5H	NA	23583077	LitSearch	K	Methylation	HEK293T	line	kidney	other
O00299	CLIC1	NA	24719451	LitSearch	NA	Phosphorylation	WHIM20	line	breast	cancer
O00299	CLIC1	NA	26571101	LitSearch	NA	Glycosylation	OVCAR-3	line	ovary	cancer
O00299	CLIC1	119	22424773	LitSearch	K	Acetylation	U2OS	line	bone	cancer
O00299	CLIC1	131	22424773	LitSearch	K	Acetylation	U2OS	line	bone	cancer
O00299	CLIC1	135	22424773	LitSearch	K	Acetylation	U2OS	line	bone	cancer
O00299	CLIC1	155	22424773	LitSearch	T	Phosphorylation	U2OS	line	bone	cancer
O00299	CLIC1	156	22424773	LitSearch	S	Phosphorylation	U2OS	line	bone	cancer
O00299	CLIC1	211	22424773	LitSearch	S	Phosphorylation	U2OS	line	bone	cancer
O00299	CLIC1	24	25175731	LitSearch	C	S-Sulfenylation	RKO	line	colon	cancer
O00299	CLIC1	49	22424773	LitSearch	K	Acetylation	U2OS	line	bone	cancer
O00299	CLIC1	NA	20061308	LitSearch	NA	Acetylation	HEK293	line	kidney	other
O00299	CLIC1	NA	21076176	LitSearch	NA	Myristoylation	JurkatT	line	blood	cancer
O00299	CLIC1	NA	21076176	LitSearch	NA	Myristoylation	JurkatT	line	blood	cancer
O00299	CLIC1	NA	21076176	LitSearch	NA	Palmitoylation	JurkatT	line	blood	cancer
O00299	CLIC1	NA	21076176	LitSearch	NA	Palmitoylation	JurkatT	line	blood	cancer
O00299	CLIC1	NA	27600370	LitSearch	R	Methylation	Heart	sample	heart	healthy
O00299	CLIC1	119	22424773	LitSearch	K	Acetylation	U2OS	line	bone	cancer
O00299	CLIC1	131	22424773	LitSearch	K	Acetylation	U2OS	line	bone	cancer
O00299	CLIC1	135	22424773	LitSearch	K	Acetylation	U2OS	line	bone	cancer
O00299	CLIC1	155	22424773	LitSearch	T	Phosphorylation	U2OS	line	bone	cancer
O00299	CLIC1	156	22424773	LitSearch	S	Phosphorylation	U2OS	line	bone	cancer
O00299	CLIC1	211	22424773	LitSearch	S	Phosphorylation	U2OS	line	bone	cancer
O00299	CLIC1	49	22424773	LitSearch	K	Acetylation	U2OS	line	bone	cancer
O00299	CLIC1	113	21906983	Phosphositeplus.1010730	K	Ubiquitination	Unknown	unknown	unknown	other
O00299	CLIC1	118	19608861	PHOSIDA	K	Acetylation	Unknown	unknown	unknown	other
O00299	CLIC1	119	19608861	HPRD	K	Acetylation	Unknown	unknown	unknown	other
O00299	CLIC1	119	19608861	Phosphositeplus.1010730	K	Acetylation	Unknown	unknown	unknown	other
O00299	CLIC1	119	19608861	Swiss-Prot 1010711	K	Acetylation	Unknown	unknown	unknown	other
O00299	CLIC1	119	21139048	LitSearch	K	Ubiquitination	U2OS	line	bone	cancer
O00299	CLIC1	119	21890473	Phosphositeplus.1010730	K	Ubiquitination	Unknown	unknown	unknown	other
O00299	CLIC1	119	21906983	Phosphositeplus.1010730	K	Ubiquitination	Unknown	unknown	unknown	other
O00299	CLIC1	119	23749302	LitSearch	K	Acetylation	JurkatT	line	blood	cancer
O00299	CLIC1	119	23749302	LitSearch	K	Ubiquitination	JurkatT	line	blood	cancer
O00299	CLIC1	119	23954790	LitSearch	K	Acetylation	HeLa	line	cervix	cancer
O00299	CLIC1	12	19608861	PHOSIDA	K	Acetylation	Unknown	unknown	unknown	other
O00299	CLIC1	130	19608861	PHOSIDA	K	Acetylation	Unknown	unknown	unknown	other
O00299	CLIC1	130	28860605	LitSearch	K	Acetylation	HeLa	line	cervix cancer
O00299	CLIC1	131	19608861	HPRD	K	Acetylation	Unknown	unknown	unknown	other
O00299	CLIC1	131	19608861	Phosphositeplus.1010730	K	Acetylation	Unknown	unknown	unknown	other
O00299	CLIC1	131	19608861	Swiss-Prot 1010711	K	Acetylation	Unknown	unknown	unknown	other
O00299	CLIC1	131	21890473	Phosphositeplus.1010730	K	Ubiquitination	Unknown	unknown	unknown	other
O00299	CLIC1	131	21906983	Phosphositeplus.1010730	K	Ubiquitination	Unknown	unknown	unknown	other
O00299	CLIC1	131	23749302	LitSearch	K	Acetylation	JurkatT	line	blood	cancer
O00299	CLIC1	131	23749302	LitSearch	K	Ubiquitination	JurkatT	line	blood	cancer
O00299	CLIC1	131	23954790	LitSearch	K	Acetylation	HeLa	line	cervix	cancer
O00299	CLIC1	13	19608861	HPRD	K	Acetylation	Unknown	unknown	unknown	other
O00299	CLIC1	13	19608861	Phosphositeplus.1010730	K	Acetylation	Unknown	unknown	unknown	other
O00299	CLIC1	13	19608861	Swiss-Prot 1010711	K	Acetylation	Unknown	unknown	unknown	other
O00299	CLIC1	13	23749302	LitSearch	K	Acetylation	JurkatT	line	blood	cancer
O00299	CLIC1	134	19608861	PHOSIDA	K	Acetylation	Unknown	unknown	unknown	other
O00299	CLIC1	134	28860605	LitSearch	K	Acetylation	HeLa	line	cervix cancer
O00299	CLIC1	135	19608861	HPRD	K	Acetylation	Unknown	unknown	unknown	other
O00299	CLIC1	135	19608861	Phosphositeplus.1010730	K	Acetylation	Unknown	unknown	unknown	other
O00299	CLIC1	135	19608861	Swiss-Prot 1010711	K	Acetylation	Unknown	unknown	unknown	other
O00299	CLIC1	135	21890473	Phosphositeplus.1010730	K	Ubiquitination	Unknown	unknown	unknown	other
O00299	CLIC1	135	21906983	Phosphositeplus.1010730	K	Ubiquitination	Unknown	unknown	unknown	other
O00299	CLIC1	135	23749302	LitSearch	K	Acetylation	JurkatT	line	blood	cancer
O00299	CLIC1	137	28860605	LitSearch	K	Acetylation	HeLa	line	cervix cancer
O00299	CLIC1	138	21890473	Phosphositeplus.1010730	K	Ubiquitination	Unknown	unknown	unknown	other
O00299	CLIC1	138	21906983	Phosphositeplus.1010730	K	Ubiquitination	Unknown	unknown	unknown	other
O00299	CLIC1	138	23954790	LitSearch	K	Acetylation	HeLa	line	cervix	cancer
O00299	CLIC1	156	23749302	LitSearch	S	Phosphorylation	JurkatT	line	blood	cancer
O00299	CLIC1	163	18077418	HPRD	S	Phosphorylation	Unknown	unknown	unknown	other
O00299	CLIC1	165	27577262	LitSearch	R	Methylation	HEK293	line	kidney	other
O00299	CLIC1	166	21890473	Phosphositeplus.1010730	K	Ubiquitination	Unknown	unknown	unknown	other
O00299	CLIC1	166	23954790	LitSearch	K	Acetylation	HeLa	line	cervix	cancer
O00299	CLIC1	183	23749302	LitSearch	K	Acetylation	JurkatT	line	blood	cancer
O00299	CLIC1	183	23749302	LitSearch	K	Ubiquitination	JurkatT	line	blood	cancer
O00299	CLIC1	191	20140087	dbSNO 1.0	C	Nitrosylation	Unknown	unknown	unknown	other
O00299	CLIC1	195	27577262	LitSearch	R	Methylation	HEK293	line	kidney	other
O00299	CLIC1	20	21906983	Phosphositeplus.1010730	K	Ubiquitination	Unknown	unknown	unknown	other
O00299	CLIC1	204	27577262	LitSearch	R	Methylation	HEK293	line	kidney	other
O00299	CLIC1	2	19413330	Swiss-Prot 1010711	A	Acetylation	Unknown	unknown	unknown	other
O00299	CLIC1	233	20562096	Phosphositeplus.1010730	Y	Phosphorylation	Unknown	unknown	unknown	other
O00299	CLIC1	24	11551966	RedoxDB	C	Glutathionylation	Unknown	unknown	unknown	other
O00299	CLIC1	24	11551966	RedoxDB	C	Intra-disulfide	Unknown	unknown	unknown	other
O00299	CLIC1	24	14613939	RedoxDB	C	Glutathionylation	Unknown	unknown	unknown	other
O00299	CLIC1	24	14613939	RedoxDB	C	Intra-disulfide	Unknown	unknown	unknown	other
O00299	CLIC1	24	21085121	RedoxDB	C	Glutathionylation	Unknown	unknown	unknown	other
O00299	CLIC1	24	21085121	RedoxDB	C	Intra-disulfide	Unknown	unknown	unknown	other
O00299	CLIC1	24	-	Swiss-Prot 1010711	C	Glutathionylation	Unknown	unknown	unknown	other
O00299	CLIC1	49	21890473	Phosphositeplus.1010730	K	Ubiquitination	Unknown	unknown	unknown	other
O00299	CLIC1	49	21906983	Phosphositeplus.1010730	K	Ubiquitination	Unknown	unknown	unknown	other
O00299	CLIC1	49	23954790	LitSearch	K	Acetylation	HeLa	line	cervix	cancer
O00299	CLIC1	51	20068231	PHOSIDA	T	Phosphorylation	HeLa	line	cervix	cancer
O00299	CLIC1	57	21890473	Phosphositeplus.1010730	K	Ubiquitination	Unknown	unknown	unknown	other
O00299	CLIC1	59	14613939	RedoxDB	C	Intra-disulfide	Unknown	unknown	unknown	other
O00299	CLIC1	NA	21085121	LitSearch	NA	Sulfenic acid	JurkatT	line	blood	cancer
O00299	CLIC1	NA	21085121	LitSearch	NA	Sulfenic acid	JurkatT	line	blood	cancer
O00299	CLIC1	NA	21085121	LitSearch	NA	Sulfenic acid	MCF-7	line	breast	cancer
O00299	CLIC1	NA	21085121	LitSearch	NA	Sulfenic acid	MCF-7	line	breast	cancer
O00299	CLIC1	NA	21085121	LitSearch	NA	Sulfenic acid	MCF-7	line	breast	cancer
O00299	CLIC1	NA	21085121	LitSearch	NA	Sulfenic acid	MCF-7	line	breast	cancer
O00299	CLIC1	NA	21085121	LitSearch	NA	Sulfenic acid	MDA-MB-231	line	breast	cancer
O00299	CLIC1	NA	21085121	LitSearch	NA	Sulfenic acid	MDA-MB-231	line	breast	cancer
O00299	CLIC1	NA	21085121	LitSearch	NA	Sulfenic acid	MDA-MB-231	line	breast	cancer
O00299	CLIC1	NA	21085121	LitSearch	NA	Sulfenic acid	MDA-MB-231	line	breast	cancer
O00299	CLIC1	NA	23236377	LitSearch	K	Acetylation	U2OS	line	bone	cancer
O00299	CLIC1	NA	25255805	LitSearch	NA	Myristoylation	HeLa	line	cervix	cancer
O00299	CLIC1	NA	25953088	LitSearch	K	Acetylation	JurkatT	line	blood	cancer
O00299	CLIC1	NA	26657352	LitSearch	NA	Glycosylation	GastricCancer	sample	stomach	cancer
O00299	CLIC1	NA	26657352	LitSearch	NA	Phosphorylation	GastricCancer	sample	stomach	cancer
O00299	CLIC1	NA	27030425	LitSearch	NA	Palmitoylation	MCF10A	line	breast	other
O00299	CLIC1	NA	no_id_consult_db	SwissPalm	NA	Palmitoylation	Unknown	unknown	unknown	other
O00358	FOXE1	36	18452278	HPRD	T	Phosphorylation	Unknown	unknown	unknown	other
O00358	FOXE1	349	22424773	LitSearch	T	Phosphorylation	U2OS	line	bone	cancer
O00358	FOXE1	350	22424773	LitSearch	S	Phosphorylation	U2OS	line	bone	cancer
O00358	FOXE1	351	22424773	LitSearch	S	Phosphorylation	U2OS	line	bone	cancer
O00358	FOXE1	883	22424773	LitSearch	S	Phosphorylation	U2OS	line	bone	cancer
O00410	IPO5	NA	26571101	LitSearch	NA	Glycosylation	OVCAR-3	line	ovary	cancer
O00410	IPO5	NA	19645509	LitSearch	NA	Oxidation	HeLa	line	cervix	cancer
O00410	IPO5	705	25175731	LitSearch	C	S-Sulfenylation	RKO	line	colon	cancer
O00410	IPO5	933	25175731	LitSearch	C	S-Sulfenylation	RKO	line	colon	cancer
O00410	IPO5	NA	20061308	LitSearch	NA	Acetylation	HEK293	line	kidney	other
O00410	IPO5	NA	21076176	LitSearch	NA	Myristoylation	JurkatT	line	blood	cancer
O00410	IPO5	NA	21076176	LitSearch	NA	Palmitoylation	JurkatT	line	blood	cancer
O00410	IPO5	101	18452278	HPRD	S	Phosphorylation	Unknown	unknown	unknown	other
O00410	IPO5	125	23749302	LitSearch	K	Ubiquitination	JurkatT	line	blood	cancer
O00410	IPO5	126	23749302	LitSearch	K	Ubiquitination	JurkatT	line	blood	cancer
O00410	IPO5	20	20068231	Phosphositeplus.1010730	S	Phosphorylation	Unknown	unknown	unknown	other
O00410	IPO5	2	19413330	Swiss-Prot 1010711	A	Acetylation	Unknown	unknown	unknown	other
O00410	IPO5	304	18691976	Phosphositeplus.1010730	T	Phosphorylation	Unknown	unknown	unknown	other
O00410	IPO5	304	18691976	Swiss-Prot 1010711	T	Phosphorylation	Unknown	unknown	unknown	other
O00410	IPO5	322	18691976	HPRD	T	Phosphorylation	Unknown	unknown	unknown	other
O00410	IPO5	38	20068231	HPRD	S	Phosphorylation	Unknown	unknown	unknown	other
O00410	IPO5	45	23749302	LitSearch	K	Ubiquitination	JurkatT	line	blood	cancer
O00410	IPO5	454	23749302	LitSearch	K	Acetylation	JurkatT	line	blood	cancer
O00410	IPO5	491	21060948	Phosphositeplus.1010730	S	Phosphorylation	Unknown	unknown	unknown	other
O00410	IPO5	548	21890473	Phosphositeplus.1010730	K	Ubiquitination	Unknown	unknown	unknown	other
O00410	IPO5	574	23749302	LitSearch	K	Ubiquitination	JurkatT	line	blood	cancer
O00410	IPO5	633	18669648	PhosphoELM.10011	T	Phosphorylation	Unknown	unknown	unknown	other
O00410	IPO5	645	21659604	Phosphositeplus.1010730	T	Phosphorylation	Unknown	unknown	unknown	other
O00410	IPO5	651	18669648	HPRD	T	Phosphorylation	Unknown	unknown	unknown	other
O00410	IPO5	652	18669648	PhosphoELM.10011	S	Phosphorylation	Unknown	unknown	unknown	other
O00410	IPO5	652	18669648	Phosphositeplus.1010730	S	Phosphorylation	Unknown	unknown	unknown	other
O00410	IPO5	652	18691976	Phosphositeplus.1010730	S	Phosphorylation	Unknown	unknown	unknown	other
O00410	IPO5	652	18691976	Swiss-Prot 1010711	S	Phosphorylation	Unknown	unknown	unknown	other
O00410	IPO5	652	21659604	Phosphositeplus.1010730	S	Phosphorylation	Unknown	unknown	unknown	other
O00410	IPO5	670	18452278	HPRD	S	Phosphorylation	Unknown	unknown	unknown	other
O00410	IPO5	670	18669648	HPRD	S	Phosphorylation	Unknown	unknown	unknown	other
O00410	IPO5	670	18691976	HPRD	S	Phosphorylation	Unknown	unknown	unknown	other
O00410	IPO5	670	23749302	LitSearch	S	Phosphorylation	JurkatT	line	blood	cancer
O00410	IPO5	696	23749302	LitSearch	K	Ubiquitination	JurkatT	line	blood	cancer
O00410	IPO5	708	23749302	LitSearch	K	Ubiquitination	JurkatT	line	blood	cancer
O00410	IPO5	827	17081983	Swiss-Prot 1010711	S	Phosphorylation	Unknown	unknown	unknown	other
O00410	IPO5	827	18669648	PhosphoELM.10011	S	Phosphorylation	Unknown	unknown	unknown	other
O00410	IPO5	827	18669648	Phosphositeplus.1010730	S	Phosphorylation	Unknown	unknown	unknown	other
O00410	IPO5	827	18669648	Swiss-Prot 1010711	S	Phosphorylation	Unknown	unknown	unknown	other
O00410	IPO5	827	18691976	Phosphositeplus.1010730	S	Phosphorylation	Unknown	unknown	unknown	other
O00410	IPO5	827	18691976	Swiss-Prot 1010711	S	Phosphorylation	Unknown	unknown	unknown	other
O00410	IPO5	827	19690332	Phosphositeplus.1010730	S	Phosphorylation	Unknown	unknown	unknown	other
O00410	IPO5	827	19690332	Swiss-Prot 1010711	S	Phosphorylation	Unknown	unknown	unknown	other
O00410	IPO5	827	20068231	Phosphositeplus.1010730	S	Phosphorylation	Unknown	unknown	unknown	other
O00410	IPO5	829	27577262	LitSearch	R	Methylation	HEK293	line	kidney	other
O00410	IPO5	845	17081983	HPRD	S	Phosphorylation	Unknown	unknown	unknown	other
O00410	IPO5	845	18669648	HPRD	S	Phosphorylation	Unknown	unknown	unknown	other
O00410	IPO5	845	18691976	HPRD	S	Phosphorylation	Unknown	unknown	unknown	other
O00410	IPO5	845	20068231	HPRD	S	Phosphorylation	Unknown	unknown	unknown	other
O00410	IPO5	872	23954790	LitSearch	K	Succinylation	HeLa	line	cervix	cancer
O00410	IPO5	89	18452278	HPRD	S	Phosphorylation	Unknown	unknown	unknown	other
O00410	IPO5	972	23329793	LitSearch	C	Nitrosylation	PulmonaryArterialEndothelial	sample	lung	healthy
O00410	IPO5	981	23749302	LitSearch	K	Ubiquitination	JurkatT	line	blood	cancer
O00410	IPO5	NA	25953088	LitSearch	K	Acetylation	JurkatT	line	blood	cancer
O00410	IPO5	NA	26699800	LitSearch	S	Phosphorylation	NFF	?	foreskin	healthy
O00410	IPO5	NA	no_id_consult_db	SwissPalm	NA	Palmitoylation	Unknown	unknown	unknown	other
O00411	POLRMT	115	19007248	HPRD	T	Phosphorylation	Unknown	unknown	unknown	other
O00411	POLRMT	115	19007248	Swiss-Prot 1010711	T	Phosphorylation	Unknown	unknown	unknown	other
O00411	POLRMT	1197	21890473	Phosphositeplus.1010730	K	Ubiquitination	Unknown	unknown	unknown	other
O00411	POLRMT	402	23749302	LitSearch	K	Acetylation	JurkatT	line	blood	cancer
O00411	POLRMT	532	23749302	LitSearch	K	Ubiquitination	JurkatT	line	blood	cancer
O00411	POLRMT	622	23954790	LitSearch	K	Succinylation	HeLa	line	cervix	cancer
O00411	POLRMT	77	19691289	HPRD	S	Phosphorylation	Unknown	unknown	unknown	other
O00411	POLRMT	77	19691289	Phosphositeplus.1010730	S	Phosphorylation	Unknown	unknown	unknown	other
O00411	POLRMT	8	27577262	LitSearch	R	Methylation	HEK293	line	kidney	other
O00411	POLRMT	NA	23236377	LitSearch	K	Acetylation	U2OS	line	bone	cancer
O00411	POLRMT	NA	23644510	LitSearch	K	Methylation	HeLa	line	cervix	cancer
O00418	EEF2K	NA	24719451	LitSearch	NA	Phosphorylation	OvarianCancer	sample	ovary	cancer
O00418	EEF2K	NA	24719451	LitSearch	NA	Phosphorylation	WHIM20	line	breast	cancer
O00418	EEF2K	NA	24719451	LitSearch	NA	Phosphorylation	WHIM20	line	breast	cancer
O00418	EEF2K	NA	24719451	LitSearch	NA	Phosphorylation	WHIM6	line	breast	cancer
O00418	EEF2K	NA	24719451	LitSearch	NA	Phosphorylation	WHIM6	line	breast	cancer
O00418	EEF2K	18	22424773	LitSearch	S	Phosphorylation	U2OS	line	bone	cancer
O00418	EEF2K	470	22424773	LitSearch	S	Phosphorylation	U2OS	line	bone	cancer
O00418	EEF2K	474	22424773	LitSearch	S	Phosphorylation	U2OS	line	bone	cancer
O00418	EEF2K	71	22424773	LitSearch	S	Phosphorylation	U2OS	line	bone	cancer
O00418	EEF2K	72	22424773	LitSearch	S	Phosphorylation	U2OS	line	bone	cancer
O00418	EEF2K	74	22424773	LitSearch	S	Phosphorylation	U2OS	line	bone	cancer
O00418	EEF2K	NA	27600370	LitSearch	R	Methylation	Bladder	sample	bladder	healthy
O00418	EEF2K	135	17287340	HPRD	S	Phosphorylation	Unknown	unknown	unknown	other
O00418	EEF2K	135	17287340	PhosphoELM.10011	S	Phosphorylation	Unknown	unknown	unknown	other
O00418	EEF2K	135	17287340	Phosphositeplus.1010730	S	Phosphorylation	Unknown	unknown	unknown	other
O00418	EEF2K	135	17287340	Swiss-Prot 1010711	S	Phosphorylation	Unknown	unknown	unknown	other
O00418	EEF2K	162	21890473	Phosphositeplus.1010730	K	Ubiquitination	Unknown	unknown	unknown	other
O00418	EEF2K	178	27577262	LitSearch	R	Methylation	HEK293	line	kidney	other
O00418	EEF2K	18	14729942	Phosphositeplus.1010730	S	Phosphorylation	Unknown	unknown	unknown	other
O00418	EEF2K	18	15144186	PhosphoELM.10011	S	Phosphorylation	Unknown	unknown	unknown	other
O00418	EEF2K	18	15144186	Phosphositeplus.1010730	S	Phosphorylation	Unknown	unknown	unknown	other
O00418	EEF2K	18	15144186	Swiss-Prot 1010711	S	Phosphorylation	Unknown	unknown	unknown	other
O00418	EEF2K	18	16964243	PhosphoELM.10011	S	Phosphorylation	Unknown	unknown	unknown	other
O00418	EEF2K	18	16964243	Phosphositeplus.1010730	S	Phosphorylation	Unknown	unknown	unknown	other
O00418	EEF2K	18	16964243	Swiss-Prot 1010711	S	Phosphorylation	Unknown	unknown	unknown	other
O00418	EEF2K	18	16964243	SysPTM 1.1	S	Phosphorylation	Unknown	unknown	unknown	other
O00418	EEF2K	18	17081983	PHOSIDA	S	Phosphorylation	HeLa	line	cervix	cancer
O00418	EEF2K	18	17081983	PhosphoELM.10011	S	Phosphorylation	Unknown	unknown	unknown	other
O00418	EEF2K	18	17081983	Phosphositeplus.1010730	S	Phosphorylation	Unknown	unknown	unknown	other
O00418	EEF2K	18	17081983	Swiss-Prot 1010711	S	Phosphorylation	Unknown	unknown	unknown	other
O00418	EEF2K	18	17081983	SysPTM 1.1	S	Phosphorylation	Unknown	unknown	unknown	other
O00418	EEF2K	18	17322306	HPRD	S	Phosphorylation	Unknown	unknown	unknown	other
O00418	EEF2K	18	18669648	HPRD	S	Phosphorylation	Unknown	unknown	unknown	other
O00418	EEF2K	18	18669648	PhosphoELM.10011	S	Phosphorylation	Unknown	unknown	unknown	other
O00418	EEF2K	18	18669648	Phosphositeplus.1010730	S	Phosphorylation	Unknown	unknown	unknown	other
O00418	EEF2K	18	18669648	Swiss-Prot 1010711	S	Phosphorylation	Unknown	unknown	unknown	other
O00418	EEF2K	18	18669648	SysPTM 1.1	S	Phosphorylation	Unknown	unknown	unknown	other
O00418	EEF2K	18	18767875	HPRD	S	Phosphorylation	Unknown	unknown	unknown	other
O00418	EEF2K	18	19413330	HPRD	S	Phosphorylation	Unknown	unknown	unknown	other
O00418	EEF2K	18	19413330	Swiss-Prot 1010711	S	Phosphorylation	Unknown	unknown	unknown	other
O00418	EEF2K	18	19651622	HPRD	S	Phosphorylation	Unknown	unknown	unknown	other
O00418	EEF2K	18	19664994	HPRD	S	Phosphorylation	Unknown	unknown	unknown	other
O00418	EEF2K	18	19664994	Phosphositeplus.1010730	S	Phosphorylation	Unknown	unknown	unknown	other
O00418	EEF2K	18	19664995	HPRD	S	Phosphorylation	Unknown	unknown	unknown	other
O00418	EEF2K	18	19664995	Phosphositeplus.1010730	S	Phosphorylation	Unknown	unknown	unknown	other
O00418	EEF2K	18	19690332	Phosphositeplus.1010730	S	Phosphorylation	Unknown	unknown	unknown	other
O00418	EEF2K	18	19690332	Swiss-Prot 1010711	S	Phosphorylation	Unknown	unknown	unknown	other
O00418	EEF2K	18	20068231	HPRD	S	Phosphorylation	Unknown	unknown	unknown	other
O00418	EEF2K	18	20068231	PHOSIDA	S	Phosphorylation	HeLa	line	cervix	cancer
O00418	EEF2K	18	20068231	Phosphositeplus.1010730	S	Phosphorylation	Unknown	unknown	unknown	other
O00418	EEF2K	18	21406692	Phosphositeplus.1010730	S	Phosphorylation	Unknown	unknown	unknown	other
O00418	EEF2K	18	21659604	Phosphositeplus.1010730	S	Phosphorylation	Unknown	unknown	unknown	other
O00418	EEF2K	18	22115753	Phosphositeplus.1010730	S	Phosphorylation	Unknown	unknown	unknown	other
O00418	EEF2K	18	23749302	LitSearch	S	Phosphorylation	JurkatT	line	blood	cancer
O00418	EEF2K	236	18083107	Phosphositeplus.1010730	Y	Phosphorylation	Unknown	unknown	unknown	other
O00418	EEF2K	238	21890473	Phosphositeplus.1010730	K	Ubiquitination	Unknown	unknown	unknown	other
O00418	EEF2K	27	17081983	HPRD	S	Phosphorylation	Unknown	unknown	unknown	other
O00418	EEF2K	27	17081983	PHOSIDA	S	Phosphorylation	HeLa	line	cervix	cancer
O00418	EEF2K	27	17081983	Swiss-Prot 1010711	S	Phosphorylation	Unknown	unknown	unknown	other
O00418	EEF2K	27	17081983	SysPTM 1.1	S	Phosphorylation	Unknown	unknown	unknown	other
O00418	EEF2K	27	19413330	HPRD	S	Phosphorylation	Unknown	unknown	unknown	other
O00418	EEF2K	27	19413330	Swiss-Prot 1010711	S	Phosphorylation	Unknown	unknown	unknown	other
O00418	EEF2K	31	17081983	HPRD	S	Phosphorylation	Unknown	unknown	unknown	other
O00418	EEF2K	31	17081983	PHOSIDA	S	Phosphorylation	HeLa	line	cervix	cancer
O00418	EEF2K	31	17081983	Swiss-Prot 1010711	S	Phosphorylation	Unknown	unknown	unknown	other
O00418	EEF2K	31	17081983	SysPTM 1.1	S	Phosphorylation	Unknown	unknown	unknown	other
O00418	EEF2K	31	19413330	HPRD	S	Phosphorylation	Unknown	unknown	unknown	other
O00418	EEF2K	31	19413330	Swiss-Prot 1010711	S	Phosphorylation	Unknown	unknown	unknown	other
O00418	EEF2K	341	21890473	Phosphositeplus.1010730	K	Ubiquitination	Unknown	unknown	unknown	other
O00418	EEF2K	341	21906983	Phosphositeplus.1010730	K	Ubiquitination	Unknown	unknown	unknown	other
O00418	EEF2K	341	23749302	LitSearch	K	Ubiquitination	JurkatT	line	blood	cancer
O00418	EEF2K	347	21890473	Phosphositeplus.1010730	K	Ubiquitination	Unknown	unknown	unknown	other
O00418	EEF2K	348	18669648	HPRD	T	Phosphorylation	Unknown	unknown	unknown	other
O00418	EEF2K	348	18669648	PhosphoELM.10011	T	Phosphorylation	Unknown	unknown	unknown	other
O00418	EEF2K	348	18669648	Phosphositeplus.1010730	T	Phosphorylation	Unknown	unknown	unknown	other
O00418	EEF2K	348	18669648	Swiss-Prot 1010711	T	Phosphorylation	Unknown	unknown	unknown	other
O00418	EEF2K	348	18669648	SysPTM 1.1	T	Phosphorylation	Unknown	unknown	unknown	other
O00418	EEF2K	348	19276368	Phosphositeplus.1010730	T	Phosphorylation	Unknown	unknown	unknown	other
O00418	EEF2K	348	20068231	HPRD	T	Phosphorylation	Unknown	unknown	unknown	other
O00418	EEF2K	348	20068231	Phosphositeplus.1010730	T	Phosphorylation	Unknown	unknown	unknown	other
O00418	EEF2K	348	22216903	Phosphositeplus.1010730	T	Phosphorylation	Unknown	unknown	unknown	other
O00418	EEF2K	348	22329831	Phosphositeplus.1010730	T	Phosphorylation	Unknown	unknown	unknown	other
O00418	EEF2K	353	22216903	Phosphositeplus.1010730	T	Phosphorylation	Unknown	unknown	unknown	other
O00418	EEF2K	353	22329831	Phosphositeplus.1010730	T	Phosphorylation	Unknown	unknown	unknown	other
O00418	EEF2K	359	11500363	HPRD	S	Phosphorylation	Unknown	unknown	unknown	other
O00418	EEF2K	359	11500363	Phosphositeplus.1010730	S	Phosphorylation	Unknown	unknown	unknown	other
O00418	EEF2K	359	11500363	Swiss-Prot 1010711	S	Phosphorylation	Unknown	unknown	unknown	other
O00418	EEF2K	359	12171600	HPRD	S	Phosphorylation	Unknown	unknown	unknown	other
O00418	EEF2K	359	12171600	PhosphoELM.10011	S	Phosphorylation	Unknown	unknown	unknown	other
O00418	EEF2K	359	12171600	Phosphositeplus.1010730	S	Phosphorylation	Unknown	unknown	unknown	other
O00418	EEF2K	359	14709557	Phosphositeplus.1010730	S	Phosphorylation	Unknown	unknown	unknown	other
O00418	EEF2K	359	15024086	Phosphositeplus.1010730	S	Phosphorylation	Unknown	unknown	unknown	other
O00418	EEF2K	359	18337751	Phosphositeplus.1010730	S	Phosphorylation	Unknown	unknown	unknown	other
O00418	EEF2K	359	18337751	Swiss-Prot 1010711	S	Phosphorylation	Unknown	unknown	unknown	other
[truncated: 63,536 more rows]
