# Supplementary material for: An atlas of posttranslational modifications on RNA binding proteins
Source: Nucleic Acids Res. 2022 Apr 19;50(8):4329–39. doi: 10.1093/nar/gkac243 (PMC9071496; doi:10.1093/nar/gkac243)
Supplement: gkac243_Supplemental_Files [file gkac243_supplemental_files.zip › Table_S3_Mutations_Near_PTMs.tsv.xlsx]

## Sheet: PTMs_near_mutations_long_ubifix
TCGA_Mutation_ID	Uniprot_ID	Mutation_AA_Pos	PTM_AA_Pos	Mutation_Distance_from_PTM	PTM_Type
000046ea-c5b6-51fe-ba5d-df704be730e8	P62917	154	144	10	Ubiquitination
000046ea-c5b6-51fe-ba5d-df704be730e8	P62917	154	145	9	Ubiquitination
000046ea-c5b6-51fe-ba5d-df704be730e8	P62917	154	154	0	Phosphorylation
00009afe-8119-524f-bb38-13c4ac9c1291	Q07955	66	65	1	Methylation
00009afe-8119-524f-bb38-13c4ac9c1291	Q07955	66	72	-6	Phosphorylation
0000ea3a-3757-5158-9466-690a55df689b	P78527	2343	2334	9	Ubiquitination
0000ea3a-3757-5158-9466-690a55df689b	P78527	2343	2342	1	S-Sulfenylation
0000ea3a-3757-5158-9466-690a55df689b	P78527	2343	2342	1	Nitrosylation
0000ea3a-3757-5158-9466-690a55df689b	P78527	2343	2347	-4	Ubiquitination
0000ea3a-3757-5158-9466-690a55df689b	P78527	2343	2350	-7	Ubiquitination
00010709-f399-5595-894c-5335ce5276fd,bd995cf7-237f-5ec1-be5d-82f8da779082	Q9UPN3	4947	4946	1	Phosphorylation
00012db9-4dd5-568e-a379-5faec2be440a	P61221	548	541	7	Ubiquitination
00014654-85ce-5530-a5dc-588f8f73d799	P24928	1849	1839	10	Phosphorylation
00014654-85ce-5530-a5dc-588f8f73d799	P24928	1849	1840	9	Phosphorylation
00014654-85ce-5530-a5dc-588f8f73d799	P24928	1849	1842	7	Phosphorylation
00014654-85ce-5530-a5dc-588f8f73d799	P24928	1849	1843	6	Phosphorylation
00014654-85ce-5530-a5dc-588f8f73d799	P24928	1849	1845	4	Phosphorylation
00014654-85ce-5530-a5dc-588f8f73d799	P24928	1849	1846	3	Phosphorylation
00014654-85ce-5530-a5dc-588f8f73d799	P24928	1849	1847	2	Phosphorylation
00014654-85ce-5530-a5dc-588f8f73d799	P24928	1849	1849	0	Phosphorylation
00014654-85ce-5530-a5dc-588f8f73d799	P24928	1849	1850	-1	Phosphorylation
00014654-85ce-5530-a5dc-588f8f73d799	P24928	1849	1853	-4	Phosphorylation
00014654-85ce-5530-a5dc-588f8f73d799	P24928	1849	1854	-5	Phosphorylation
00014654-85ce-5530-a5dc-588f8f73d799	P24928	1849	1856	-7	Phosphorylation
00014654-85ce-5530-a5dc-588f8f73d799	P24928	1849	1857	-8	Phosphorylation
00016fab-3852-5d49-a426-16fd1d56842e	Q9BWT3	521	516	5	Phosphorylation
00016fab-3852-5d49-a426-16fd1d56842e	Q9BWT3	521	525	-4	Phosphorylation
00016fab-3852-5d49-a426-16fd1d56842e	Q9BWT3	521	528	-7	Phosphorylation
0001d887-e887-583e-b2d6-968590f30973,b00bbe74-6b6f-5e88-9302-f6d27a2ed06d	Q92545	1617	1619	-2	Phosphorylation
0002c2a8-0a23-53df-94ca-8b1b26dee241,2dfb8687-4afd-586d-91d6-61c18580844f	P04114	3892	3895	-3	Glycosylation
00031bd5-6b9c-5721-a852-c8704895b485	O43583	30	20	10	Phosphorylation
00031bd5-6b9c-5721-a852-c8704895b485	O43583	30	22	8	Ubiquitination
00031bd5-6b9c-5721-a852-c8704895b485	O43583	30	27	3	Phosphorylation
00038bc4-e1bf-5c3b-ac80-f6bf188c68d5	Q93073	333	333	0	Methylation
0003f4c7-019d-56cc-96a1-26241d70160c	Q9HCS7	413	420	-7	Acetylation
0003f4c7-019d-56cc-96a1-26241d70160c	Q9HCS7	413	420	-7	Ubiquitination
000471b7-1554-551e-953e-e41ad40596cc	Q9NW64	216	212	4	Acetylation
0004f7ff-76a2-5d22-8d65-4c8eaa2a1c45	P29966	29	26	3	Phosphorylation
0004f7ff-76a2-5d22-8d65-4c8eaa2a1c45	P29966	29	27	2	Phosphorylation
0004f7ff-76a2-5d22-8d65-4c8eaa2a1c45	P29966	29	29	0	Phosphorylation
00073864-6b23-5a86-9df7-4d1033e03538	O00458	29	21	8	Phosphorylation
000739c1-22a9-50ad-9485-f182edd91723	Q13247	310	301	9	Phosphorylation
000739c1-22a9-50ad-9485-f182edd91723	Q13247	310	303	7	Phosphorylation
000739c1-22a9-50ad-9485-f182edd91723	Q13247	310	314	-4	Phosphorylation
000739c1-22a9-50ad-9485-f182edd91723	Q13247	310	316	-6	Phosphorylation
00082cb1-ee67-5b4f-8c54-33a17144cd35	Q99459	392	385	7	Phosphorylation
00082cb1-ee67-5b4f-8c54-33a17144cd35	Q99459	392	396	-4	Phosphorylation
00082cb1-ee67-5b4f-8c54-33a17144cd35	Q99459	392	390	2	Phosphorylation
00082cb1-ee67-5b4f-8c54-33a17144cd35	Q99459	392	391	1	Caspase
00082cb1-ee67-5b4f-8c54-33a17144cd35	Q99459	392	393	-1	Phosphorylation
00090bfa-a881-5f6e-a168-56134e176156	Q14839	829	829	0	Methylation
00097954-15f1-5d47-bd03-c1bd7e10a224	Q9HBL0	618	609	9	Phosphorylation
00097954-15f1-5d47-bd03-c1bd7e10a224	Q9HBL0	618	619	-1	Phosphorylation
00097954-15f1-5d47-bd03-c1bd7e10a224	Q9HBL0	618	621	-3	Phosphorylation
000a1f4b-80e5-523c-90b8-18920e626daf	P55072	20	13	7	Phosphorylation
000a1f4b-80e5-523c-90b8-18920e626daf	P55072	20	14	6	Phosphorylation
000a1f4b-80e5-523c-90b8-18920e626daf	P55072	20	18	2	Acetylation
000a1f4b-80e5-523c-90b8-18920e626daf	P55072	20	18	2	Ubiquitination
000a1f4b-80e5-523c-90b8-18920e626daf	P55072	20	20	0	Ubiquitination
000a1f4b-80e5-523c-90b8-18920e626daf	P55072	20	22	-2	Methylation
000a1f4b-80e5-523c-90b8-18920e626daf	P55072	20	25	-5	Methylation
000a6f36-cec9-50c4-a360-2587a5ea22af,ce4971ca-2d58-51bc-8f16-48692a60d8d5	O60885	528	536	-8	Hydroxylation
e1d23ad8-ed72-598c-a015-bbb0e5ca602f,000b214b-6341-52d6-86ca-f95223b17478	O43592	165	172	-7	Ubiquitination
000d0427-3a9a-533d-a3e7-d77bc3efd844	Q9HA77	203	198	5	Succinylation
3b201b76-6732-5a2f-ba9b-ef3659375c1b,000de764-9f00-5fca-9bcf-6acae0b43654	P21399	586	580	6	Ubiquitination
000e2ffc-6479-5053-bbfc-9358f4e2e0de	P62937	63	62	1	Glutathionylation
000e2ffc-6479-5053-bbfc-9358f4e2e0de	P62937	63	71	-8	Glycosylation
000ebc2a-2798-5ff1-92b6-3a7247550d56	Q13835	531	526	5	Phosphorylation
bb57a03e-f5cb-5e0c-96fe-ea29502446b3,f91ebd70-35da-5f13-b842-97aee06535be,2aad4779-be14-5d95-8be7-28f67c600c66,000fb903-f3c3-52c1-b520-75b97facea86,c285e514-b5c9-5d4c-ba43-84de9b959d3b,953d0e75-017c-5ee0-a41b-e1d7a05b8e3b,9c345398-d108-5763-a29f-6066aeed43c0,f65c14d4-9a7c-51ea-a54f-0201019bd81f,596df720-2a6c-5864-8876-db057746a773,ad4e252f-90ba-5f07-a0f0-814c222a9770,430d1cb7-5d63-5cce-900d-e3f1f…	P04637	176	182	-6	Glutathionylation
bb57a03e-f5cb-5e0c-96fe-ea29502446b3,f91ebd70-35da-5f13-b842-97aee06535be,2aad4779-be14-5d95-8be7-28f67c600c66,000fb903-f3c3-52c1-b520-75b97facea86,c285e514-b5c9-5d4c-ba43-84de9b959d3b,953d0e75-017c-5ee0-a41b-e1d7a05b8e3b,9c345398-d108-5763-a29f-6066aeed43c0,f65c14d4-9a7c-51ea-a54f-0201019bd81f,596df720-2a6c-5864-8876-db057746a773,ad4e252f-90ba-5f07-a0f0-814c222a9770,430d1cb7-5d63-5cce-900d-e3f1f…	P04637	176	183	-7	Phosphorylation
00104d95-599c-5cff-9d80-024ca5e49d16	Q9BW71	502	500	2	Phosphorylation
00115365-1d14-5acf-a997-eaf0ee85f972,bb3d9ae2-0285-5d18-bbde-3b93db34bcd6	P21333	2396	2388	8	Phosphorylation
00116d17-3bd6-5461-8845-4b60a2936f77	Q8WWY3	296	289	7	Methylation
00117007-8464-576e-9c4e-d0618c693bf8	Q92576	1561	1568	-7	Phosphorylation
77dc6e83-6cb1-5136-952b-34e45be60ae2,00119ed7-422b-5537-ab64-00564b11c9b9	Q8NF91	170	165	5	Phosphorylation
0011c755-0a09-56f8-a00e-8d9c8f1f2fc8	Q8IYB3	779	769	10	Phosphorylation
0011c755-0a09-56f8-a00e-8d9c8f1f2fc8	Q8IYB3	779	773	6	Phosphorylation
0011c755-0a09-56f8-a00e-8d9c8f1f2fc8	Q8IYB3	779	775	4	Phosphorylation
0011c755-0a09-56f8-a00e-8d9c8f1f2fc8	Q8IYB3	779	777	2	Phosphorylation
0011c755-0a09-56f8-a00e-8d9c8f1f2fc8	Q8IYB3	779	778	1	Phosphorylation
0011c755-0a09-56f8-a00e-8d9c8f1f2fc8	Q8IYB3	779	781	-2	Phosphorylation
0011f629-c676-5cdd-b96d-7e64bf91a421	Q13485	424	428	-4	Acetylation
00123986-cc3c-5568-9965-43273251b232	O00159	412	404	8	Ubiquitination
00123986-cc3c-5568-9965-43273251b232	O00159	412	408	4	Phosphorylation
00123986-cc3c-5568-9965-43273251b232	O00159	412	410	2	Phosphorylation
00123986-cc3c-5568-9965-43273251b232	O00159	412	413	-1	Phosphorylation
00123986-cc3c-5568-9965-43273251b232	O00159	412	415	-3	Phosphorylation
0012919c-0456-5fad-b4f8-36309a5eaf4a	Q96ST2	241	235	6	Phosphorylation
0012919c-0456-5fad-b4f8-36309a5eaf4a	Q96ST2	241	237	4	Phosphorylation
0012919c-0456-5fad-b4f8-36309a5eaf4a	Q96ST2	241	248	-7	Phosphorylation
0012919c-0456-5fad-b4f8-36309a5eaf4a	Q96ST2	241	250	-9	Phosphorylation
0012ff89-66d2-56bf-9ef2-5d572074c5b6	O95602	234	238	-4	Ubiquitination
0012ff89-66d2-56bf-9ef2-5d572074c5b6	O95602	234	240	-6	Phosphorylation
00130d2c-7bb8-55e7-a7d0-3f7c57cbd3a9	Q9NU22	630	636	-6	Ubiquitination
00148170-8e07-52ec-97bf-2825a2b8150d	Q92820	98	103	-5	Methylation
00148170-8e07-52ec-97bf-2825a2b8150d	Q92820	98	104	-6	Methylation
5947b0e0-0ce4-5cbc-bcc3-933203506c98,95402c13-df91-55dd-8a03-846f6da4de3b,00149a8d-22af-54c2-8453-12dfd990ae5d	Q9NSD9	322	329	-7	Acetylation
5947b0e0-0ce4-5cbc-bcc3-933203506c98,95402c13-df91-55dd-8a03-846f6da4de3b,00149a8d-22af-54c2-8453-12dfd990ae5d	Q9NSD9	322	329	-7	Ubiquitination
00153cdc-f77b-5298-9c13-dd2dd7ffbf90,514f3654-0a3c-5bc0-87ef-1aafb09cb47f	Q9HCK8	1550	1540	10	Phosphorylation
0015d061-cd24-5c5c-8c87-f6408c6aca48,7dffaada-5ce1-57de-86d6-ba2551bd2bff	Q9H4K7	126	123	3	Ubiquitination
0015d061-cd24-5c5c-8c87-f6408c6aca48,7dffaada-5ce1-57de-86d6-ba2551bd2bff	Q9H4K7	126	124	2	Phosphorylation
0015d061-cd24-5c5c-8c87-f6408c6aca48,7dffaada-5ce1-57de-86d6-ba2551bd2bff	Q9H4K7	126	130	-4	Phosphorylation
0016c339-afc6-542b-bfae-20e85923f6a5	Q8NI36	407	413	-6	Ubiquitination
0016c339-afc6-542b-bfae-20e85923f6a5	Q8NI36	407	416	-9	Ubiquitination
0016d823-6a7f-5f35-994a-a13630e9fed3	O75175	735	737	-2	Ubiquitination
001802df-a052-565a-b3d4-80f17f708299,89b5f933-7aa1-5454-9fa7-3042694acddf	P13667	239	245	-6	Succinylation
00182e70-1ac8-52b0-92b8-7a0622ed3ab6	Q9NUL3	458	455	3	Phosphorylation
00182e70-1ac8-52b0-92b8-7a0622ed3ab6	Q9NUL3	458	460	-2	Phosphorylation
0018ced2-cc80-5773-9859-3d3d9a86f82d	P38159	134	124	10	Phosphorylation
0018ced2-cc80-5773-9859-3d3d9a86f82d	P38159	134	125	9	Methylation
0018ced2-cc80-5773-9859-3d3d9a86f82d	P38159	134	134	0	Phosphorylation
0018ced2-cc80-5773-9859-3d3d9a86f82d	P38159	134	141	-7	Phosphorylation
0018ced2-cc80-5773-9859-3d3d9a86f82d	P38159	134	144	-10	Methylation
001974e6-d8c0-573b-bba9-dac8be42976a	Q8N1F7	136	141	-5	Ubiquitination
00198fb5-b00d-5bbd-a9aa-4e297a4c242c	P12830	209	211	-2	Phosphorylation
0019a4ee-5920-52d6-829d-12918206c084	P04080	73	68	5	Methylation
0019a4ee-5920-52d6-829d-12918206c084	P04080	73	78	-5	Acetylation
0019a4ee-5920-52d6-829d-12918206c084	P04080	73	78	-5	Ubiquitination
318b092c-b3e2-5ba4-a287-cf489cfbd99e,0723d31f-536a-508e-9408-23f785b1a5c6,0019d9c5-8e3f-5a83-ae2b-c9bf619c8ee2	P25054	777	780	-3	Phosphorylation
0019dbfc-4742-5340-99df-07461b95b561	O43660	238	229	9	Ubiquitination
0019dbfc-4742-5340-99df-07461b95b561	O43660	238	237	1	Ubiquitination
001a05ca-8c98-5fad-adb8-ffabf44675cf	Q92499	104	98	6	Methylation
001a5bed-ba5f-5cfb-8e43-f72a1b563d2b,063045c9-d080-5582-9aa7-4d750a6fdc33	Q07954	1999	1995	4	Glycosylation
13e58af8-aca3-54ee-9fa8-b539572bc398,001aed42-e54d-5f3d-b5c1-292940e0a533,f0fb5307-6d89-588d-9827-f38b9a76e53f	P46734	288	279	9	Ubiquitination
001b7d3e-c545-5264-9202-16ba8d5099b2,332cea28-08f7-5c0a-8293-84882d89ae1f	O14641	12	18	-6	Phosphorylation
001b7d3e-c545-5264-9202-16ba8d5099b2,332cea28-08f7-5c0a-8293-84882d89ae1f	O14641	12	2	10	Acetylation
001bcc83-bc21-5c07-b291-74ee884f207c	Q02790	296	286	10	Phosphorylation
001bcc83-bc21-5c07-b291-74ee884f207c	Q02790	296	293	3	Phosphorylation
001bcc83-bc21-5c07-b291-74ee884f207c	Q02790	296	294	2	Succinylation
001d1c43-da1e-5481-b63f-ee2ba40c1179	Q96E39	7	1	6	Acetylation
001d1c43-da1e-5481-b63f-ee2ba40c1179	Q96E39	7	2	5	Acetylation
001d1c43-da1e-5481-b63f-ee2ba40c1179	Q96E39	7	9	-2	Ubiquitination
001d8041-a588-5046-94b6-05956141af92	O14787	173	169	4	Hydroxylation
001d8041-a588-5046-94b6-05956141af92	O14787	173	175	-2	Hydroxylation
001d8e68-7f70-51ff-b14f-31f6d1b817cb	Q13586	271	267	4	Ubiquitination
001f45c0-9357-5f64-8ee4-890558e7e568	P38398	1261	1266	-5	Phosphorylation
001f45c0-9357-5f64-8ee4-890558e7e568	P38398	1261	1271	-10	Phosphorylation
d8b5cbfe-db9e-5986-adec-6b3fbf36db20,001fe482-0d50-5e0a-bd24-e56f2caa8c61	Q9H7N4	229	234	-5	Phosphorylation
d8b5cbfe-db9e-5986-adec-6b3fbf36db20,001fe482-0d50-5e0a-bd24-e56f2caa8c61	Q9H7N4	229	238	-9	Phosphorylation
d8b5cbfe-db9e-5986-adec-6b3fbf36db20,001fe482-0d50-5e0a-bd24-e56f2caa8c61	Q9H7N4	229	239	-10	Phosphorylation
0020505c-90c6-5fdb-b005-8a0cb783aa25	A0AV96	336	332	4	Methylation
002147da-6174-514e-b954-c7a2599db7ad	Q9NZM1	1012	1015	-3	Phosphorylation
00218258-65d0-5db4-87ce-cc10a644f427	Q5H9R7	189	190	-1	Ubiquitination
00219017-75e3-5ba0-9105-2828fd65acfa	O15541	323	329	-6	Phosphorylation
0021bddb-105f-5c94-bd63-250bd95cb7a4	Q15046	308	305	3	Ubiquitination
0021bddb-105f-5c94-bd63-250bd95cb7a4	Q15046	308	314	-6	Methylation
00227c20-f4f0-547c-807a-32ec798e6547	Q07352	186	192	-6	Phosphorylation
00229b0d-6202-5ecb-80d0-b98c97e50c4b	Q9BSC4	71	62	9	Ubiquitination
00229b0d-6202-5ecb-80d0-b98c97e50c4b	Q9BSC4	71	74	-3	Ubiquitination
53b3d868-fc91-5d54-bb9c-23a942c2dec9,0022c5c0-87e0-5dfe-85ff-0f3006382a6b	Q9H694	632	633	-1	Phosphorylation
53b3d868-fc91-5d54-bb9c-23a942c2dec9,0022c5c0-87e0-5dfe-85ff-0f3006382a6b	Q9H694	632	637	-5	Phosphorylation
00233bcb-9654-5358-8834-dbd2159fd35e	Q4VXU2	350	348	2	Ubiquitination
00236599-8fa2-537b-b201-b2d2c5289cf1	Q9H0U9	315	310	5	Ubiquitination
e7a49c9b-e974-56f1-8c31-da6e31069eb6,0023e18a-4ade-5447-94ee-7e01162e9f31	P49792	1903	1894	9	Phosphorylation
e7a49c9b-e974-56f1-8c31-da6e31069eb6,0023e18a-4ade-5447-94ee-7e01162e9f31	P49792	1903	1894	9	Glycosylation
0024ffef-41cd-55cd-bb19-d081ea7fd9ae,e219e9e8-2dd1-54c6-b0aa-76db8634c84e	Q03164	3789	3784	5	Ubiquitination
002517ac-e843-523a-86d1-2eea92dc6dca	Q13200	906	902	4	Ubiquitination
0026543c-b364-5fee-bc21-7a3729fc1402	Q8TDP1	10	3	7	Phosphorylation
0026543c-b364-5fee-bc21-7a3729fc1402	Q8TDP1	10	1	9	Acetylation
3b1737a5-4dc8-5fbe-a3ed-abf22af88ac4,00267d37-4cf3-57cc-83d7-99f6802fed6d	P63241	82	85	-3	Ubiquitination
0026e0ab-cb84-56bc-a527-44b388ba2cae	P78344	743	739	4	Ubiquitination
0027d5b5-bb45-56f1-8abc-c5f6adfe491f	Q15149	3897	3900	-3	Phosphorylation
0028cd58-0329-56a2-ae88-f722006987fd	Q9NZB2	400	393	7	Phosphorylation
0028cd58-0329-56a2-ae88-f722006987fd	Q9NZB2	400	395	5	Phosphorylation
002930d4-eee5-5126-aa7c-ada10b1547fc	P17844	63	53	10	Acetylation
002930d4-eee5-5126-aa7c-ada10b1547fc	P17844	63	53	10	Ubiquitination
002930d4-eee5-5126-aa7c-ada10b1547fc	P17844	63	53	10	Sumoylation
002930d4-eee5-5126-aa7c-ada10b1547fc	P17844	63	56	7	Acetylation
002930d4-eee5-5126-aa7c-ada10b1547fc	P17844	63	56	7	Ubiquitination
002930d4-eee5-5126-aa7c-ada10b1547fc	P17844	63	67	-4	Methylation
758dd890-eac6-5023-9700-bde01ac3c25a,002a9122-1215-5251-8bb2-3f01bd45ba11	Q9Y3B9	225	226	-1	Phosphorylation
002b11e5-6f7a-526b-aca0-d716a30e887c	Q05707	953	963	-10	Phosphorylation
002be164-f49a-59d6-bca6-4a30b01f6745	P12270	1830	1838	-8	Phosphorylation
002be164-f49a-59d6-bca6-4a30b01f6745	P12270	1830	1839	-9	Phosphorylation
002c5924-68c6-5be4-9c90-db0479f2298a	Q99598	61	68	-7	Acetylation
002c5924-68c6-5be4-9c90-db0479f2298a	Q99598	61	68	-7	Ubiquitination
002cf287-25f0-501e-87d9-8319e6af9b73	Q8IU60	237	246	-9	Phosphorylation
002cf287-25f0-501e-87d9-8319e6af9b73	Q8IU60	237	247	-10	Phosphorylation
002d0f8c-89ec-5d63-9fcb-5006f9b2b516	P53618	947	943	4	Ubiquitination
002e317b-9b7c-5be3-80a2-337624dc0aaa	P49327	1413	1407	6	Phosphorylation
002e317b-9b7c-5be3-80a2-337624dc0aaa	P49327	1413	1411	2	Phosphorylation
002e5751-99e4-5871-bb27-fc40e48795af	Q5JSH3	25	27	-2	Phosphorylation
002ec54a-6549-55b6-950d-b82dff3aecf7	P09960	330	337	-7	Acetylation
002ec54a-6549-55b6-950d-b82dff3aecf7	P09960	330	337	-7	Ubiquitination
002f4929-a415-54d9-8c86-a38bc126e2a5	Q9H1I8	722	713	9	Phosphorylation
002f4929-a415-54d9-8c86-a38bc126e2a5	Q9H1I8	722	715	7	Methylation
002fddd8-15c0-53bd-8556-0c6169a8ef01	Q9Y6M7	72	76	-4	Phosphorylation
0030d221-69b0-5fe9-8aa0-3a57f840fa6d	P21333	2535	2526	9	Phosphorylation
0030d221-69b0-5fe9-8aa0-3a57f840fa6d	P21333	2535	2543	-8	Nitrosylation
0030fa37-c024-5cad-a75e-edcee627b0b1	Q8ND56	414	412	2	Methylation
0033069b-652b-5da1-956c-1558fe034a4f,5b7dbd55-efa7-5f96-b6b5-b86c9d05c197	Q8NI27	1284	1285	-1	Phosphorylation
0033069b-652b-5da1-956c-1558fe034a4f,5b7dbd55-efa7-5f96-b6b5-b86c9d05c197	Q8NI27	1284	1288	-4	Phosphorylation
0033069b-652b-5da1-956c-1558fe034a4f,5b7dbd55-efa7-5f96-b6b5-b86c9d05c197	Q8NI27	1284	1289	-5	Phosphorylation
0033b0d5-5886-5b85-abea-ad89616f2110,62d6370a-98cb-5d33-915b-841312b9783b	Q15008	185	176	9	Methylation
0033b0d5-5886-5b85-abea-ad89616f2110,62d6370a-98cb-5d33-915b-841312b9783b	Q15008	185	177	8	Methylation
0033d3a2-31b5-5c48-bf75-8a8f40c2efb6	P31943	346	349	-3	Ubiquitination
0034555e-d582-512f-b503-bb565f2f3af7	P49588	606	597	9	Methylation
0034555e-d582-512f-b503-bb565f2f3af7	P49588	606	603	3	Phosphorylation
0034555e-d582-512f-b503-bb565f2f3af7	P49588	606	606	0	Phosphorylation
00352c03-9861-5438-b8a6-ac153882e45c	Q9UQ35	1692	1682	10	Phosphorylation
00352c03-9861-5438-b8a6-ac153882e45c	Q9UQ35	1692	1684	8	Phosphorylation
00352c03-9861-5438-b8a6-ac153882e45c	Q9UQ35	1692	1690	2	Phosphorylation
00352c03-9861-5438-b8a6-ac153882e45c	Q9UQ35	1692	1691	1	Phosphorylation
00352c03-9861-5438-b8a6-ac153882e45c	Q9UQ35	1692	1693	-1	Phosphorylation
00352c03-9861-5438-b8a6-ac153882e45c	Q9UQ35	1692	1694	-2	Phosphorylation
00352c03-9861-5438-b8a6-ac153882e45c	Q9UQ35	1692	1698	-6	Phosphorylation
0035345e-a5fd-55a4-9790-66e6fe96845b	P02545	501	505	-4	Phosphorylation
00364e4c-1a67-5be6-b9ec-47037412c631	Q9NUL3	410	405	5	Phosphorylation
00364e4c-1a67-5be6-b9ec-47037412c631	Q9NUL3	410	408	2	Phosphorylation
00364e4c-1a67-5be6-b9ec-47037412c631	Q9NUL3	410	416	-6	Phosphorylation
0036b072-c972-5fbc-8758-33bb76b424d1	Q01130	128	118	10	Methylation
0036b9a3-a972-584b-9103-49383922284c,00b65e47-7695-5b3b-80fd-9bfa60c31dc5	P47897	577	586	-9	Ubiquitination
0036b9a3-a972-584b-9103-49383922284c,00b65e47-7695-5b3b-80fd-9bfa60c31dc5	P47897	577	586	-9	Acetylation
0036d113-b83c-58ca-9c5b-946aa3cddc46	Q15149	3684	3692	-8	Phosphorylation
00382258-819d-56ef-9816-79de7f02b8ad	P10809	463	469	-6	Acetylation
00382258-819d-56ef-9816-79de7f02b8ad	P10809	463	469	-6	Ubiquitination
00382258-819d-56ef-9816-79de7f02b8ad	P10809	463	469	-6	Succinylation
00382258-819d-56ef-9816-79de7f02b8ad	P10809	463	473	-10	Acetylation
00382258-819d-56ef-9816-79de7f02b8ad	P10809	463	473	-10	Ubiquitination
00382258-819d-56ef-9816-79de7f02b8ad	P10809	463	473	-10	Succinylation
0038d28b-7d8c-53d7-ba11-23089d5a4fc9	Q8IYB3	666	657	9	Phosphorylation
0038d28b-7d8c-53d7-ba11-23089d5a4fc9	Q8IYB3	666	658	8	Phosphorylation
0038d28b-7d8c-53d7-ba11-23089d5a4fc9	Q8IYB3	666	664	2	Phosphorylation
0038d28b-7d8c-53d7-ba11-23089d5a4fc9	Q8IYB3	666	665	1	Phosphorylation
0038d28b-7d8c-53d7-ba11-23089d5a4fc9	Q8IYB3	666	667	-1	Phosphorylation
0038d28b-7d8c-53d7-ba11-23089d5a4fc9	Q8IYB3	666	669	-3	Phosphorylation
0038d28b-7d8c-53d7-ba11-23089d5a4fc9	Q8IYB3	666	675	-9	Phosphorylation
c0916518-b7ae-5fca-8826-09932e00a12b,6b7b9c3a-7458-51aa-bbbc-478a0d266a07,00395083-03d4-530b-b09e-0187248f7e90	P07585	304	303	1	Glycosylation
0039a7e1-85cc-5031-96a0-89ac39a7d9e7	P26599	3	1	2	Acetylation
0039a7e1-85cc-5031-96a0-89ac39a7d9e7	P26599	3	12	-9	Phosphorylation
0039a7e1-85cc-5031-96a0-89ac39a7d9e7	P26599	3	13	-10	Ubiquitination
0039a7e1-85cc-5031-96a0-89ac39a7d9e7	P26599	3	13	-10	Succinylation
0039a7e1-85cc-5031-96a0-89ac39a7d9e7	P26599	3	7	-4	Proteolytic Cleavage
0039c7fe-de36-54d8-858a-53378876b5e1	Q9H3M7	354	349	5	Phosphorylation
0039c7fe-de36-54d8-858a-53378876b5e1	Q9H3M7	354	358	-4	Phosphorylation
0039c7fe-de36-54d8-858a-53378876b5e1	Q9H3M7	354	361	-7	Phosphorylation
003ae86a-a965-5eaa-b8ca-46f99af5d568	Q08170	71	71	0	Methylation
003ae86a-a965-5eaa-b8ca-46f99af5d568	Q08170	71	78	-7	Phosphorylation
003b2656-8615-535c-99e0-6dbdea9f223f	P62273	16	12	4	Methylation
003b2656-8615-535c-99e0-6dbdea9f223f	P62273	16	18	-2	Phosphorylation
003b2656-8615-535c-99e0-6dbdea9f223f	P62273	16	7	9	Phosphorylation
003b2656-8615-535c-99e0-6dbdea9f223f	P62273	16	9	7	Phosphorylation
003b410e-2b0a-5d19-9a30-0395b694c703	P61978	194	184	10	S-Sulfenylation
003b410e-2b0a-5d19-9a30-0395b694c703	P61978	194	184	10	Nitrosylation
003b410e-2b0a-5d19-9a30-0395b694c703	P61978	194	185	9	S-Sulfenylation
003b410e-2b0a-5d19-9a30-0395b694c703	P61978	194	185	9	Nitrosylation
003b410e-2b0a-5d19-9a30-0395b694c703	P61978	194	191	3	Methylation
003b410e-2b0a-5d19-9a30-0395b694c703	P61978	194	198	-4	Ubiquitination
003b410e-2b0a-5d19-9a30-0395b694c703	P61978	194	201	-7	Methylation
003bd126-048d-53c3-8ad2-c85331f2ab68	Q14157	867	858	9	Phosphorylation
003bd126-048d-53c3-8ad2-c85331f2ab68	Q14157	867	859	8	Phosphorylation
003bd126-048d-53c3-8ad2-c85331f2ab68	Q14157	867	864	3	Ubiquitination
003bd1f4-8a7d-582f-a5f5-ac645a9adb34	P49588	635	625	10	Ubiquitination
003bd1f4-8a7d-582f-a5f5-ac645a9adb34	P49588	635	633	2	Methylation
003bd1f4-8a7d-582f-a5f5-ac645a9adb34	P49588	635	635	0	Methylation
003bed44-d53b-5804-8065-df00fbe3d66d	P15311	5	3	2	Ubiquitination
003bf7e8-a380-54d7-b002-4ccb9b6846b6	Q7KZI7	667	667	0	Phosphorylation
003bf7e8-a380-54d7-b002-4ccb9b6846b6	Q7KZI7	667	675	-8	Phosphorylation
b4ff8370-d159-5daa-bb5e-3d0f6cbfc004,60a8b71b-d666-5ff9-b294-5714f6e52964,003c36ed-577f-5517-9112-bf2d0d06dede	P49915	320	318	2	Phosphorylation
b4ff8370-d159-5daa-bb5e-3d0f6cbfc004,60a8b71b-d666-5ff9-b294-5714f6e52964,003c36ed-577f-5517-9112-bf2d0d06dede	P49915	320	326	-6	Phosphorylation
b4ff8370-d159-5daa-bb5e-3d0f6cbfc004,60a8b71b-d666-5ff9-b294-5714f6e52964,003c36ed-577f-5517-9112-bf2d0d06dede	P49915	320	330	-10	Phosphorylation
b4ff8370-d159-5daa-bb5e-3d0f6cbfc004,60a8b71b-d666-5ff9-b294-5714f6e52964,003c36ed-577f-5517-9112-bf2d0d06dede	P49915	320	313	7	Phosphorylation
b4ff8370-d159-5daa-bb5e-3d0f6cbfc004,60a8b71b-d666-5ff9-b294-5714f6e52964,003c36ed-577f-5517-9112-bf2d0d06dede	P49915	320	325	-5	Ubiquitination
1bef77da-f1ba-5479-b6d1-8ce9607bcfeb,003c60db-6a54-5199-b32e-f7d79cfe3df9	O94986	1615	1618	-3	Phosphorylation
003c7cec-7f00-5349-a878-ee5ce0aad5b4	Q9BW71	228	219	9	Phosphorylation
003c7cec-7f00-5349-a878-ee5ce0aad5b4	Q9BW71	228	223	5	Phosphorylation
003c7cec-7f00-5349-a878-ee5ce0aad5b4	Q9BW71	228	227	1	Phosphorylation
003ce23c-6182-589a-8301-2b76bf889571	Q9BX40	179	172	7	Ubiquitination
003d6cb8-244b-50f3-9472-823e0e6d7f91	Q9NWK9	241	246	-5	Ubiquitination
003d6cb8-244b-50f3-9472-823e0e6d7f91	Q9NWK9	241	249	-8	Ubiquitination
d00e6f44-d0a1-5bac-99ce-01412d7348f0,003e1cbf-ce03-5987-96ae-92e340f02d07	P51149	101	101	0	Phosphorylation
af77205e-1dde-5c9b-8feb-7cb7b32a1232,003ec810-97a7-568b-98fd-ea4bda629e71	Q9NZI8	452	446	6	Phosphorylation
af77205e-1dde-5c9b-8feb-7cb7b32a1232,003ec810-97a7-568b-98fd-ea4bda629e71	Q9NZI8	452	450	2	Ubiquitination
003f331a-8c36-5248-8f97-48fde6a7a79d,b28d96f8-48ea-51fc-aa07-70d08dc83e56,2cd71a98-90b2-513c-b111-9dc5caa89405	Q9Y3Z3	339	341	-2	S-Sulfenylation
003f41b9-ae90-5a82-a6e5-b65e9b8e5202	P35580	1481	1487	-6	Phosphorylation
003f7565-6d1c-5c79-ad3d-0bac0f397451	P07305	77	82	-5	Methylation
d5c29d2d-0892-53d6-8eb6-552b48273abe,004089ec-82aa-5a7f-ac87-c0bd14606df1	Q99598	140	150	-10	Ubiquitination
004188ed-fc49-59b4-a406-549a77fbb721	Q12888	681	674	7	Phosphorylation
004238c0-796f-5696-a0b5-3c4c2b3a6a42	Q9H2P0	400	391	9	Methylation
004238c0-796f-5696-a0b5-3c4c2b3a6a42	Q9H2P0	400	403	-3	Phosphorylation
004238c0-796f-5696-a0b5-3c4c2b3a6a42	Q9H2P0	400	409	-9	Phosphorylation
0042a7a8-84cd-50ad-be09-836aee2fbd47	Q9BYW2	523	532	-9	Phosphorylation
0042df04-ed0b-534d-8acc-7102a10eff1c	Q9BRL6	230	236	-6	Phosphorylation
0042df04-ed0b-534d-8acc-7102a10eff1c	Q9BRL6	230	238	-8	Phosphorylation
0042df04-ed0b-534d-8acc-7102a10eff1c	Q9BRL6	230	240	-10	Phosphorylation
00437964-2fc2-5857-85e6-ace354429578	Q86X95	390	394	-4	Phosphorylation
00437964-2fc2-5857-85e6-ace354429578	Q86X95	390	392	-2	Phosphorylation
0043b261-b030-5297-85e6-a113c826bae1	Q07666	369	371	-2	Phosphorylation
0043b261-b030-5297-85e6-a113c826bae1	Q07666	369	375	-6	Phosphorylation
00440d86-9162-59e5-87ad-7b08417a0e63	Q8NEY8	92	92	0	Phosphorylation
00440d86-9162-59e5-87ad-7b08417a0e63	Q8NEY8	92	94	-2	Phosphorylation
004416a6-453d-5d05-88e0-8c9fdf2ef007	Q9Y2Z2	369	372	-3	Ubiquitination
00444e27-9255-5c3f-9170-9cc540c2af65	P06748	216	214	2	Phosphorylation
00444e27-9255-5c3f-9170-9cc540c2af65	P06748	216	212	4	Acetylation
00444e27-9255-5c3f-9170-9cc540c2af65	P06748	216	212	4	Succinylation
00444e27-9255-5c3f-9170-9cc540c2af65	P06748	216	215	1	Acetylation
00444e27-9255-5c3f-9170-9cc540c2af65	P06748	216	217	-1	Phosphorylation
00444e27-9255-5c3f-9170-9cc540c2af65	P06748	216	218	-2	Phosphorylation
00444e27-9255-5c3f-9170-9cc540c2af65	P06748	216	219	-3	Phosphorylation
00444e27-9255-5c3f-9170-9cc540c2af65	P06748	216	222	-6	Phosphorylation
00444e27-9255-5c3f-9170-9cc540c2af65	P06748	216	223	-7	Acetylation
00449199-19c7-5831-b49e-5e04c74feae1	Q3MHD2	78	75	3	Phosphorylation
0044fbb7-d0a1-5921-ba79-70808cd3fece	P46821	1973	1963	10	Phosphorylation
0044fbb7-d0a1-5921-ba79-70808cd3fece	P46821	1973	1964	9	Phosphorylation
0044fbb7-d0a1-5921-ba79-70808cd3fece	P46821	1973	1965	8	Phosphorylation
0044fbb7-d0a1-5921-ba79-70808cd3fece	P46821	1973	1970	3	Phosphorylation
0044fbb7-d0a1-5921-ba79-70808cd3fece	P46821	1973	1972	1	Phosphorylation
0044fbb7-d0a1-5921-ba79-70808cd3fece	P46821	1973	1973	0	Phosphorylation
0044fbb7-d0a1-5921-ba79-70808cd3fece	P46821	1973	1974	-1	Phosphorylation
0044fbb7-d0a1-5921-ba79-70808cd3fece	P46821	1973	1976	-3	Ubiquitination
00452ceb-8656-5556-a064-99ed6019bc74,fd97568b-09c3-5525-a24f-ba4fb4faba16,207aa852-d722-5044-9fc7-8d08ea08a052,6c7bff94-e12e-510b-8668-db579dfca183,cd217124-2d0b-50c9-a760-a32ba61f4e60	P04637	204	209	-5	Methylation
00452ceb-8656-5556-a064-99ed6019bc74,fd97568b-09c3-5525-a24f-ba4fb4faba16,207aa852-d722-5044-9fc7-8d08ea08a052,6c7bff94-e12e-510b-8668-db579dfca183,cd217124-2d0b-50c9-a760-a32ba61f4e60	P04637	204	211	-7	Phosphorylation
00452ceb-8656-5556-a064-99ed6019bc74,fd97568b-09c3-5525-a24f-ba4fb4faba16,207aa852-d722-5044-9fc7-8d08ea08a052,6c7bff94-e12e-510b-8668-db579dfca183,cd217124-2d0b-50c9-a760-a32ba61f4e60	P04637	204	213	-9	Methylation
00456c96-87d4-5cdb-8814-a6ec259a1767	Q9Y4B5	921	923	-2	Phosphorylation
00459846-a897-578f-bfe5-b35e6ed8cf37	Q00059	188	190	-2	Succinylation
00459846-a897-578f-bfe5-b35e6ed8cf37	Q00059	188	193	-5	Phosphorylation
00459846-a897-578f-bfe5-b35e6ed8cf37	Q00059	188	195	-7	Phosphorylation
c774ade0-3c8e-5a63-ae81-53c3612caab3,004742a1-3b82-5589-a6b7-d96a328d24b9	O95707	17	10	7	Phosphorylation
c774ade0-3c8e-5a63-ae81-53c3612caab3,004742a1-3b82-5589-a6b7-d96a328d24b9	O95707	17	12	5	Ubiquitination
c774ade0-3c8e-5a63-ae81-53c3612caab3,004742a1-3b82-5589-a6b7-d96a328d24b9	O95707	17	12	5	Acetylation
0048a2cb-a12d-5ecf-8dd4-b48668bf1deb	O60841	61	66	-5	Phosphorylation
b917e1ca-1dca-53ad-b0fd-ff7bd038086d,0048e663-b777-5128-9643-564e01caf1bd	P09874	799	806	-7	Methylation
00497e16-0f6f-5a31-b4ac-5a23e8931cd9	Q8WZ42	14380	14376	4	Phosphorylation
004990a7-1c47-5f37-9ad1-6a423991905f	Q8IU60	248	246	2	Phosphorylation
004990a7-1c47-5f37-9ad1-6a423991905f	Q8IU60	248	247	1	Phosphorylation
004990a7-1c47-5f37-9ad1-6a423991905f	Q8IU60	248	249	-1	Phosphorylation
004990a7-1c47-5f37-9ad1-6a423991905f	Q8IU60	248	254	-6	Phosphorylation
00499ea2-924a-503d-acd5-d10222b1115d	Q9H0W8	121	118	3	Phosphorylation
0049c65c-cd94-5af5-a6ed-39a97e5f82b3	P61978	122	116	6	Phosphorylation
0049c65c-cd94-5af5-a6ed-39a97e5f82b3	P61978	122	118	4	Phosphorylation
0049c65c-cd94-5af5-a6ed-39a97e5f82b3	P61978	122	120	2	Phosphorylation
0049c65c-cd94-5af5-a6ed-39a97e5f82b3	P61978	122	127	-5	Phosphorylation
0049c65c-cd94-5af5-a6ed-39a97e5f82b3	P61978	122	128	-6	Caspase
0049ce84-ad70-5811-b435-6fbd03c001db	P07814	739	744	-5	S-Sulfenylation
0049eb40-9a08-56ae-bd9d-84afd333160e	Q6NWY9	808	810	-2	Phosphorylation
8d4f9b0c-472a-5e09-9968-e88297eb6cc7,086fce28-99a4-52ad-a3cc-aaa3d84d7d0a,caeff9a4-ddbd-5ebc-9d42-f10c207feba0,598a915b-43e1-5914-8194-299f54eb9137,05668539-d593-58b7-a16f-73ac17c25ae9,004a466d-1a91-5d19-894c-06c3d27b3686	P04637	154	149	5	Phosphorylation
8d4f9b0c-472a-5e09-9968-e88297eb6cc7,086fce28-99a4-52ad-a3cc-aaa3d84d7d0a,caeff9a4-ddbd-5ebc-9d42-f10c207feba0,598a915b-43e1-5914-8194-299f54eb9137,05668539-d593-58b7-a16f-73ac17c25ae9,004a466d-1a91-5d19-894c-06c3d27b3686	P04637	154	149	5	Glycosylation
8d4f9b0c-472a-5e09-9968-e88297eb6cc7,086fce28-99a4-52ad-a3cc-aaa3d84d7d0a,caeff9a4-ddbd-5ebc-9d42-f10c207feba0,598a915b-43e1-5914-8194-299f54eb9137,05668539-d593-58b7-a16f-73ac17c25ae9,004a466d-1a91-5d19-894c-06c3d27b3686	P04637	154	150	4	Phosphorylation
8d4f9b0c-472a-5e09-9968-e88297eb6cc7,086fce28-99a4-52ad-a3cc-aaa3d84d7d0a,caeff9a4-ddbd-5ebc-9d42-f10c207feba0,598a915b-43e1-5914-8194-299f54eb9137,05668539-d593-58b7-a16f-73ac17c25ae9,004a466d-1a91-5d19-894c-06c3d27b3686	P04637	154	155	-1	Phosphorylation
8d4f9b0c-472a-5e09-9968-e88297eb6cc7,086fce28-99a4-52ad-a3cc-aaa3d84d7d0a,caeff9a4-ddbd-5ebc-9d42-f10c207feba0,598a915b-43e1-5914-8194-299f54eb9137,05668539-d593-58b7-a16f-73ac17c25ae9,004a466d-1a91-5d19-894c-06c3d27b3686	P04637	154	164	-10	Acetylation
8d4f9b0c-472a-5e09-9968-e88297eb6cc7,086fce28-99a4-52ad-a3cc-aaa3d84d7d0a,caeff9a4-ddbd-5ebc-9d42-f10c207feba0,598a915b-43e1-5914-8194-299f54eb9137,05668539-d593-58b7-a16f-73ac17c25ae9,004a466d-1a91-5d19-894c-06c3d27b3686	P04637	154	164	-10	Ubiquitination
004b3bd8-777f-5e8b-ae29-73ee5414fd14	Q12996	104	114	-10	Acetylation
004b3bd8-777f-5e8b-ae29-73ee5414fd14	Q12996	104	94	10	Ubiquitination
004c399f-35cf-58dc-959f-92b725841dd8	P37108	57	66	-9	Ubiquitination
004d7118-89e1-509f-b801-b2ba1513a56b	Q14527	743	736	7	Phosphorylation
004f1658-4c9c-5cc6-a336-d293a7c26d97	Q9NWH9	445	436	9	Phosphorylation
0050040c-511f-567f-b5d9-f1740aacc0c6	Q9UQ35	179	169	10	Acetylation
00502b48-fdb3-5aa2-8940-db2a75ad6a49,ec584ed7-92ea-5a17-80e2-d469282a96fd	Q96T37	667	659	8	Phosphorylation
00502b48-fdb3-5aa2-8940-db2a75ad6a49,ec584ed7-92ea-5a17-80e2-d469282a96fd	Q96T37	667	670	-3	Phosphorylation
00502b48-fdb3-5aa2-8940-db2a75ad6a49,ec584ed7-92ea-5a17-80e2-d469282a96fd	Q96T37	667	674	-7	Phosphorylation
005051de-dc67-5353-8ca5-84ef74962f53	P63272	76	81	-5	Ubiquitination
00505758-0e78-5bcb-857d-d41197ae7af0	Q9BRJ2	170	177	-7	Ubiquitination
8ad24326-9f6b-579b-b630-a79719411bce,7531293f-6828-5fe7-b9cc-0b992c18e67f,be75b253-ca92-583b-ad89-f5f057fa31c0,0050d24d-dd45-57f7-b292-97d9c23fbaa3	P60484	66	68	-2	Phosphorylation
8ad24326-9f6b-579b-b630-a79719411bce,7531293f-6828-5fe7-b9cc-0b992c18e67f,be75b253-ca92-583b-ad89-f5f057fa31c0,0050d24d-dd45-57f7-b292-97d9c23fbaa3	P60484	66	71	-5	Intra-disulfide
0050fe65-bfa3-565b-8094-6c24159114f3,0e9d0403-2222-5b11-aa60-06d645194983	Q9H2U1	154	161	-7	Phosphorylation
0050fe65-bfa3-565b-8094-6c24159114f3,0e9d0403-2222-5b11-aa60-06d645194983	Q9H2U1	154	162	-8	Phosphorylation
0050fe65-bfa3-565b-8094-6c24159114f3,0e9d0403-2222-5b11-aa60-06d645194983	Q9H2U1	154	152	2	Ubiquitination
0050fe65-bfa3-565b-8094-6c24159114f3,0e9d0403-2222-5b11-aa60-06d645194983	Q9H2U1	154	153	1	Ubiquitination
0051c007-6ec8-5dc4-950b-ccbe1db0594b	Q8IZT6	3229	3235	-6	Phosphorylation
0051dfc3-5524-5938-909d-55bbd63e8a5b	Q92576	107	101	6	Phosphorylation
0051dfc3-5524-5938-909d-55bbd63e8a5b	Q92576	107	97	10	Phosphorylation
0052643b-c137-54e9-9f6a-2b4c86cb974a	O14646	1580	1578	2	Phosphorylation
0052c36e-8583-5b37-8270-747e81832036	O75152	151	149	2	Phosphorylation
0052c36e-8583-5b37-8270-747e81832036	O75152	151	151	0	Phosphorylation
00537de3-b95d-553f-821a-12e8c860b0df	P14625	307	306	1	Phosphorylation
0054438a-4ae3-5130-b7be-482ddd7bb507	Q8NF91	8426	8431	-5	Acetylation
005472b2-2b35-59e3-978f-0bdcb05b7158,01f5f737-af52-5a06-a4ca-3085865732f6,db373fb9-34b1-5870-a53d-31c9885d9d94	Q8WZ42	6599	6608	-9	Phosphorylation
0055d97c-6afb-537d-b4dc-e3ff33f01850	P46100	1064	1061	3	Phosphorylation
0055d97c-6afb-537d-b4dc-e3ff33f01850	P46100	1064	1063	1	Phosphorylation
00564352-ab8c-5608-8d74-8d7d1e63e31b	Q9NUM4	134	139	-5	Ubiquitination
0056a985-9cc4-5eac-9992-9020a18a336c	Q01780	875	868	7	Phosphorylation
0056c170-f85e-5f82-97f4-2aba24b61913	Q00610	886	883	3	Phosphorylation
7d4c61a7-b729-532c-976d-4e0e6f306a50,00580c7a-d9dc-5ab4-8dea-3dbc7cf7ffbe	Q09666	4808	4812	-4	Phosphorylation
00580f11-b426-534d-beda-fa43ffbcbc59	P54886	423	424	-1	Ubiquitination
00580f11-b426-534d-beda-fa43ffbcbc59	P54886	423	424	-1	Succinylation
005866bc-db8b-5c36-9f6d-42a2c9e29074,d103c6cc-2b3d-5953-ba90-1ebea12765db	Q5H9R7	712	722	-10	Phosphorylation
0059195a-aa4a-557a-81f1-3ee5189fd789,683e7bd6-dad2-5536-a852-21c2eb253266	Q13263	412	407	5	Ubiquitination
005aa3cb-c3c8-504c-90d1-674f07447e9a	Q6PD62	653	645	8	Ubiquitination
005aa3cb-c3c8-504c-90d1-674f07447e9a	Q6PD62	653	660	-7	Ubiquitination
005bd82a-086d-5333-bec0-4d34c41ec0a4	O75449	221	218	3	Ubiquitination
005c2357-969d-56d5-b2a0-34fd7d702685	Q7Z2T5	621	612	9	Phosphorylation
005cfd8c-fb3e-5930-b292-4d387457b727	O43719	459	452	7	Phosphorylation
005cfd8c-fb3e-5930-b292-4d387457b727	O43719	459	453	6	Phosphorylation
005cfd8c-fb3e-5930-b292-4d387457b727	O43719	459	467	-8	Phosphorylation
005d1abd-47ff-5e7a-8b2a-7d0be250b7e8	P32004	988	979	9	Glycosylation
005f3ad1-721c-5e4a-bef9-a75f5e5315bc,a7feb7bb-66a7-57aa-8db7-d6f7cacd6c7f	Q01082	498	497	1	Ubiquitination
005f3ad1-721c-5e4a-bef9-a75f5e5315bc,a7feb7bb-66a7-57aa-8db7-d6f7cacd6c7f	Q01082	498	497	1	Succinylation
006063e8-decf-58a8-bd4b-47735f5cb6ff	P53597	69	66	3	Ubiquitination
00607731-065d-55e2-a5a2-60248d5d1ca1	P23588	532	531	1	Caspase
00613b19-c553-55ca-a70a-136c55a6bf22	Q04637	80	73	7	Methylation
00615856-9c07-505e-a67b-b8f167172645,c2cea179-f0df-5245-8288-8a333ff0e3de	P46734	247	243	4	Ubiquitination
00615856-9c07-505e-a67b-b8f167172645,c2cea179-f0df-5245-8288-8a333ff0e3de	P46734	247	248	-1	Ubiquitination
006203e0-1206-599e-a284-05bc4344915f	Q53GS7	575	568	7	Ubiquitination
ff80ba92-1dd3-5bf9-b360-65c817b04ccb,0062e980-ccd5-5a05-9b99-45b5dbd5ade7	Q9UHB9	8	5	3	Acetylation
006335c2-98d2-5063-8c03-d149dc840853	Q9NTZ6	426	422	4	Phosphorylation
006335c2-98d2-5063-8c03-d149dc840853	Q9NTZ6	426	424	2	Phosphorylation
006335c2-98d2-5063-8c03-d149dc840853	Q9NTZ6	426	420	6	Phosphorylation
006335c2-98d2-5063-8c03-d149dc840853	Q9NTZ6	426	433	-7	Phosphorylation
00638b83-d8d7-5e0c-a351-032d2603083f,7465f847-f96a-5378-9d15-cf6fdbd00e66	Q6NUM9	293	293	0	Methylation
0063a635-8c29-5079-9226-792603490a28	Q9Y3E5	43	47	-4	Ubiquitination
0065a2c9-1c19-5083-9f01-fe1220c05dea	P04083	132	128	4	Ubiquitination
0065aac4-f539-5f13-bca7-caefedc2bac5	Q9P275	497	494	3	Phosphorylation
0066a04c-ec1e-5487-8f76-3927e75fcc13	P35221	103	98	5	Methylation
00678016-0bd1-54e8-90b3-1494ab196cf1	Q9HB71	41	41	0	Acetylation
00678016-0bd1-54e8-90b3-1494ab196cf1	Q9HB71	41	41	0	Ubiquitination
00678016-0bd1-54e8-90b3-1494ab196cf1	Q9HB71	41	33	8	Acetylation
0067e1ce-6384-5411-8e8b-97cdeaeac7c8	Q9C0B1	253	256	-3	Phosphorylation
0067e1ce-6384-5411-8e8b-97cdeaeac7c8	Q9C0B1	253	260	-7	Phosphorylation
0067e770-ba62-5123-8bd4-86e4caf98f77	Q03164	2693	2691	2	Phosphorylation
006a2c03-4595-599e-bd5f-d5be89082bc9	P13639	245	235	10	Acetylation
006a2c03-4595-599e-bd5f-d5be89082bc9	P13639	245	235	10	Ubiquitination
006a2c03-4595-599e-bd5f-d5be89082bc9	P13639	245	239	6	Acetylation
006a2c03-4595-599e-bd5f-d5be89082bc9	P13639	245	239	6	Ubiquitination
006a2c03-4595-599e-bd5f-d5be89082bc9	P13639	245	239	6	Succinylation
006a2c03-4595-599e-bd5f-d5be89082bc9	P13639	245	252	-7	Acetylation
006a6e5d-5e45-5e19-a351-e2eece62a419,7194ed96-8734-5da4-906b-1436b0b2ba43	O60573	8	13	-5	Phosphorylation
006bc432-c2e4-5098-b8e6-8956c3d998b3	P35611	371	364	7	Phosphorylation
006bc432-c2e4-5098-b8e6-8956c3d998b3	P35611	371	366	5	Phosphorylation
006c0acb-0989-5e49-833e-e1a894e71b8c	O95817	77	86	-9	Phosphorylation
006c6a05-5495-54f7-bf3b-72127f626726	P57772	538	537	1	Phosphorylation
006d4843-b7dd-5612-91c2-52705bea2a14	P83876	133	132	1	Phosphorylation
006d4843-b7dd-5612-91c2-52705bea2a14	P83876	133	134	-1	Ubiquitination
006d4843-b7dd-5612-91c2-52705bea2a14	P83876	133	139	-6	Ubiquitination
006e3262-a9ce-5e22-a843-b3d7936b4bb2	P21333	1637	1630	7	Phosphorylation
006ea6f4-830e-5ea3-9d4e-60b719c64123	P33176	167	166	1	Acetylation
006f96be-5aca-592e-b112-2f5860261285	Q9NUU7	196	186	10	Ubiquitination
006f96be-5aca-592e-b112-2f5860261285	Q9NUU7	196	198	-2	Methylation
007021d7-a2f2-55ce-9a90-5ce30d9e8254	O95817	100	106	-6	Methylation
007021d7-a2f2-55ce-9a90-5ce30d9e8254	O95817	100	90	10	Methylation
6d312a53-98d5-5ed0-aae3-b8fbe8dc150e,0072145d-fc9d-5f54-87e4-25836ad0ad7e	O14686	4776	4776	0	Acetylation
6d312a53-98d5-5ed0-aae3-b8fbe8dc150e,0072145d-fc9d-5f54-87e4-25836ad0ad7e	O14686	4776	4780	-4	Phosphorylation
6d312a53-98d5-5ed0-aae3-b8fbe8dc150e,0072145d-fc9d-5f54-87e4-25836ad0ad7e	O14686	4776	4783	-7	Phosphorylation
00723ed9-cd9b-5768-852d-8b2c6c1eca13	Q8N7H5	181	188	-7	Ubiquitination
0072e9b2-87f7-55c3-83b2-736e51f20559	Q96P70	769	773	-4	Ubiquitination
00739903-8de4-5a17-95f8-462bbb5a60f5	Q14980	276	267	9	Ubiquitination
00739903-8de4-5a17-95f8-462bbb5a60f5	Q14980	276	271	5	Phosphorylation
0074d5ea-5811-5d10-a42a-518d2e5dac99	Q29RF7	376	366	10	Acetylation
0074d5ea-5811-5d10-a42a-518d2e5dac99	Q29RF7	376	366	10	Ubiquitination
00758c2e-00c2-5f90-89e2-a3f207c4735e	P30101	171	179	-8	Methylation
007605e2-93c9-5f00-98c4-5c680ce4c530	P62244	48	57	-9	Methylation
00761bf6-bd18-5a48-8b15-5ee26d6908e4	Q9GZR7	596	601	-5	Ubiquitination
00763209-0018-5e7b-8239-40a6d4cc7e5d	O75569	241	246	-5	Phosphorylation
007704ff-cc17-5eaf-bb2b-48f77d558abc	O43251	181	188	-7	Methylation
00777369-edc5-5e25-bfc7-61308988fa49,68d80e6a-671a-5be2-a80f-50c97c5c3398,658cfabc-cbe8-5d10-8f06-52ae2fb93376	P62249	115	109	6	Ubiquitination
00777369-edc5-5e25-bfc7-61308988fa49,68d80e6a-671a-5be2-a80f-50c97c5c3398,658cfabc-cbe8-5d10-8f06-52ae2fb93376	P62249	115	109	6	Succinylation
00777369-edc5-5e25-bfc7-61308988fa49,68d80e6a-671a-5be2-a80f-50c97c5c3398,658cfabc-cbe8-5d10-8f06-52ae2fb93376	P62249	115	115	0	Phosphorylation
00777369-edc5-5e25-bfc7-61308988fa49,68d80e6a-671a-5be2-a80f-50c97c5c3398,658cfabc-cbe8-5d10-8f06-52ae2fb93376	P62249	115	117	-2	Methylation
00777369-edc5-5e25-bfc7-61308988fa49,68d80e6a-671a-5be2-a80f-50c97c5c3398,658cfabc-cbe8-5d10-8f06-52ae2fb93376	P62249	115	125	-10	Methylation
0077ebbd-9daf-5ec7-8f05-5ebb8823dc15	Q9BV36	331	336	-5	Phosphorylation
0077ebbd-9daf-5ec7-8f05-5ebb8823dc15	Q9BV36	331	337	-6	Phosphorylation
00782ab2-264b-5066-8036-4f9c01daf800	Q9HBL0	1119	1124	-5	Phosphorylation
00782ab2-264b-5066-8036-4f9c01daf800	Q9HBL0	1119	1117	2	Phosphorylation
00782ab2-264b-5066-8036-4f9c01daf800	Q9HBL0	1119	1119	0	Phosphorylation
00783c1d-de73-5e93-b0dc-c360f6c0f570	P08238	642	639	3	Methylation
007886fe-ec82-5624-909f-e889fef8594a	P48200	411	404	7	Ubiquitination
007886fe-ec82-5624-909f-e889fef8594a	P48200	411	413	-2	Ubiquitination
0078c5fd-565a-578a-aea6-a3ab3079943f	Q8IX12	338	329	9	Phosphorylation
0078c5fd-565a-578a-aea6-a3ab3079943f	Q8IX12	338	333	5	Phosphorylation
0078c5fd-565a-578a-aea6-a3ab3079943f	Q8IX12	338	339	-1	Phosphorylation
0078c5fd-565a-578a-aea6-a3ab3079943f	Q8IX12	338	343	-5	Phosphorylation
5f00741e-fef4-5742-9769-bd5e6b93906b,007916d3-8a72-5394-9aa3-6a15db4e237f	Q9BXJ9	70	66	4	Phosphorylation
5f00741e-fef4-5742-9769-bd5e6b93906b,007916d3-8a72-5394-9aa3-6a15db4e237f	Q9BXJ9	70	70	0	Methylation
09b084bc-cc41-508b-ba80-00b80a2b8ce2,00797dd2-f242-5924-904b-6cc806be1046	O00203	614	609	5	Phosphorylation
0079b4e3-f385-528c-aa8f-2fbb97ec1ab6	P36952	245	240	5	Phosphorylation
007a13d0-5d92-5bb8-9761-9b0881f7f6fb	O43491	572	562	10	Phosphorylation
007a13d0-5d92-5bb8-9761-9b0881f7f6fb	O43491	572	577	-5	Phosphorylation
007a7870-7c98-5887-b044-882d893c50a2	O15047	535	540	-5	Phosphorylation
007b0ce1-aa0b-5a55-920c-3dbc032369e2	Q96Q15	541	537	4	Ubiquitination
007ba61f-dbe1-57fe-be93-698044d020f2	P33992	238	228	10	Ubiquitination
007bb8fc-3189-5b15-b335-d07a6c070e11	Q96I24	414	408	6	Methylation
b04ddbea-bb8c-5e4b-af1f-f5443aee2b4c,007c3c29-26f9-518c-913a-76cc2a2bf625	P30876	266	264	2	Ubiquitination
007c85c1-9674-50d3-8822-f0c9ff587f56	P62899	34	39	-5	Acetylation
007caa78-0458-5764-9b79-d73ec953fb3c	Q9Y520	1519	1523	-4	Phosphorylation
007e23a0-6fe2-5235-87a0-97a8d57729cf	Q96EV2	375	373	2	Phosphorylation
007eb63a-9dfe-5b42-8e12-26908565595e	Q8IY81	691	688	3	Phosphorylation
007f14a9-00c3-58e8-9697-d98c26ba0124	Q12906	458	460	-2	Acetylation
007f9bfb-65ec-5441-9675-85106f73533c	P05023	44	36	8	Ubiquitination
007f9bfb-65ec-5441-9675-85106f73533c	P05023	44	37	7	Ubiquitination
007f9bfb-65ec-5441-9675-85106f73533c	P05023	44	45	-1	Ubiquitination
007f9bfb-65ec-5441-9675-85106f73533c	P05023	44	47	-3	Phosphorylation
007f9bfb-65ec-5441-9675-85106f73533c	P05023	44	54	-10	Ubiquitination
007fcdac-042a-55c7-bb38-9cf8f10ee5a1,64a396ad-2395-5b6e-9241-81c8ea6f946f	O94992	75	79	-4	S-Sulfenylation
007fcdac-042a-55c7-bb38-9cf8f10ee5a1,64a396ad-2395-5b6e-9241-81c8ea6f946f	O94992	75	66	9	Phosphorylation
007fcdac-042a-55c7-bb38-9cf8f10ee5a1,64a396ad-2395-5b6e-9241-81c8ea6f946f	O94992	75	69	6	Phosphorylation
00806d1c-54ae-5891-9648-6a89d52c923e	Q8IYT2	96	100	-4	Phosphorylation
0080c9b7-0741-5c4c-b8b4-41dfb111e626	P09874	218	209	9	Ubiquitination
0080c9b7-0741-5c4c-b8b4-41dfb111e626	P09874	218	214	4	Proteolytic Cleavage
0080c9b7-0741-5c4c-b8b4-41dfb111e626	P09874	218	221	-3	Ubiquitination
00810b86-6736-5704-8715-66d632abed06	Q02413	428	437	-9	Phosphorylation
039a0dc0-67b4-5f96-8c4c-7c7374e1a2b6,00810cdc-7df8-5391-9ffa-3424adae514b,2e7f7620-7063-505f-b4a9-deda6ae63710	P13010	448	439	9	Ubiquitination
039a0dc0-67b4-5f96-8c4c-7c7374e1a2b6,00810cdc-7df8-5391-9ffa-3424adae514b,2e7f7620-7063-505f-b4a9-deda6ae63710	P13010	448	443	5	Ubiquitination
039a0dc0-67b4-5f96-8c4c-7c7374e1a2b6,00810cdc-7df8-5391-9ffa-3424adae514b,2e7f7620-7063-505f-b4a9-deda6ae63710	P13010	448	455	-7	Caspase
0081e7f7-e63a-54ab-8e44-3140d554936e	Q9UQ35	1867	1857	10	Phosphorylation
0081e7f7-e63a-54ab-8e44-3140d554936e	Q9UQ35	1867	1864	3	Phosphorylation
0081e7f7-e63a-54ab-8e44-3140d554936e	Q9UQ35	1867	1866	1	Phosphorylation
0081e7f7-e63a-54ab-8e44-3140d554936e	Q9UQ35	1867	1869	-2	Phosphorylation
0081e7f7-e63a-54ab-8e44-3140d554936e	Q9UQ35	1867	1872	-5	Phosphorylation
0081e7f7-e63a-54ab-8e44-3140d554936e	Q9UQ35	1867	1876	-9	Phosphorylation
0081fe04-aef9-5970-9a8d-c84284342fc9	P04114	4236	4237	-1	Glycosylation
3d11c199-858f-5530-83f2-7ffb5005847e,00825e36-f427-5c08-adb0-2f1fa15ff4c8	O75821	215	209	6	Ubiquitination
3d11c199-858f-5530-83f2-7ffb5005847e,00825e36-f427-5c08-adb0-2f1fa15ff4c8	O75821	215	217	-2	Phosphorylation
3d11c199-858f-5530-83f2-7ffb5005847e,00825e36-f427-5c08-adb0-2f1fa15ff4c8	O75821	215	225	-10	Methylation
008279ee-f1d1-5386-b6aa-853b30b3cf9a	P31040	248	250	-2	Ubiquitination
0082ff62-6395-5780-b2d5-46277d4aa0fb	Q6P158	474	475	-1	Phosphorylation
0082ff62-6395-5780-b2d5-46277d4aa0fb	Q6P158	474	477	-3	Phosphorylation
0082ff62-6395-5780-b2d5-46277d4aa0fb	Q6P158	474	480	-6	Phosphorylation
00848a45-89d2-523a-b993-ec1863848af4	Q6AI08	907	913	-6	Phosphorylation
008492fe-c8df-5222-8159-55fc6d79b215	Q13185	2	10	-8	Acetylation
008492fe-c8df-5222-8159-55fc6d79b215	Q13185	2	5	-3	Acetylation
008492fe-c8df-5222-8159-55fc6d79b215	Q13185	2	5	-3	Ubiquitination
00853380-adf2-527a-9075-4325abdc476c	Q6PKG0	2	2	0	Acetylation
008621cf-7f69-58d3-94fa-877b3a5d369a	O75113	262	256	6	Phosphorylation
008621cf-7f69-58d3-94fa-877b3a5d369a	O75113	262	258	4	Phosphorylation
008621cf-7f69-58d3-94fa-877b3a5d369a	O75113	262	270	-8	Phosphorylation
00869560-0c1e-5e1c-8c76-18e1f4c1dd32	Q7Z6Z7	2276	2267	9	Ubiquitination
00892aed-fea8-5b9a-ba54-f5f4d006a5aa	Q9H3Q1	190	188	2	Phosphorylation
008b774c-07c9-5f26-9269-9b2bb6a24b94	P26640	437	432	5	Ubiquitination
008b774c-07c9-5f26-9269-9b2bb6a24b94	P26640	437	433	4	Ubiquitination
0a7ccd0d-d599-5ec6-a36c-85fb6a03163f,008bb4f5-e767-5d77-b54b-784f72934aca	Q8N201	55	47	8	Acetylation
80c84e85-5f3d-5c03-855a-652a5e0550ec,008c117d-9dcb-5c11-a768-50ea6df14de8	P42765	98	101	-3	Glycosylation
008c5c5c-7058-5eea-b601-373cf533df86	P52943	84	75	9	Phosphorylation
008c5c5c-7058-5eea-b601-373cf533df86	P52943	84	77	7	Phosphorylation
008f5c16-84c7-5102-ac65-dce576f33152	Q02040	546	537	9	Phosphorylation
008f5c16-84c7-5102-ac65-dce576f33152	Q02040	546	548	-2	Phosphorylation
008f9f5d-9b84-5c75-b960-18aaa8195ce3	Q9H2Y7	779	775	4	Ubiquitination
008f9f5d-9b84-5c75-b960-18aaa8195ce3	Q9H2Y7	779	785	-6	Phosphorylation
a3e6e64b-cf18-5289-a10d-67ba0642021d,008fd49e-3e7b-58f3-b529-7a1f012c2bbd	Q9Y4L1	820	830	-10	Glycosylation
00910bdb-5a67-5e1e-9c98-0b915ce25b46	O75369	637	630	7	Phosphorylation
00910bdb-5a67-5e1e-9c98-0b915ce25b46	O75369	637	640	-3	Phosphorylation
00917d74-bf83-5496-80ca-b57891dbbb9f	P49790	957	954	3	Acetylation
00917d74-bf83-5496-80ca-b57891dbbb9f	P49790	957	954	3	Ubiquitination
00917d74-bf83-5496-80ca-b57891dbbb9f	P49790	957	960	-3	Ubiquitination
0091d81d-862d-59b2-9fa0-6645622cf317	P20020	1167	1177	-10	Phosphorylation
0091d81d-862d-59b2-9fa0-6645622cf317	P20020	1167	1165	2	Phosphorylation
0091f509-199e-5c53-bbf0-d3c33db940dd	Q92900	148	139	9	Phosphorylation
00927923-dfc7-5695-a139-ff56bf729f87	O95347	1016	1017	-1	Phosphorylation
00927923-dfc7-5695-a139-ff56bf729f87	O95347	1016	1018	-2	Phosphorylation
00927923-dfc7-5695-a139-ff56bf729f87	O95347	1016	1025	-9	Ubiquitination
00927923-dfc7-5695-a139-ff56bf729f87	O95347	1016	1026	-10	Ubiquitination
00927b9e-1af3-5f9e-bb06-ead604afffbb	P52789	165	173	-8	Ubiquitination
00939d35-927f-5042-82b6-60101a292486,7d219f9f-0a0f-5ecc-8129-7c8f22bdad71	Q9NQC3	983	991	-8	Phosphorylation
00939d35-927f-5042-82b6-60101a292486,7d219f9f-0a0f-5ecc-8129-7c8f22bdad71	Q9NQC3	983	993	-10	Phosphorylation
4070493f-c677-5890-a385-f8003a764c2d,0093a76e-34ff-599a-94fb-946782e5d8a9	O43491	299	297	2	Phosphorylation
4070493f-c677-5890-a385-f8003a764c2d,0093a76e-34ff-599a-94fb-946782e5d8a9	O43491	299	302	-3	Phosphorylation
4070493f-c677-5890-a385-f8003a764c2d,0093a76e-34ff-599a-94fb-946782e5d8a9	O43491	299	305	-6	Phosphorylation
0093f9c5-3860-51db-9f7f-2a598d8b6032	P34932	260	265	-5	Methylation
00942209-1d8f-5ad4-a8cd-7b7990adc455	O14641	359	362	-3	Phosphorylation
0094e2ea-3e75-54e8-aa07-91444f0bc715	Q8N3U4	1055	1061	-6	Phosphorylation
0094e2ea-3e75-54e8-aa07-91444f0bc715	Q8N3U4	1055	1064	-9	Phosphorylation
0094e2ea-3e75-54e8-aa07-91444f0bc715	Q8N3U4	1055	1056	-1	Phosphorylation
0094e2ea-3e75-54e8-aa07-91444f0bc715	Q8N3U4	1055	1058	-3	Phosphorylation
0094e2ea-3e75-54e8-aa07-91444f0bc715	Q8N3U4	1055	1065	-10	Phosphorylation
0094f796-9ed6-51b6-85c3-55954e4c796a	P84022	423	416	7	Phosphorylation
0094f796-9ed6-51b6-85c3-55954e4c796a	P84022	423	418	5	Phosphorylation
0094f796-9ed6-51b6-85c3-55954e4c796a	P84022	423	422	1	Phosphorylation
0094f796-9ed6-51b6-85c3-55954e4c796a	P84022	423	423	0	Phosphorylation
0094f796-9ed6-51b6-85c3-55954e4c796a	P84022	423	425	-2	Phosphorylation
0095ce8b-45ad-5df7-a902-f95b1fe8cf79	Q12789	251	254	-3	Ubiquitination
009641e5-d4f8-5cde-b520-435f44c238fb	Q66PJ3	329	332	-3	Phosphorylation
00975a30-a0b8-53f2-9ffd-04f9be4fd8fb	Q13523	240	239	1	Phosphorylation
00975a30-a0b8-53f2-9ffd-04f9be4fd8fb	Q13523	240	241	-1	Phosphorylation
00975a30-a0b8-53f2-9ffd-04f9be4fd8fb	Q13523	240	243	-3	Phosphorylation
1bbcfb77-d275-521c-8944-77b12950cfb3,00997c45-17e0-546a-b5fc-f2779ccfab7f	Q7Z6E9	858	861	-3	Phosphorylation
1bbcfb77-d275-521c-8944-77b12950cfb3,00997c45-17e0-546a-b5fc-f2779ccfab7f	Q7Z6E9	858	854	4	Phosphorylation
0099c2b6-8e9d-5360-8018-738b446b1596	Q14152	1343	1336	7	Phosphorylation
0099c2b6-8e9d-5360-8018-738b446b1596	Q14152	1343	1351	-8	Acetylation
0099d6c6-9858-56c2-b9f3-c7f5d6e72073	Q15061	119	119	0	Ubiquitination
0099e9e2-ae0d-5360-a52d-2d169cf18316	Q9NSI2	61	57	4	Ubiquitination
009a1a36-4dca-533e-8534-32f9aa9d6faf,fa323180-dc3d-53be-8b82-e2481c32f606	P52948	681	673	8	Phosphorylation
009a1a36-4dca-533e-8534-32f9aa9d6faf,fa323180-dc3d-53be-8b82-e2481c32f606	P52948	681	679	2	Phosphorylation
009a1a36-4dca-533e-8534-32f9aa9d6faf,fa323180-dc3d-53be-8b82-e2481c32f606	P52948	681	681	0	Phosphorylation
009a1a36-4dca-533e-8534-32f9aa9d6faf,fa323180-dc3d-53be-8b82-e2481c32f606	P52948	681	683	-2	Phosphorylation
009a1a36-4dca-533e-8534-32f9aa9d6faf,fa323180-dc3d-53be-8b82-e2481c32f606	P52948	681	687	-6	Phosphorylation
009a5e0f-82be-5fd5-b53f-5a315dca38a4	O60266	1007	1001	6	Ubiquitination
009bb14d-2f7f-5ff2-b408-5b4c14458468	O15439	524	515	9	Ubiquitination
009bd8de-bb67-546e-b12a-7933b943bdf0	O00567	295	288	7	Ubiquitination
009bd8de-bb67-546e-b12a-7933b943bdf0	O00567	295	295	0	Phosphorylation
009bd8de-bb67-546e-b12a-7933b943bdf0	O00567	295	297	-2	Phosphorylation
009c134e-630f-5a58-b315-3817d72aa3af	Q9UKM9	288	286	2	Phosphorylation
009c134e-630f-5a58-b315-3817d72aa3af	Q9UKM9	288	288	0	Phosphorylation
009c134e-630f-5a58-b315-3817d72aa3af	Q9UKM9	288	295	-7	Phosphorylation
009c134e-630f-5a58-b315-3817d72aa3af	Q9UKM9	288	298	-10	Phosphorylation
009cf276-ff17-5dca-b6c7-c5faeb60e797	Q9H361	229	229	0	Ubiquitination
009cf276-ff17-5dca-b6c7-c5faeb60e797	Q9H361	229	231	-2	Ubiquitination
009d3a47-3c78-525d-9926-7e1ad1f5b54a	Q9NR30	318	315	3	Phosphorylation
009d49b5-5dfd-50ee-a0dd-a1bbe3d481a6	Q9UI30	17	14	3	Methylation
009d49b5-5dfd-50ee-a0dd-a1bbe3d481a6	Q9UI30	17	19	-2	Methylation
009d49b5-5dfd-50ee-a0dd-a1bbe3d481a6	Q9UI30	17	24	-7	Methylation
009d4ea8-14a4-59dc-8ad2-e0ac45e7fcbd,6a8b62b1-9c32-562f-97ba-a9edbfd490a3,dbcaa069-a105-554a-8f36-78ab3292646e	Q13825	240	231	9	Phosphorylation
009d4ea8-14a4-59dc-8ad2-e0ac45e7fcbd,6a8b62b1-9c32-562f-97ba-a9edbfd490a3,dbcaa069-a105-554a-8f36-78ab3292646e	Q13825	240	239	1	Phosphorylation
009dc926-f663-584d-a91e-ffb3261af8b0	P37802	195	185	10	Phosphorylation
009dc926-f663-584d-a91e-ffb3261af8b0	P37802	195	192	3	Phosphorylation
009dc926-f663-584d-a91e-ffb3261af8b0	P37802	195	196	-1	Methylation
009dc9ff-2192-5e51-9807-22f47961f526	Q00839	639	635	4	Acetylation
009dc9ff-2192-5e51-9807-22f47961f526	Q00839	639	635	4	Ubiquitination
009dc9ff-2192-5e51-9807-22f47961f526	Q00839	639	635	4	Succinylation
009dc9ff-2192-5e51-9807-22f47961f526	Q00839	639	639	0	Glycosylation
009ea2ec-d365-5553-b37f-6e63306a8cbe	Q9UIG0	364	361	3	Phosphorylation
009ea2ec-d365-5553-b37f-6e63306a8cbe	Q9UIG0	364	359	5	Phosphorylation
009ea2ec-d365-5553-b37f-6e63306a8cbe	Q9UIG0	364	374	-10	Phosphorylation
009f0e57-76bf-50e9-95c0-29b4840117d6	Q14980	1518	1511	7	Acetylation
009f0e57-76bf-50e9-95c0-29b4840117d6	Q14980	1518	1511	7	Ubiquitination
00a1205a-2e4c-55db-bae4-1716258bae70	O43290	268	258	10	Phosphorylation
00a1205a-2e4c-55db-bae4-1716258bae70	O43290	268	275	-7	Phosphorylation
00a18a04-01aa-504c-a922-9f629518bdde	O14746	1113	1113	0	Phosphorylation
00a1b978-7108-54b9-8a24-7f34a1278db7,835164e2-3c78-574a-bee7-877b7e23977f	Q15149	1513	1508	5	Ubiquitination
00a1fc75-6e39-51de-a30b-a9cd7ddd5f1b	Q96Q15	126	131	-5	Acetylation
00a21f9b-ab54-5b12-8792-ff63825c7741	P33981	611	617	-6	Ubiquitination
00a2b43a-15b4-5f1b-b8e2-4bfbb1588e56	Q08379	82	92	-10	Phosphorylation
00a2dbb7-97e5-513d-b734-6ceef8490d30,1d08f590-b317-5b24-b914-aae814e48506	Q8IX01	684	689	-5	Methylation
00a32c6b-035e-5a91-b2a1-9e942b9acadc	Q02952	351	342	9	Ubiquitination
00a3d954-8f98-5951-8707-dcf60bd2f718,633bc915-b436-5fba-b6d0-df22da7b4db2	P49454	1384	1387	-3	Phosphorylation
00a62d46-1c9e-59c7-9500-888579b76dd4	Q9BWF3	105	97	8	Ubiquitination
00a6aa6a-3080-53e8-b9aa-1edd7517c6b0,76a9ecb7-d2d2-539b-a987-591322d6faeb	Q6I9Y2	164	155	9	Phosphorylation
00a6b989-c9a0-53f1-835c-8a09046cc435	P02751	2139	2131	8	Phosphorylation
00a7126a-01d6-5aba-8d5f-77d455ddd0e3	P49711	519	518	1	Phosphorylation
00a7126a-01d6-5aba-8d5f-77d455ddd0e3	P49711	519	526	-7	Phosphorylation
00a80284-6aa5-5b7d-8061-8bce94e6398a	Q9NYF8	484	494	-10	Phosphorylation
00a80284-6aa5-5b7d-8061-8bce94e6398a	Q9NYF8	484	474	10	Phosphorylation
00a80284-6aa5-5b7d-8061-8bce94e6398a	Q9NYF8	484	485	-1	Phosphorylation
00a80284-6aa5-5b7d-8061-8bce94e6398a	Q9NYF8	484	489	-5	Phosphorylation
e3d2176f-e411-58fc-aa2c-744d22a56003,00aa9901-e251-565f-b495-235dd995c102	Q14966	524	514	10	Phosphorylation
e3d2176f-e411-58fc-aa2c-744d22a56003,00aa9901-e251-565f-b495-235dd995c102	Q14966	524	520	4	Phosphorylation
e3d2176f-e411-58fc-aa2c-744d22a56003,00aa9901-e251-565f-b495-235dd995c102	Q14966	524	522	2	Phosphorylation
00ab5d71-b7aa-5c76-8671-7df0c9e064df	O60563	119	117	2	Phosphorylation
00ac4509-0999-5bc1-b038-0e3b9f98f6a9	P30041	158	152	6	Phosphorylation
00ac4509-0999-5bc1-b038-0e3b9f98f6a9	P30041	158	155	3	Methylation
00ac4509-0999-5bc1-b038-0e3b9f98f6a9	P30041	158	166	-8	Phosphorylation
00ad842f-2d16-56e2-b167-19ffbf2859bf	Q99575	378	371	7	Phosphorylation
00adb10b-37ca-5620-b85a-3445d4fec496	O15027	1384	1374	10	Phosphorylation
00adb10b-37ca-5620-b85a-3445d4fec496	O15027	1384	1380	4	Phosphorylation
00af03f9-a431-5a5c-b16d-7cefccce894f	Q9Y6M7	50	52	-2	Phosphorylation
00af03f9-a431-5a5c-b16d-7cefccce894f	Q9Y6M7	50	44	6	Phosphorylation
00af03f9-a431-5a5c-b16d-7cefccce894f	Q9Y6M7	50	55	-5	Phosphorylation
00afb16a-c6d4-5a49-80de-cc254c49f066	Q9C0J8	984	987	-3	Methylation
00afb16a-c6d4-5a49-80de-cc254c49f066	Q9C0J8	984	991	-7	Methylation
00aff01c-17f5-5757-95e4-c3ba91d64720	Q9H3Q1	303	295	8	Phosphorylation
00aff01c-17f5-5757-95e4-c3ba91d64720	Q9H3Q1	303	298	5	Phosphorylation
00b0874c-baf3-5ff8-8df8-f2cbfcb7211d	P08243	370	379	-9	Ubiquitination
00b19e7b-0618-527c-87cd-f8bd3af0f98a	Q14247	123	113	10	Phosphorylation
00b19e7b-0618-527c-87cd-f8bd3af0f98a	Q14247	123	117	6	Phosphorylation
00b19e7b-0618-527c-87cd-f8bd3af0f98a	Q14247	123	119	4	Methylation
00b19e7b-0618-527c-87cd-f8bd3af0f98a	Q14247	123	124	-1	Acetylation
00b19e7b-0618-527c-87cd-f8bd3af0f98a	Q14247	123	124	-1	Ubiquitination
00b19e7b-0618-527c-87cd-f8bd3af0f98a	Q14247	123	131	-8	Methylation
00b212d1-41c9-5551-a52b-d16c2ca87c16,bd622019-5d6c-52d2-9aff-252cbb4dd0c7	P60484	288	289	-1	Ubiquitination
00b35599-3985-529d-b5dc-29d1e4a03473	P10809	495	488	7	Phosphorylation
00b459d9-0319-5d71-8e5e-65bc018340f3	P46100	303	313	-10	Phosphorylation
00b45adb-dea2-582e-9ddb-107a581fba8a	Q13595	14	14	0	Phosphorylation
00b45adb-dea2-582e-9ddb-107a581fba8a	Q13595	14	16	-2	Phosphorylation
00b45adb-dea2-582e-9ddb-107a581fba8a	Q13595	14	18	-4	Phosphorylation
00b45adb-dea2-582e-9ddb-107a581fba8a	Q13595	14	20	-6	Phosphorylation
00b45adb-dea2-582e-9ddb-107a581fba8a	Q13595	14	22	-8	Phosphorylation
00b45adb-dea2-582e-9ddb-107a581fba8a	Q13595	14	24	-10	Phosphorylation
00b4a4d4-6769-5a2c-8db5-91d2c4252eb6	Q14008	1325	1315	10	Methylation
00b4e9d5-75ff-5681-8b44-f420a5546830	Q14643	1764	1759	5	Phosphorylation
00b4e9d5-75ff-5681-8b44-f420a5546830	Q14643	1764	1764	0	Phosphorylation
00b4e9d5-75ff-5681-8b44-f420a5546830	Q14643	1764	1766	-2	Phosphorylation
00b4e9d5-75ff-5681-8b44-f420a5546830	Q14643	1764	1767	-3	Phosphorylation
00b4e9d5-75ff-5681-8b44-f420a5546830	Q14643	1764	1774	-10	Phosphorylation
00b51c44-322d-52a7-9be9-3be35684c83c	P49321	420	421	-1	Phosphorylation
00b51c44-322d-52a7-9be9-3be35684c83c	P49321	420	425	-5	Phosphorylation
00b51c44-322d-52a7-9be9-3be35684c83c	P49321	420	417	3	Acetylation
00b51c44-322d-52a7-9be9-3be35684c83c	P49321	420	428	-8	Phosphorylation
00b59202-ad5b-5366-9484-a075ae47e917,11f0ce94-61a1-5ac9-9ed8-d69c21c50900	P24928	863	853	10	Ubiquitination
00b59202-ad5b-5366-9484-a075ae47e917,11f0ce94-61a1-5ac9-9ed8-d69c21c50900	P24928	863	866	-3	Ubiquitination
00b5ff63-01f6-5876-bd1d-a5dccd38061c	Q13206	529	539	-10	Phosphorylation
00b67c6a-3214-58d3-bfbd-88849dbfa16f,54aead8b-aaa4-5a96-a4f9-b7b3c2b203cd	Q13435	338	343	-5	Phosphorylation
00b67c6a-3214-58d3-bfbd-88849dbfa16f,54aead8b-aaa4-5a96-a4f9-b7b3c2b203cd	Q13435	338	338	0	Methylation
00b67c6a-3214-58d3-bfbd-88849dbfa16f,54aead8b-aaa4-5a96-a4f9-b7b3c2b203cd	Q13435	338	344	-6	Phosphorylation
00b67c6a-3214-58d3-bfbd-88849dbfa16f,54aead8b-aaa4-5a96-a4f9-b7b3c2b203cd	Q13435	338	346	-8	Phosphorylation
00b67c6a-3214-58d3-bfbd-88849dbfa16f,54aead8b-aaa4-5a96-a4f9-b7b3c2b203cd	Q13435	338	347	-9	Phosphorylation
00b6c5fa-c140-5642-93f6-0337925e165f,2462994b-5eef-5222-86a8-805621d89174,30f6df21-1f13-506f-8085-71db17a8f78d	Q9BXJ9	673	665	8	Ubiquitination
00b71e5e-0b6c-5fd6-bf89-c46be13c03dd	Q9Y4I1	231	222	9	Acetylation
00b71f8d-a012-5b14-aa1f-03d4f0e2886d	P00390	305	296	9	Succinylation
00b71f8d-a012-5b14-aa1f-03d4f0e2886d	P00390	305	300	5	Ubiquitination
00b74d58-25dd-574f-a2cb-130fc8d2a3ee	Q14152	498	492	6	Phosphorylation
00ba9318-c24e-502b-b541-9569adc61ce5	Q14573	1843	1834	9	Phosphorylation
00ba9318-c24e-502b-b541-9569adc61ce5	Q14573	1843	1843	0	Phosphorylation
00bab701-aff6-5c93-a699-8da048cad2e5	Q08J23	592	586	6	Acetylation
00bab701-aff6-5c93-a699-8da048cad2e5	Q08J23	592	586	6	N6-malonyllysine
00bab701-aff6-5c93-a699-8da048cad2e5	Q08J23	592	583	9	Phosphorylation
00bab701-aff6-5c93-a699-8da048cad2e5	Q08J23	592	593	-1	Phosphorylation
00bc0e6d-6ba5-5938-b32e-5ec17f9cfcaf	Q92673	1714	1706	8	Glycosylation
00bc6ae6-eb7a-5f8d-aff8-b71407f0e079	P35241	236	237	-1	Ubiquitination
00bd4d2d-e738-5c92-bfd9-57be4f915696	P62424	20	11	9	Ubiquitination
00bd4d2d-e738-5c92-bfd9-57be4f915696	P62424	20	20	0	Ubiquitination
00bd4d2d-e738-5c92-bfd9-57be4f915696	P62424	20	21	-1	Ubiquitination
00bd4d2d-e738-5c92-bfd9-57be4f915696	P62424	20	26	-6	Ubiquitination
c03c2804-9644-5409-9262-966fd80966bf,00bdb2bb-c9c5-53fc-ab59-102793d3cd33	Q6P2Q9	1832	1831	1	Ubiquitination
c03c2804-9644-5409-9262-966fd80966bf,00bdb2bb-c9c5-53fc-ab59-102793d3cd33	Q6P2Q9	1832	1840	-8	Ubiquitination
00bdf316-97b5-5b06-8c45-4b929db3d871	Q8WZ42	4714	4714	0	Phosphorylation
00c0511f-9b55-52bf-957f-8b5dd319ad04,43c738f3-9e22-5169-9b40-50b7383b5e12	O14686	3633	3624	9	Phosphorylation
00c082fa-72c4-5220-85fe-c9a79c1501ee	Q8WWQ0	1781	1778	3	Phosphorylation
00c082fa-72c4-5220-85fe-c9a79c1501ee	Q8WWQ0	1781	1783	-2	Phosphorylation
00c0837b-5334-5dc9-87e5-63f9cd8ccdb8	Q7Z3Z4	18	17	1	Phosphorylation
81fd48d9-ec0e-52c9-ac00-f696a8eff0e7,00c1ec8f-a6d8-5822-bec7-12652f88b139	Q9HCS7	19	12	7	Methylation
81fd48d9-ec0e-52c9-ac00-f696a8eff0e7,00c1ec8f-a6d8-5822-bec7-12652f88b139	Q9HCS7	19	9	10	Methylation
00c26423-0fe2-5253-8d93-029428d1fb1a	Q14432	435	428	7	Phosphorylation
00c26423-0fe2-5253-8d93-029428d1fb1a	Q14432	435	438	-3	Phosphorylation
00c26423-0fe2-5253-8d93-029428d1fb1a	Q14432	435	440	-5	Phosphorylation
00c26423-0fe2-5253-8d93-029428d1fb1a	Q14432	435	443	-8	Phosphorylation
a49bb4a7-8b62-5285-a5c3-d9a8ae6bcc1a,00c50027-be14-5ec2-8a24-c5ef9d5f7cab	P49711	368	374	-6	Phosphorylation
5f483147-f6a4-5b52-af74-9705c66a22f9,00c53713-e0eb-548b-b79f-cb27a827685e	O60716	584	587	-3	Phosphorylation
00c56fe3-a890-5f2f-a0e2-f27cc4206f42	Q07954	3963	3953	10	Glycosylation
53f746d0-7c2e-5400-b9c4-f8189e8746cc,00c57043-fe9e-5b53-abd8-42e476bfde4d	P78527	2704	2694	10	Ubiquitination
53f746d0-7c2e-5400-b9c4-f8189e8746cc,00c57043-fe9e-5b53-abd8-42e476bfde4d	P78527	2704	2694	10	Acetylation
53f746d0-7c2e-5400-b9c4-f8189e8746cc,00c57043-fe9e-5b53-abd8-42e476bfde4d	P78527	2704	2699	5	Proteolytic Cleavage
53f746d0-7c2e-5400-b9c4-f8189e8746cc,00c57043-fe9e-5b53-abd8-42e476bfde4d	P78527	2704	2702	2	Acetylation
53f746d0-7c2e-5400-b9c4-f8189e8746cc,00c57043-fe9e-5b53-abd8-42e476bfde4d	P78527	2704	2702	2	Ubiquitination
53f746d0-7c2e-5400-b9c4-f8189e8746cc,00c57043-fe9e-5b53-abd8-42e476bfde4d	P78527	2704	2703	1	Ubiquitination
53f746d0-7c2e-5400-b9c4-f8189e8746cc,00c57043-fe9e-5b53-abd8-42e476bfde4d	P78527	2704	2713	-9	Proteolytic Cleavage
00c6f52b-f68f-5dbd-9e4c-b3ac553117f9	Q16513	646	644	2	Methylation
00c6f52b-f68f-5dbd-9e4c-b3ac553117f9	Q16513	646	645	1	Methylation
00c70309-7555-5767-876e-802545471551	Q9Y490	2021	2024	-3	Acetylation
00c70309-7555-5767-876e-802545471551	Q9Y490	2021	2031	-10	Acetylation
00c76e89-2681-588c-a425-62e50d2f368d	Q9HCE1	730	727	3	Ubiquitination
55969711-2c36-5778-9c92-5af0a67f9386,a755b611-4a6f-558c-aa3e-67f085af24e6,00c79503-1be6-5a26-84ac-ce13819560b0	Q99575	925	927	-2	Phosphorylation
00c82b53-04b6-55fe-81d0-e40080f36735	Q5T481	884	876	8	Phosphorylation
00c873cf-0140-5af7-aa48-035138e9ec5e	P84103	26	23	3	Acetylation
00c873cf-0140-5af7-aa48-035138e9ec5e	P84103	26	23	3	Ubiquitination
00c873cf-0140-5af7-aa48-035138e9ec5e	P84103	26	24	2	Phosphorylation
00c873cf-0140-5af7-aa48-035138e9ec5e	P84103	26	28	-2	Methylation
00c873cf-0140-5af7-aa48-035138e9ec5e	P84103	26	32	-6	Phosphorylation
00c873cf-0140-5af7-aa48-035138e9ec5e	P84103	26	22	4	Glycosylation
00ca96c2-9ff9-510b-9b90-77a63b376039	Q8IY67	522	512	10	Phosphorylation
00ca96c2-9ff9-510b-9b90-77a63b376039	Q8IY67	522	524	-2	Phosphorylation
00cb6723-b5a0-5ed7-b107-c8c5cbe8cbc0,3dc94315-2136-57ff-a7bb-75d26a963774	Q53EL6	454	457	-3	Phosphorylation
00cb776d-073a-5f0e-8a11-46f3f1616ee5	Q8WZ42	275	284	-9	Phosphorylation
00cbb78b-becb-538f-8da7-448033358aed,a8fdbe59-3274-54be-8c46-5d4ddca2ad7e	P19388	97	88	9	Ubiquitination
00ce37fc-3563-5c5d-9496-c59cff6d31a5	P31040	363	365	-2	Phosphorylation
00ce3f10-3638-53f8-9435-6eb5154ee560	Q01082	820	817	3	Phosphorylation
00ce3f10-3638-53f8-9435-6eb5154ee560	Q01082	820	823	-3	Methylation
00ce3f10-3638-53f8-9435-6eb5154ee560	Q01082	820	825	-5	Phosphorylation
00cead1e-8ce3-5828-84f1-0e6a893db2c6	Q02952	348	342	6	Ubiquitination
00cf133d-4768-5028-8384-f118a8fe8b8e	P11387	325	326	-1	Ubiquitination
00cf2427-aef2-541a-ae3a-94ca2cad3e7a	Q07954	3940	3943	-3	Proteolytic Cleavage
00cfba57-8bbe-51a6-8694-d33f4a2f5be7	Q07666	383	375	8	Phosphorylation
00cfba57-8bbe-51a6-8694-d33f4a2f5be7	Q07666	383	380	3	Phosphorylation
00cfba57-8bbe-51a6-8694-d33f4a2f5be7	Q07666	383	387	-4	Phosphorylation
00d0f558-e829-55a5-97d7-bad30017c33b,51a71660-adb0-5283-bc3f-0b1bd7e1a7ec	P15924	242	245	-3	Ubiquitination
00d0f558-e829-55a5-97d7-bad30017c33b,51a71660-adb0-5283-bc3f-0b1bd7e1a7ec	P15924	242	246	-4	Phosphorylation
00d0f558-e829-55a5-97d7-bad30017c33b,51a71660-adb0-5283-bc3f-0b1bd7e1a7ec	P15924	242	249	-7	Phosphorylation
8760c99d-d9d2-5e4f-8723-c32d2e05bb84,27f4a4b0-8240-5937-a0e2-8ab3521f4c28,00d12498-edb3-524e-a8c6-d0e0e1423976	Q15056	83	80	3	Acetylation
8760c99d-d9d2-5e4f-8723-c32d2e05bb84,27f4a4b0-8240-5937-a0e2-8ab3521f4c28,00d12498-edb3-524e-a8c6-d0e0e1423976	Q15056	83	80	3	Ubiquitination
8760c99d-d9d2-5e4f-8723-c32d2e05bb84,27f4a4b0-8240-5937-a0e2-8ab3521f4c28,00d12498-edb3-524e-a8c6-d0e0e1423976	Q15056	83	86	-3	Phosphorylation
00d17733-6be4-5b04-9801-4eec59688ef3	O75533	185	182	3	Ubiquitination
00d17733-6be4-5b04-9801-4eec59688ef3	O75533	185	190	-5	Phosphorylation
00d17733-6be4-5b04-9801-4eec59688ef3	O75533	185	194	-9	Phosphorylation
00d23b1f-7b38-5298-ab7b-49b808dbf51d	Q92804	559	553	6	Methylation
00d23b1f-7b38-5298-ab7b-49b808dbf51d	Q92804	559	562	-3	Methylation
00d25678-5674-5ea3-9f68-29853bd6bea9,d1af8ed1-bca3-5a73-9e82-a1d628d76785	O43896	1097	1092	5	Phosphorylation
00d2a4e4-f3b4-5c15-8be6-f4bde0174154	Q14789	2449	2444	5	Phosphorylation
00d2cc5b-389f-5fbc-a5fe-f57ed34f2a7a	Q5JTH9	1128	1138	-10	Methylation
00d363b0-7ce2-58c1-8533-b333202b580c,b00413f4-8e3d-509e-bc23-f03982f641f9	Q9UMS4	303	307	-4	Phosphorylation
00d363b0-7ce2-58c1-8533-b333202b580c,b00413f4-8e3d-509e-bc23-f03982f641f9	Q9UMS4	303	310	-7	Phosphorylation
00d363b0-7ce2-58c1-8533-b333202b580c,b00413f4-8e3d-509e-bc23-f03982f641f9	Q9UMS4	303	313	-10	Phosphorylation
00d3792e-bf73-5d53-97e6-c377c452361e	Q9H814	83	73	10	Phosphorylation
00d3792e-bf73-5d53-97e6-c377c452361e	Q9H814	83	77	6	Phosphorylation
d0055dde-5679-5f38-ab89-2821ac73025c,00d3e0e1-8c29-57ba-bee1-c8d7602bbf98	P62258	157	153	4	Ubiquitination
af00908a-b167-50a5-a893-6bade5cdaf8d,00d41398-427b-53c7-a88a-6d79fc340fdc,48c89897-76af-509a-b022-14f95ccaa186	Q7KZI7	388	384	4	Phosphorylation
af00908a-b167-50a5-a893-6bade5cdaf8d,00d41398-427b-53c7-a88a-6d79fc340fdc,48c89897-76af-509a-b022-14f95ccaa186	Q7KZI7	388	390	-2	Phosphorylation
00d427a2-56bc-514f-abdd-01276701315b	Q9NR30	117	121	-4	Phosphorylation
00d427a2-56bc-514f-abdd-01276701315b	Q9NR30	117	112	5	Acetylation
00d427a2-56bc-514f-abdd-01276701315b	Q9NR30	117	116	1	Acetylation
c6f17f8d-8452-5337-bc3e-a282e94b4f92,00d47ff7-83dc-5787-833f-f2ad5007912b,debdd304-2137-5f8e-9edc-cb8a3b0ef8a4,c3cdd1f9-d0e1-5161-9c6b-09690e68691b,90823d0e-c6dc-562b-a5b6-34ac82c2428f,c9a4693c-7cb6-57ea-8677-0662835cb0c8,9cafe56c-e338-5602-a401-feb5166d706d	P04637	161	155	6	Phosphorylation
c6f17f8d-8452-5337-bc3e-a282e94b4f92,00d47ff7-83dc-5787-833f-f2ad5007912b,debdd304-2137-5f8e-9edc-cb8a3b0ef8a4,c3cdd1f9-d0e1-5161-9c6b-09690e68691b,90823d0e-c6dc-562b-a5b6-34ac82c2428f,c9a4693c-7cb6-57ea-8677-0662835cb0c8,9cafe56c-e338-5602-a401-feb5166d706d	P04637	161	164	-3	Acetylation
c6f17f8d-8452-5337-bc3e-a282e94b4f92,00d47ff7-83dc-5787-833f-f2ad5007912b,debdd304-2137-5f8e-9edc-cb8a3b0ef8a4,c3cdd1f9-d0e1-5161-9c6b-09690e68691b,90823d0e-c6dc-562b-a5b6-34ac82c2428f,c9a4693c-7cb6-57ea-8677-0662835cb0c8,9cafe56c-e338-5602-a401-feb5166d706d	P04637	161	164	-3	Ubiquitination
00d5293b-72ad-52a4-adc3-c0d09351f022	Q13148	385	375	10	Phosphorylation
00d5293b-72ad-52a4-adc3-c0d09351f022	Q13148	385	377	8	Phosphorylation
00d5293b-72ad-52a4-adc3-c0d09351f022	Q13148	385	379	6	Phosphorylation
00d5293b-72ad-52a4-adc3-c0d09351f022	Q13148	385	387	-2	Phosphorylation
00d5293b-72ad-52a4-adc3-c0d09351f022	Q13148	385	389	-4	Phosphorylation
00d5293b-72ad-52a4-adc3-c0d09351f022	Q13148	385	393	-8	Phosphorylation
00d5293b-72ad-52a4-adc3-c0d09351f022	Q13148	385	395	-10	Phosphorylation
00d52ad3-78f5-5b68-ba00-8ca2ffff5e39	Q15021	391	395	-4	Ubiquitination
00d58f4c-fb1e-5072-8a8a-23a02b0bfef9	Q14527	184	176	8	Ubiquitination
00d68265-5f6f-591d-b9fe-b648c53b6c7e	Q9UGU0	565	574	-9	Phosphorylation
00d68265-5f6f-591d-b9fe-b648c53b6c7e	Q9UGU0	565	558	7	Phosphorylation
00d68265-5f6f-591d-b9fe-b648c53b6c7e	Q9UGU0	565	559	6	Phosphorylation
00d78b3d-2c9c-519d-b7ba-8e74942ac274	P46100	614	623	-9	Acetylation
00d7a87b-8474-5229-a5f5-b840c9299068	O75643	556	557	-1	Ubiquitination
00d7deef-73e0-5f14-a93a-b8ed7cf19545,ba4f4924-dcb0-543a-b041-5c0e2d2f2b6c,738b20a1-dc52-5dd2-8bb9-333c791941ba	P02751	2074	2071	3	Transglutamination
797d5ef7-6c95-5d50-bcfc-a3c255342b95,7f7a0959-4811-58b1-8eb9-2d3c433687bc,d4f7f925-f4a3-5bf5-aaa8-e207fb28cff4,0d2901a3-8d9d-58c6-bb9a-486aa03bff9a,fe22f5d0-e981-5e9b-aace-e12b1f7e5012,4741bb44-fa74-5a76-81f6-17994b9baa0f,7c82130f-ef5c-56f5-8c50-98a587e03c1c,ce6fb1d3-8126-59e6-b930-14747b1f19ce,67df546f-f26b-5138-ba51-5c80ebd6317b,00d832bb-429e-54de-8526-7ea6c4d5242b,a65615d5-e1b8-5950-934e-28462…	P62805	66	60	6	Acetylation
797d5ef7-6c95-5d50-bcfc-a3c255342b95,7f7a0959-4811-58b1-8eb9-2d3c433687bc,d4f7f925-f4a3-5bf5-aaa8-e207fb28cff4,0d2901a3-8d9d-58c6-bb9a-486aa03bff9a,fe22f5d0-e981-5e9b-aace-e12b1f7e5012,4741bb44-fa74-5a76-81f6-17994b9baa0f,7c82130f-ef5c-56f5-8c50-98a587e03c1c,ce6fb1d3-8126-59e6-b930-14747b1f19ce,67df546f-f26b-5138-ba51-5c80ebd6317b,00d832bb-429e-54de-8526-7ea6c4d5242b,a65615d5-e1b8-5950-934e-28462…	P62805	66	60	6	Methylation
797d5ef7-6c95-5d50-bcfc-a3c255342b95,7f7a0959-4811-58b1-8eb9-2d3c433687bc,d4f7f925-f4a3-5bf5-aaa8-e207fb28cff4,0d2901a3-8d9d-58c6-bb9a-486aa03bff9a,fe22f5d0-e981-5e9b-aace-e12b1f7e5012,4741bb44-fa74-5a76-81f6-17994b9baa0f,7c82130f-ef5c-56f5-8c50-98a587e03c1c,ce6fb1d3-8126-59e6-b930-14747b1f19ce,67df546f-f26b-5138-ba51-5c80ebd6317b,00d832bb-429e-54de-8526-7ea6c4d5242b,a65615d5-e1b8-5950-934e-28462…	P62805	66	60	6	Ubiquitination
797d5ef7-6c95-5d50-bcfc-a3c255342b95,7f7a0959-4811-58b1-8eb9-2d3c433687bc,d4f7f925-f4a3-5bf5-aaa8-e207fb28cff4,0d2901a3-8d9d-58c6-bb9a-486aa03bff9a,fe22f5d0-e981-5e9b-aace-e12b1f7e5012,4741bb44-fa74-5a76-81f6-17994b9baa0f,7c82130f-ef5c-56f5-8c50-98a587e03c1c,ce6fb1d3-8126-59e6-b930-14747b1f19ce,67df546f-f26b-5138-ba51-5c80ebd6317b,00d832bb-429e-54de-8526-7ea6c4d5242b,a65615d5-e1b8-5950-934e-28462…	P62805	66	56	10	Methylation
797d5ef7-6c95-5d50-bcfc-a3c255342b95,7f7a0959-4811-58b1-8eb9-2d3c433687bc,d4f7f925-f4a3-5bf5-aaa8-e207fb28cff4,0d2901a3-8d9d-58c6-bb9a-486aa03bff9a,fe22f5d0-e981-5e9b-aace-e12b1f7e5012,4741bb44-fa74-5a76-81f6-17994b9baa0f,7c82130f-ef5c-56f5-8c50-98a587e03c1c,ce6fb1d3-8126-59e6-b930-14747b1f19ce,67df546f-f26b-5138-ba51-5c80ebd6317b,00d832bb-429e-54de-8526-7ea6c4d5242b,a65615d5-e1b8-5950-934e-28462…	P62805	66	68	-2	Methylation
797d5ef7-6c95-5d50-bcfc-a3c255342b95,7f7a0959-4811-58b1-8eb9-2d3c433687bc,d4f7f925-f4a3-5bf5-aaa8-e207fb28cff4,0d2901a3-8d9d-58c6-bb9a-486aa03bff9a,fe22f5d0-e981-5e9b-aace-e12b1f7e5012,4741bb44-fa74-5a76-81f6-17994b9baa0f,7c82130f-ef5c-56f5-8c50-98a587e03c1c,ce6fb1d3-8126-59e6-b930-14747b1f19ce,67df546f-f26b-5138-ba51-5c80ebd6317b,00d832bb-429e-54de-8526-7ea6c4d5242b,a65615d5-e1b8-5950-934e-28462…	P62805	66	73	-7	Phosphorylation
00d845de-ee0d-5aba-9388-f81360cc2fe3	P31942	7	1	6	Acetylation
00d845de-ee0d-5aba-9388-f81360cc2fe3	P31942	7	6	1	Ubiquitination
00d8d782-4d62-5bf5-8ddf-d583a311250a,5ea84789-fb90-5296-8777-9e3176eb3440	Q8N7H5	469	460	9	Phosphorylation
00d8d782-4d62-5bf5-8ddf-d583a311250a,5ea84789-fb90-5296-8777-9e3176eb3440	Q8N7H5	469	466	3	Phosphorylation
00d92d9a-f998-5af3-995d-6f4764be4035	Q9Y2F5	668	671	-3	Phosphorylation
00d948e8-1044-55e5-9fe9-f2556d6a70f3	O75822	171	161	10	Ubiquitination
00d948e8-1044-55e5-9fe9-f2556d6a70f3	O75822	171	175	-4	Phosphorylation
330d348e-3571-562d-93c1-bed2cd091195,00da4690-9e02-5814-af6d-b5e2554ecd0a	P10412	43	45	-2	Phosphorylation
330d348e-3571-562d-93c1-bed2cd091195,00da4690-9e02-5814-af6d-b5e2554ecd0a	P10412	43	36	7	Phosphorylation
330d348e-3571-562d-93c1-bed2cd091195,00da4690-9e02-5814-af6d-b5e2554ecd0a	P10412	43	46	-3	Acetylation
330d348e-3571-562d-93c1-bed2cd091195,00da4690-9e02-5814-af6d-b5e2554ecd0a	P10412	43	46	-3	Ubiquitination
330d348e-3571-562d-93c1-bed2cd091195,00da4690-9e02-5814-af6d-b5e2554ecd0a	P10412	43	34	9	Ubiquitination
330d348e-3571-562d-93c1-bed2cd091195,00da4690-9e02-5814-af6d-b5e2554ecd0a	P10412	43	34	9	Methylation
330d348e-3571-562d-93c1-bed2cd091195,00da4690-9e02-5814-af6d-b5e2554ecd0a	P10412	43	41	2	Phosphorylation
330d348e-3571-562d-93c1-bed2cd091195,00da4690-9e02-5814-af6d-b5e2554ecd0a	P10412	43	52	-9	Acetylation
330d348e-3571-562d-93c1-bed2cd091195,00da4690-9e02-5814-af6d-b5e2554ecd0a	P10412	43	52	-9	Ubiquitination
00da992e-df2b-5c68-92e9-9514608c5041	Q8TDP1	136	143	-7	Ubiquitination
00dac4c6-8625-52ce-a4a1-c72547bd6b41	P08865	186	180	6	Methylation
00dcc4dd-ab4b-5f33-bbd6-5f0e6c518782	P51610	2021	2019	2	Phosphorylation
00dcc4dd-ab4b-5f33-bbd6-5f0e6c518782	P51610	2021	2020	1	Phosphorylation
00dcc4dd-ab4b-5f33-bbd6-5f0e6c518782	P51610	2021	2028	-7	Acetylation
00dce77f-2de7-54bd-9972-d8b5947d3c9f	Q6IEG0	205	201	4	Phosphorylation
7ac28d10-0729-5f4d-9741-007394880bf9,00dd3ffd-8542-57ab-81a6-cc1115874570	P49750	1046	1041	5	Methylation
00dd858f-aa54-5d4b-a1d4-bcff304245c7	P04279	387	381	6	Proteolytic Cleavage
00ddb2c1-e527-51f5-9dc7-fa7437387173	O00418	382	377	5	Phosphorylation
00de0bf2-2efc-5c1e-a770-844679b06e98	Q5UIP0	1189	1184	5	Phosphorylation
00de7218-f21b-5216-b03f-d1c4ad9f65f8	A0AV96	414	405	9	Methylation
00de7218-f21b-5216-b03f-d1c4ad9f65f8	A0AV96	414	410	4	Methylation
00dea9e9-98df-574c-aed4-6e71a7f960c7	Q00610	502	506	-4	Acetylation
00dea9e9-98df-574c-aed4-6e71a7f960c7	Q00610	502	507	-5	Ubiquitination
00df1170-5904-5b95-a84e-51eb9b28bff3	Q9UPN9	1105	1102	3	Phosphorylation
00df1170-5904-5b95-a84e-51eb9b28bff3	Q9UPN9	1105	1105	0	Phosphorylation
00df19a1-94b7-5982-8744-d1cbbdcbe49c	O95218	228	218	10	Phosphorylation
00e08de8-6caf-5ac7-a37a-ed059f8a44b3	P78527	930	924	6	Methylation
00e1073c-77bf-5578-a885-564c5aed1020,66b3ff86-9c94-5981-9aa5-eeb4aa495eb1	P60484	326	336	-10	Phosphorylation
00e18edf-214a-54a8-a96b-f2f5e779afc5	O43395	254	264	-10	Phosphorylation
00e1ac55-915c-5bc6-8178-1ec6d51aee9d	Q12874	310	314	-4	Phosphorylation
ec19d81b-9aff-5e15-8480-3e7666540092,00e1aed5-82bd-51fb-ada8-d11de398969e	O76094	196	201	-5	Ubiquitination
00e1fe60-c6c9-59fc-a1c4-ea38fa1a5753	Q14204	1370	1371	-1	Acetylation
00e1fe60-c6c9-59fc-a1c4-ea38fa1a5753	Q14204	1370	1371	-1	Ubiquitination
00e1fe60-c6c9-59fc-a1c4-ea38fa1a5753	Q14204	1370	1378	-8	Methylation
00e22773-2e15-5bb0-ba3f-4a19d91ae462	P25054	1278	1279	-1	Phosphorylation
00e2b07b-c0f2-534d-bc8e-28a868398ed1	P40763	369	370	-1	Acetylation
c0a76df1-3edc-55e7-8f87-d71dde29989f,00e3006b-f76c-53a0-bb6d-9baddd772df1	P26006	1046	1042	4	Phosphorylation
c0a76df1-3edc-55e7-8f87-d71dde29989f,00e3006b-f76c-53a0-bb6d-9baddd772df1	P26006	1046	1038	8	Ubiquitination
c0a76df1-3edc-55e7-8f87-d71dde29989f,00e3006b-f76c-53a0-bb6d-9baddd772df1	P26006	1046	1044	2	Phosphorylation
c0a76df1-3edc-55e7-8f87-d71dde29989f,00e3006b-f76c-53a0-bb6d-9baddd772df1	P26006	1046	1051	-5	Phosphorylation
00e3abf4-726c-5bf2-8d49-b97a5fa1a8e0	Q09666	4425	4425	0	Phosphorylation
00e3abf4-726c-5bf2-8d49-b97a5fa1a8e0	Q09666	4425	4430	-5	Phosphorylation
00e4b050-3266-5059-b485-2cc5797a213d	Q7Z6Z7	3921	3919	2	Phosphorylation
00e4b050-3266-5059-b485-2cc5797a213d	Q7Z6Z7	3921	3924	-3	Phosphorylation
00e4b050-3266-5059-b485-2cc5797a213d	Q7Z6Z7	3921	3927	-6	Phosphorylation
00e4b050-3266-5059-b485-2cc5797a213d	Q7Z6Z7	3921	3912	9	Ubiquitination
00e4d4a5-b503-5539-bce3-651a019cc677	O60563	469	476	-7	Acetylation
00e5d00d-719c-557e-8a4e-801e45367d4f	P22314	649	657	-8	Ubiquitination
00e6096e-422e-5bf4-a963-2603908b27a0	Q3MIT2	75	84	-9	Phosphorylation
00e6096e-422e-5bf4-a963-2603908b27a0	Q3MIT2	75	79	-4	Phosphorylation
d21ef324-9214-57da-9abd-11688c020861,00e71280-9534-5d0c-8e97-9e9b4754d6fe	P78527	3153	3158	-5	Ubiquitination
00e873ab-8406-5325-8748-6a6298ef54c7	Q8NF91	8297	8297	0	Phosphorylation
00e873ab-8406-5325-8748-6a6298ef54c7	Q8NF91	8297	8305	-8	Phosphorylation
00ea062e-3687-56f8-8eb9-925e64defbf1	Q86XI2	437	442	-5	Ubiquitination
00ea1c8a-845f-59b7-8876-0bf256228de9	P09622	289	297	-8	Phosphorylation
00ea395a-1203-5b12-bc8d-3c7166ce69fd	O75417	172	176	-4	Phosphorylation
00ea8873-716d-5396-920f-6eaab78c944f	Q05639	181	179	2	Acetylation
00ea8873-716d-5396-920f-6eaab78c944f	Q05639	181	172	9	Ubiquitination
00ec08ac-0a83-5c55-96b4-9addb7f58091,c4d0fdcf-70e4-532a-a36c-61cd3fe4d2af	Q12931	340	332	8	Acetylation
00ec08ac-0a83-5c55-96b4-9addb7f58091,c4d0fdcf-70e4-532a-a36c-61cd3fe4d2af	Q12931	340	332	8	Ubiquitination
00ec08ac-0a83-5c55-96b4-9addb7f58091,c4d0fdcf-70e4-532a-a36c-61cd3fe4d2af	Q12931	340	332	8	Succinylation
00ec08ac-0a83-5c55-96b4-9addb7f58091,c4d0fdcf-70e4-532a-a36c-61cd3fe4d2af	Q12931	340	341	-1	Phosphorylation
00ec5f1d-1ca8-5ba9-b2a4-7a6827b9b029	P49327	1844	1847	-3	Acetylation
00ec5f1d-1ca8-5ba9-b2a4-7a6827b9b029	P49327	1844	1847	-3	Ubiquitination
00ec5f1d-1ca8-5ba9-b2a4-7a6827b9b029	P49327	1844	1851	-7	Ubiquitination
00ee498b-80b8-5966-8b85-b2a3e4a9f91a	P35637	477	468	9	Phosphorylation
00ee498b-80b8-5966-8b85-b2a3e4a9f91a	P35637	477	472	5	Methylation
00ee498b-80b8-5966-8b85-b2a3e4a9f91a	P35637	477	473	4	Methylation
00ee498b-80b8-5966-8b85-b2a3e4a9f91a	P35637	477	476	1	Methylation
00ee498b-80b8-5966-8b85-b2a3e4a9f91a	P35637	477	481	-4	Methylation
00ee498b-80b8-5966-8b85-b2a3e4a9f91a	P35637	477	485	-8	Methylation
00ee498b-80b8-5966-8b85-b2a3e4a9f91a	P35637	477	487	-10	Methylation
ec401653-d02e-5e23-ab60-01c53d4b110a,00ee5caf-44d9-5b6b-80b7-0de839825044	Q9NWH9	867	861	6	Methylation
00ef49d6-907d-52e4-b20c-0785acae7be7	P26038	381	384	-3	Phosphorylation
00ef49d6-907d-52e4-b20c-0785acae7be7	P26038	381	388	-7	Acetylation
00ef502d-5fa3-5014-a579-46262ac98d44	Q969S3	175	166	9	Methylation
00ef502d-5fa3-5014-a579-46262ac98d44	Q969S3	175	171	4	Methylation
00ef502d-5fa3-5014-a579-46262ac98d44	Q969S3	175	174	1	Phosphorylation
00ef50ea-097c-52a3-aec0-5ffd8279b191	Q16630	485	494	-9	Phosphorylation
88fba149-2ba0-55ce-8a71-e71c1db1ebc4,00ef6ec9-efc3-5a8c-b4d9-3868023cc67e	Q9P2J5	1047	1042	5	Phosphorylation
00f1c52e-aeca-56f4-8f30-0219c28d592f	Q5T8I9	298	308	-10	Ubiquitination
00f2662b-7599-5859-8c11-6560e3d70bd7	Q9H694	810	801	9	Phosphorylation
00f2662b-7599-5859-8c11-6560e3d70bd7	Q9H694	810	803	7	Phosphorylation
00f2c73a-ddf0-5143-ab51-43eaadfe7195	P35579	304	299	5	Acetylation
00f2c73a-ddf0-5143-ab51-43eaadfe7195	P35579	304	299	5	Ubiquitination
00f2c73a-ddf0-5143-ab51-43eaadfe7195	P35579	304	311	-7	Hydroxylation
0a05e2c3-8b8b-517d-9900-ca01198966a6,00f33c86-1c59-5b58-b5d5-94ecf32b5f1c	P51608	152	149	3	Phosphorylation
0a05e2c3-8b8b-517d-9900-ca01198966a6,00f33c86-1c59-5b58-b5d5-94ecf32b5f1c	P51608	152	160	-8	Phosphorylation
00f34389-7f5b-5290-b3e3-7373d88727fa	Q9BSD7	51	54	-3	Phosphorylation
00f34389-7f5b-5290-b3e3-7373d88727fa	Q9BSD7	51	56	-5	Phosphorylation
00f3b253-f465-5716-8e26-533e26bc8c7b	Q6UN15	66	62	4	Phosphorylation
00f3ef6d-9682-5c54-a0a7-a6336b66d13d,46b5e905-9579-5b9f-a667-ce0c654239e8	O75417	167	176	-9	Phosphorylation
00f45ea1-10c3-5976-839b-71a6cf76a2c8	P11802	99	101	-2	Methylation
00f45ea1-10c3-5976-839b-71a6cf76a2c8	P11802	99	106	-7	Ubiquitination
00f4c730-c2e7-5c50-a441-0e0de5af2cfd	P84022	412	416	-4	Phosphorylation
00f4c730-c2e7-5c50-a441-0e0de5af2cfd	P84022	412	418	-6	Phosphorylation
00f4c730-c2e7-5c50-a441-0e0de5af2cfd	P84022	412	422	-10	Phosphorylation
00f4d47c-5ea5-5fe6-82fe-78980092bc1c	P55265	114	114	0	Methylation
00f695c7-2519-5e44-8471-5df06006b595	P30876	107	106	1	Phosphorylation
00f793df-0f13-5311-af74-f00f2ade6d0c	P38646	182	175	7	Succinylation
00f793df-0f13-5311-af74-f00f2ade6d0c	P38646	182	187	-5	Succinylation
6ef878c3-c567-53f3-a787-e767fafcb6f1,00f7d82a-22f5-5ca1-8cb0-3aa1ebd31969	Q9BXT8	1612	1602	10	Phosphorylation
00f83d4e-136c-5faa-99b9-76358c385c32	P25205	670	668	2	Phosphorylation
00f83d4e-136c-5faa-99b9-76358c385c32	P25205	670	672	-2	Phosphorylation
00f83d4e-136c-5faa-99b9-76358c385c32	P25205	670	674	-4	Phosphorylation
00f904ce-f82e-5996-bc1d-354f68153894	O95218	289	279	10	Phosphorylation
00f904ce-f82e-5996-bc1d-354f68153894	O95218	289	280	9	Phosphorylation
00f934cb-84e6-5971-bdb6-4b3799401dc6	P30084	276	272	4	Methylation
00f934cb-84e6-5971-bdb6-4b3799401dc6	P30084	276	282	-6	Succinylation
00f93890-f8a8-5ded-b803-42a8c08fe608	Q9HCD5	113	116	-3	Phosphorylation
00f97a1d-69c7-551c-bf5a-fa57659f4aa4,16e389b2-bc5e-5306-924b-77bff3ce160b	Q5VT06	504	512	-8	Ubiquitination
00fa0f82-8e87-5fba-9108-21c31b28fe55	Q9Y6C9	89	90	-1	Ubiquitination
34801866-d4af-5bba-90c3-dc034f21a377,ac89c6a6-2707-5cfc-9df8-2973c25f7f01,00fa3f5d-9ff4-5bbe-ba8e-50550984b41a	P48643	5	12	-7	Phosphorylation
34801866-d4af-5bba-90c3-dc034f21a377,ac89c6a6-2707-5cfc-9df8-2973c25f7f01,00fa3f5d-9ff4-5bbe-ba8e-50550984b41a	P48643	5	2	3	Acetylation
00fb509e-624f-5553-bb37-9da91c6ec8e1	Q9Y4W2	270	263	7	Ubiquitination
dd09c601-0e64-5e68-b331-673ffb7c426c,00fc72f3-9587-5392-9241-575be69e9456,bed867ee-0587-566b-b539-e90902064628	Q15149	2390	2397	-7	Proteolytic Cleavage
00fd14a3-94d9-5273-9a04-f90ec8405e10	Q9P2J5	341	341	0	Ubiquitination
49bf4aa5-70ec-5b50-9efa-855f845e88e5,00fde33b-2142-575c-b064-4bc86f8483aa	Q13283	358	353	5	Acetylation
00fe2097-086c-5c32-9a64-6484faff79fb,50f0e511-9c6a-5766-9b3d-c276cd29aac3	O76021	173	174	-1	Phosphorylation
00fe3e8a-ed09-5ec6-a2eb-a5b7eea51bf9	Q14157	782	782	0	Glycosylation
00fe3e8a-ed09-5ec6-a2eb-a5b7eea51bf9	Q14157	782	783	-1	Glycosylation
00fe853b-49e4-5e61-90e5-a0eae224da4c	Q9NWT1	367	365	2	Phosphorylation
00ff2026-9276-5c0b-a7b5-5a66dca8ba89	Q15154	168	158	10	Phosphorylation
00ff2026-9276-5c0b-a7b5-5a66dca8ba89	Q15154	168	165	3	Phosphorylation
00ff4170-bcd9-5ea1-99b8-7c83e7721e73	P49756	571	578	-7	Sumoylation
48ba14e7-d633-5f13-b620-70151756a342,00ff5e83-9102-5021-8ade-d523a95d4b44,23278df6-2ed6-599e-909f-4b6501385e2b,3b6ab4d9-0982-59bb-a006-13baf6fd14b9,99ee853a-a759-57eb-89a1-e414add30ab8,d8ca98f2-36bf-5ca8-a2cc-a172b0842bb3,f0001b78-6c79-5b05-8bfe-fd4d60f868fa	P62805	82	78	4	Ubiquitination
48ba14e7-d633-5f13-b620-70151756a342,00ff5e83-9102-5021-8ade-d523a95d4b44,23278df6-2ed6-599e-909f-4b6501385e2b,3b6ab4d9-0982-59bb-a006-13baf6fd14b9,99ee853a-a759-57eb-89a1-e414add30ab8,d8ca98f2-36bf-5ca8-a2cc-a172b0842bb3,f0001b78-6c79-5b05-8bfe-fd4d60f868fa	P62805	82	78	4	Acetylation
48ba14e7-d633-5f13-b620-70151756a342,00ff5e83-9102-5021-8ade-d523a95d4b44,23278df6-2ed6-599e-909f-4b6501385e2b,3b6ab4d9-0982-59bb-a006-13baf6fd14b9,99ee853a-a759-57eb-89a1-e414add30ab8,d8ca98f2-36bf-5ca8-a2cc-a172b0842bb3,f0001b78-6c79-5b05-8bfe-fd4d60f868fa	P62805	82	78	4	Methylation
48ba14e7-d633-5f13-b620-70151756a342,00ff5e83-9102-5021-8ade-d523a95d4b44,23278df6-2ed6-599e-909f-4b6501385e2b,3b6ab4d9-0982-59bb-a006-13baf6fd14b9,99ee853a-a759-57eb-89a1-e414add30ab8,d8ca98f2-36bf-5ca8-a2cc-a172b0842bb3,f0001b78-6c79-5b05-8bfe-fd4d60f868fa	P62805	82	78	4	Succinylation
48ba14e7-d633-5f13-b620-70151756a342,00ff5e83-9102-5021-8ade-d523a95d4b44,23278df6-2ed6-599e-909f-4b6501385e2b,3b6ab4d9-0982-59bb-a006-13baf6fd14b9,99ee853a-a759-57eb-89a1-e414add30ab8,d8ca98f2-36bf-5ca8-a2cc-a172b0842bb3,f0001b78-6c79-5b05-8bfe-fd4d60f868fa	P62805	82	92	-10	Acetylation
48ba14e7-d633-5f13-b620-70151756a342,00ff5e83-9102-5021-8ade-d523a95d4b44,23278df6-2ed6-599e-909f-4b6501385e2b,3b6ab4d9-0982-59bb-a006-13baf6fd14b9,99ee853a-a759-57eb-89a1-e414add30ab8,d8ca98f2-36bf-5ca8-a2cc-a172b0842bb3,f0001b78-6c79-5b05-8bfe-fd4d60f868fa	P62805	82	92	-10	Ubiquitination
48ba14e7-d633-5f13-b620-70151756a342,00ff5e83-9102-5021-8ade-d523a95d4b44,23278df6-2ed6-599e-909f-4b6501385e2b,3b6ab4d9-0982-59bb-a006-13baf6fd14b9,99ee853a-a759-57eb-89a1-e414add30ab8,d8ca98f2-36bf-5ca8-a2cc-a172b0842bb3,f0001b78-6c79-5b05-8bfe-fd4d60f868fa	P62805	82	92	-10	Succinylation
48ba14e7-d633-5f13-b620-70151756a342,00ff5e83-9102-5021-8ade-d523a95d4b44,23278df6-2ed6-599e-909f-4b6501385e2b,3b6ab4d9-0982-59bb-a006-13baf6fd14b9,99ee853a-a759-57eb-89a1-e414add30ab8,d8ca98f2-36bf-5ca8-a2cc-a172b0842bb3,f0001b78-6c79-5b05-8bfe-fd4d60f868fa	P62805	82	73	9	Phosphorylation
48ba14e7-d633-5f13-b620-70151756a342,00ff5e83-9102-5021-8ade-d523a95d4b44,23278df6-2ed6-599e-909f-4b6501385e2b,3b6ab4d9-0982-59bb-a006-13baf6fd14b9,99ee853a-a759-57eb-89a1-e414add30ab8,d8ca98f2-36bf-5ca8-a2cc-a172b0842bb3,f0001b78-6c79-5b05-8bfe-fd4d60f868fa	P62805	82	80	2	Acetylation
48ba14e7-d633-5f13-b620-70151756a342,00ff5e83-9102-5021-8ade-d523a95d4b44,23278df6-2ed6-599e-909f-4b6501385e2b,3b6ab4d9-0982-59bb-a006-13baf6fd14b9,99ee853a-a759-57eb-89a1-e414add30ab8,d8ca98f2-36bf-5ca8-a2cc-a172b0842bb3,f0001b78-6c79-5b05-8bfe-fd4d60f868fa	P62805	82	80	2	Ubiquitination
48ba14e7-d633-5f13-b620-70151756a342,00ff5e83-9102-5021-8ade-d523a95d4b44,23278df6-2ed6-599e-909f-4b6501385e2b,3b6ab4d9-0982-59bb-a006-13baf6fd14b9,99ee853a-a759-57eb-89a1-e414add30ab8,d8ca98f2-36bf-5ca8-a2cc-a172b0842bb3,f0001b78-6c79-5b05-8bfe-fd4d60f868fa	P62805	82	81	1	Phosphorylation
48ba14e7-d633-5f13-b620-70151756a342,00ff5e83-9102-5021-8ade-d523a95d4b44,23278df6-2ed6-599e-909f-4b6501385e2b,3b6ab4d9-0982-59bb-a006-13baf6fd14b9,99ee853a-a759-57eb-89a1-e414add30ab8,d8ca98f2-36bf-5ca8-a2cc-a172b0842bb3,f0001b78-6c79-5b05-8bfe-fd4d60f868fa	P62805	82	83	-1	Phosphorylation
48ba14e7-d633-5f13-b620-70151756a342,00ff5e83-9102-5021-8ade-d523a95d4b44,23278df6-2ed6-599e-909f-4b6501385e2b,3b6ab4d9-0982-59bb-a006-13baf6fd14b9,99ee853a-a759-57eb-89a1-e414add30ab8,d8ca98f2-36bf-5ca8-a2cc-a172b0842bb3,f0001b78-6c79-5b05-8bfe-fd4d60f868fa	P62805	82	89	-7	Phosphorylation
00ffcc40-c4f4-59ae-9e26-d63f6717dcc6	Q8NFC6	1290	1281	9	Phosphorylation
01002d04-b91f-5c46-9b4a-5146b083476a	Q9NWH9	271	272	-1	Phosphorylation
010063c0-8038-564a-8e62-e7e42ac7a00b	P27824	107	103	4	Ubiquitination
0100b298-3879-5974-8e01-6e7a387df465	P62820	142	136	6	Phosphorylation
74a154dc-f97b-5bda-8b89-df43df08bcad,01011455-c8e2-5b91-99b1-f63bda3a9c20	Q7Z6E9	1182	1179	3	Phosphorylation
74a154dc-f97b-5bda-8b89-df43df08bcad,01011455-c8e2-5b91-99b1-f63bda3a9c20	Q7Z6E9	1182	1173	9	Phosphorylation
74a154dc-f97b-5bda-8b89-df43df08bcad,01011455-c8e2-5b91-99b1-f63bda3a9c20	Q7Z6E9	1182	1188	-6	Phosphorylation
01013249-dc99-565e-bb2d-4ccbce00efd7	P61011	328	321	7	Ubiquitination
01017a80-a444-5d91-8a9d-2e3c5a1ada9e	Q9NQI0	480	471	9	Phosphorylation
0101a3a4-80f7-561e-8fa6-ab969fa7b602	Q9ULC4	73	79	-6	Phosphorylation
0101a3a4-80f7-561e-8fa6-ab969fa7b602	Q9ULC4	73	81	-8	Phosphorylation
01029648-1614-51df-b178-77d0ade5c7ef	Q9BRZ2	12	6	6	Phosphorylation
01029648-1614-51df-b178-77d0ade5c7ef	Q9BRZ2	12	7	5	Phosphorylation
0102c5de-6e18-5d15-8642-74ed2f17c1fa	P19338	213	206	7	Phosphorylation
0102c5de-6e18-5d15-8642-74ed2f17c1fa	P19338	213	213	0	Phosphorylation
0102c5de-6e18-5d15-8642-74ed2f17c1fa	P19338	213	214	-1	Phosphorylation
0102c5de-6e18-5d15-8642-74ed2f17c1fa	P19338	213	223	-10	Acetylation
0102d9f1-e7b0-54d4-8f3f-11c5b67d1533	Q14296	48	45	3	Phosphorylation
0102db15-f568-575c-b51c-73b03adfd0cd	O43290	318	321	-3	Phosphorylation
4e6867be-8190-5773-bfa2-bc68ed406d6a,01036127-2a18-5e9f-b537-b8a08daf8cce	O60870	38	36	2	Methylation
010467b8-ca6a-5b0b-99c5-502c95cb6fd0	O14686	766	762	4	Phosphorylation
f754f446-4d91-5138-8c76-92335c9ad56c,01047495-3b5f-5e3b-b5cd-5830514e9f16	Q9H694	403	398	5	Acetylation
01058cd1-73a4-57d4-9812-f6b5ab8c08cc	Q9Y2T7	136	137	-1	Phosphorylation
0106bf53-deba-5f7b-9c04-122d271537ba	Q8IU60	320	319	1	Methylation
0106e81b-41cb-5575-bb04-9691112d3976,c4511675-8b2a-5ab8-96f3-ada8b60f5637	Q6IA17	65	73	-8	Glycosylation
0106e9cb-bbe1-50e7-a9fc-27b1b55e408c	Q92499	362	358	4	Ubiquitination
1095a476-4f3c-5a47-be04-bf07ee3d95c6,0107f774-9c79-5cbb-9786-1a37f372ca2e	Q9NRL2	1251	1252	-1	Phosphorylation
62d69d95-aae7-5079-99f5-d22d6493cde1,01080163-a27f-554b-ab3b-ed395420971d	O75369	1960	1955	5	Ubiquitination
0108d809-d90a-5e26-b0de-144ff0489918	Q92499	629	628	1	Phosphorylation
0108d809-d90a-5e26-b0de-144ff0489918	Q92499	629	632	-3	Phosphorylation
0108d809-d90a-5e26-b0de-144ff0489918	Q92499	629	634	-5	Methylation
0108e7e0-a52d-53cc-a636-6a49169958bb	O43324	89	88	1	Ubiquitination
01092929-eccf-519b-aaec-e078a3636d27,e72d31b0-d838-5800-b6b5-0230617baafc,860c83cf-481a-50c4-85b3-5a3de3a7c539	P78527	4024	4026	-2	Phosphorylation
01092929-eccf-519b-aaec-e078a3636d27,e72d31b0-d838-5800-b6b5-0230617baafc,860c83cf-481a-50c4-85b3-5a3de3a7c539	P78527	4024	4019	5	Ubiquitination
01092929-eccf-519b-aaec-e078a3636d27,e72d31b0-d838-5800-b6b5-0230617baafc,860c83cf-481a-50c4-85b3-5a3de3a7c539	P78527	4024	4023	1	Ubiquitination
01094fae-9264-53ee-a6d8-ee45f047e5f6,6a4e6919-fba8-5fad-a87d-089305032c76	Q5U5Q3	364	367	-3	Ubiquitination
416141a6-a444-554a-b71c-7e11018c1cbd,3c1213e8-0ffa-546f-a249-ceef340c96e1,01098dc3-b049-56e9-8229-00db55461959,9ebd07ae-7e8a-57df-b231-5f481fe486c4,09aaf52c-8ab5-52b9-96b0-c51a9f3978ea,ae6ace17-2d4e-51ba-b0be-3dee0a686139	P60484	165	155	10	Phosphorylation
416141a6-a444-554a-b71c-7e11018c1cbd,3c1213e8-0ffa-546f-a249-ceef340c96e1,01098dc3-b049-56e9-8229-00db55461959,9ebd07ae-7e8a-57df-b231-5f481fe486c4,09aaf52c-8ab5-52b9-96b0-c51a9f3978ea,ae6ace17-2d4e-51ba-b0be-3dee0a686139	P60484	165	174	-9	Phosphorylation
cb9d0156-8817-5504-b5c5-ffb235b0a7c7,010aa037-63a1-5987-9ae5-d6ff4cbc3bc2	P49792	1995	1993	2	Phosphorylation
cb9d0156-8817-5504-b5c5-ffb235b0a7c7,010aa037-63a1-5987-9ae5-d6ff4cbc3bc2	P49792	1995	2005	-10	Phosphorylation
cb9d0156-8817-5504-b5c5-ffb235b0a7c7,010aa037-63a1-5987-9ae5-d6ff4cbc3bc2	P49792	1995	2003	-8	Phosphorylation
6646529c-778a-5336-8347-a40e30df384a,010b2638-9dcb-5b9c-9f9e-b90eda03c2ea	Q8NHU6	870	862	8	Phosphorylation
010b2f27-f489-5988-8cb8-8e619c4a5b1a	P16403	173	167	6	Phosphorylation
010b2f27-f489-5988-8cb8-8e619c4a5b1a	P16403	173	165	8	Phosphorylation
010b2f27-f489-5988-8cb8-8e619c4a5b1a	P16403	173	168	5	Methylation
010b2f27-f489-5988-8cb8-8e619c4a5b1a	P16403	173	168	5	Ubiquitination
010b2f27-f489-5988-8cb8-8e619c4a5b1a	P16403	173	169	4	Acetylation
010b2f27-f489-5988-8cb8-8e619c4a5b1a	P16403	173	173	0	Phosphorylation
c8c4b9fc-448e-5771-93aa-973cdf868859,010b5ee8-bf46-5e73-a8d6-14f0b99ccbe6	Q9H4A3	2120	2121	-1	Phosphorylation
010b9fb0-0f9c-5736-881b-1fa87ee9c973	Q9Y4P3	354	364	-10	Acetylation
010c3d62-18c1-5f42-bda1-5b261c79d70a	Q6UX71	109	103	6	Glycosylation
010cc6c6-7194-5bbc-b2a7-0d8f3cf255b8	P42696	108	99	9	Phosphorylation
010db870-d415-5345-95aa-3853e83a57d8	Q8WUQ7	64	71	-7	Phosphorylation
010db870-d415-5345-95aa-3853e83a57d8	Q8WUQ7	64	73	-9	Phosphorylation
010ddd19-3f1a-52c2-99ad-2620cdba8a19	Q05519	449	447	2	Phosphorylation
010ddd19-3f1a-52c2-99ad-2620cdba8a19	Q05519	449	449	0	Phosphorylation
010ddd19-3f1a-52c2-99ad-2620cdba8a19	Q05519	449	456	-7	Phosphorylation
010ddd19-3f1a-52c2-99ad-2620cdba8a19	Q05519	449	459	-10	Acetylation
010df358-a2a2-57f7-8ad1-2f467db6f65e,146e0033-2f06-5419-ac29-c061739529e2	Q9NXH9	176	179	-3	Phosphorylation
010df358-a2a2-57f7-8ad1-2f467db6f65e,146e0033-2f06-5419-ac29-c061739529e2	Q9NXH9	176	186	-10	Phosphorylation
01108deb-36a9-53fb-91bf-27e47f02072c	Q9UIA9	65	58	7	Phosphorylation
0110bb73-65c0-5c21-b64a-12321bf8c289	Q5VT52	404	399	5	Phosphorylation
0110bb73-65c0-5c21-b64a-12321bf8c289	Q5VT52	404	399	5	Glycosylation
0110bb73-65c0-5c21-b64a-12321bf8c289	Q5VT52	404	400	4	Phosphorylation
0110bb73-65c0-5c21-b64a-12321bf8c289	Q5VT52	404	400	4	Glycosylation
0110bb73-65c0-5c21-b64a-12321bf8c289	Q5VT52	404	401	3	Phosphorylation
0110bb73-65c0-5c21-b64a-12321bf8c289	Q5VT52	404	414	-10	Phosphorylation
01113ee1-d28e-5765-a054-6ac55941fb1e	P51114	532	524	8	Phosphorylation
01113ee1-d28e-5765-a054-6ac55941fb1e	P51114	532	526	6	Phosphorylation
01113ee1-d28e-5765-a054-6ac55941fb1e	P51114	532	528	4	Phosphorylation
0112990e-8e19-5b43-8600-161c20d43fe0	Q14573	248	257	-9	Phosphorylation
0112ad35-8f69-54b0-8920-ec82338c4ea3	P35251	1098	1104	-6	Phosphorylation
0112ad35-8f69-54b0-8920-ec82338c4ea3	P35251	1098	1106	-8	Phosphorylation
0112ad35-8f69-54b0-8920-ec82338c4ea3	P35251	1098	1088	10	Phosphorylation
0112ad35-8f69-54b0-8920-ec82338c4ea3	P35251	1098	1090	8	Phosphorylation
0112ad35-8f69-54b0-8920-ec82338c4ea3	P35251	1098	1093	5	Phosphorylation
0112ad35-8f69-54b0-8920-ec82338c4ea3	P35251	1098	1095	3	Phosphorylation
01133cef-aeac-5b20-8759-c009ce2e4db7	Q14432	577	568	9	Phosphorylation
0113ea6b-d3aa-5100-8631-5fde2209717f	Q9HD20	941	935	6	Phosphorylation
0113ea6b-d3aa-5100-8631-5fde2209717f	Q9HD20	941	950	-9	Ubiquitination
0114605a-efc3-5540-b765-c354a937eced	Q4LE39	1037	1029	8	Phosphorylation
0114605a-efc3-5540-b765-c354a937eced	Q4LE39	1037	1032	5	Phosphorylation
0114605a-efc3-5540-b765-c354a937eced	Q4LE39	1037	1031	6	Phosphorylation
0115bc46-6505-5e4f-b972-5e10f58a27a2	Q9UIF8	1555	1561	-6	Phosphorylation
0115ee92-fd29-5d4a-952a-a217b98bc747	Q9UMS4	422	428	-6	Ubiquitination
0116458c-8067-5d7d-b300-2f6cbdc6ae29	Q14008	1637	1636	1	Phosphorylation
01168994-756a-5216-809b-f6c0313344e8,892f2471-b2d9-57d6-9f3a-05af78abb549	Q5JSZ5	1848	1843	5	Phosphorylation
01178026-2be2-50c9-9306-69c4ce40f4c6	P83369	279	278	1	Phosphorylation
01178026-2be2-50c9-9306-69c4ce40f4c6	P83369	279	279	0	Methylation
01178026-2be2-50c9-9306-69c4ce40f4c6	P83369	279	280	-1	Phosphorylation
01178735-6432-5d0a-a06e-f3c310da0b4b	P50402	6	10	-4	Phosphorylation
01178735-6432-5d0a-a06e-f3c310da0b4b	P50402	6	8	-2	Phosphorylation
01178735-6432-5d0a-a06e-f3c310da0b4b	P50402	6	1	5	Acetylation
01178735-6432-5d0a-a06e-f3c310da0b4b	P50402	6	4	2	Phosphorylation
011893bd-2403-516b-a0b1-7c76d94b922e	O94906	653	660	-7	Methylation
0119db29-f13d-5a2a-b924-96fc9807a34b	Q9P2B2	868	875	-7	Phosphorylation
0119e2b1-24c8-5d63-a34d-abe672ebdbf5	O75534	239	239	0	Ubiquitination
011b73c3-70e4-553b-aac6-bf91f08bf53c	Q12872	904	897	7	Phosphorylation
011b73c3-70e4-553b-aac6-bf91f08bf53c	Q12872	904	900	4	Phosphorylation
011b73c3-70e4-553b-aac6-bf91f08bf53c	Q12872	904	901	3	Phosphorylation
011b73c3-70e4-553b-aac6-bf91f08bf53c	Q12872	904	909	-5	Phosphorylation
011b75a6-eb16-5e5f-a677-9f6d294d098e	P49327	1484	1476	8	Glycosylation
011eafda-06b8-50e3-8313-98d25cb32949	P78527	1070	1074	-4	Ubiquitination
011ec2fc-2edb-5776-bd9e-f0015650a977	P33981	380	371	9	Phosphorylation
011ec2fc-2edb-5776-bd9e-f0015650a977	P33981	380	372	8	Ubiquitination
011ec2fc-2edb-5776-bd9e-f0015650a977	P33981	380	374	6	Phosphorylation
011ec2fc-2edb-5776-bd9e-f0015650a977	P33981	380	382	-2	Phosphorylation
011ec2fc-2edb-5776-bd9e-f0015650a977	P33981	380	385	-5	Methylation
011ec2fc-2edb-5776-bd9e-f0015650a977	P33981	380	385	-5	Ubiquitination
011f0f46-694c-5329-8d45-fedb60321cc0	Q8TCU4	392	393	-1	Phosphorylation
011f41d1-6a2a-5ce6-9b14-fd85e4befcaa	Q9Y2R4	149	139	10	Ubiquitination
011fe095-41ed-5a93-a56c-3fd8c284fbd0	Q8N5Y2	330	334	-4	Phosphorylation
01206957-9a94-5f8c-88a1-484a7855c3a0,38db31b3-8010-5849-9186-9aa9e1a70e82	P04637	76	81	-5	Phosphorylation
01216893-f769-5268-8994-2ab38f5ef721	P82650	263	255	8	Acetylation
01216893-f769-5268-8994-2ab38f5ef721	P82650	263	255	8	Succinylation
01216893-f769-5268-8994-2ab38f5ef721	P82650	263	258	5	Acetylation
01217a09-18c6-5d49-905b-5a0ae0378635	Q9H3H1	424	431	-7	Phosphorylation
01225311-b8fc-54ea-9ef0-6d5f33fcdf94	O60869	125	123	2	Acetylation
01232279-ee15-59f4-aa81-e182eaf2227b	Q96T58	1327	1329	-2	Phosphorylation
01232279-ee15-59f4-aa81-e182eaf2227b	Q96T58	1327	1333	-6	Phosphorylation
01235f8c-50c0-5012-9a92-d32f22084a95	Q14204	2052	2042	10	Phosphorylation
01235f8c-50c0-5012-9a92-d32f22084a95	Q14204	2052	2055	-3	Phosphorylation
01242fa6-daac-541a-8c45-48ad3ff0c9aa	Q15021	691	685	6	Ubiquitination
0124bbfd-7c87-59dd-ba7f-d85b70b97aed,05dc61de-38a5-500a-b413-f1801e09b7b3	P46734	240	230	10	Phosphorylation
0124bbfd-7c87-59dd-ba7f-d85b70b97aed,05dc61de-38a5-500a-b413-f1801e09b7b3	P46734	240	243	-3	Ubiquitination
0124bbfd-7c87-59dd-ba7f-d85b70b97aed,05dc61de-38a5-500a-b413-f1801e09b7b3	P46734	240	248	-8	Ubiquitination
0125086e-f062-524e-9bea-6f12b2dfff59,cad45994-d544-53cd-8f1b-70afe0598557	P83731	83	77	6	Acetylation
0125086e-f062-524e-9bea-6f12b2dfff59,cad45994-d544-53cd-8f1b-70afe0598557	P83731	83	77	6	Ubiquitination
0125086e-f062-524e-9bea-6f12b2dfff59,cad45994-d544-53cd-8f1b-70afe0598557	P83731	83	83	0	Phosphorylation
0125086e-f062-524e-9bea-6f12b2dfff59,cad45994-d544-53cd-8f1b-70afe0598557	P83731	83	86	-3	Phosphorylation
0125086e-f062-524e-9bea-6f12b2dfff59,cad45994-d544-53cd-8f1b-70afe0598557	P83731	83	93	-10	Acetylation
0125086e-f062-524e-9bea-6f12b2dfff59,cad45994-d544-53cd-8f1b-70afe0598557	P83731	83	93	-10	Ubiquitination
0125086e-f062-524e-9bea-6f12b2dfff59,cad45994-d544-53cd-8f1b-70afe0598557	P83731	83	93	-10	Succinylation
01254262-a0f4-5550-86d6-d3f816f35b89	P12270	1428	1427	1	Acetylation
01254300-6933-5c35-be29-a8dc320cdf83	P49368	355	353	2	Ubiquitination
01254300-6933-5c35-be29-a8dc320cdf83	P49368	355	354	1	Ubiquitination
01255a57-0028-5572-9411-4d3121d15748	Q13409	101	95	6	Phosphorylation
01255a57-0028-5572-9411-4d3121d15748	Q13409	101	101	0	Phosphorylation
01255a57-0028-5572-9411-4d3121d15748	Q13409	101	104	-3	Phosphorylation
01255a57-0028-5572-9411-4d3121d15748	Q13409	101	92	9	Phosphorylation
01255a57-0028-5572-9411-4d3121d15748	Q13409	101	94	7	Phosphorylation
01255a57-0028-5572-9411-4d3121d15748	Q13409	101	97	4	Phosphorylation
012613e1-55b1-5ba7-9af4-6cae6f29203d	Q9BYD3	72	70	2	Methylation
012707a5-e0e4-546e-94a6-76a8bceb67fc	Q9Y262	9	2	7	Acetylation
01272eb4-71f4-5d55-a646-36fa7c5dd1be	P07814	459	454	5	Methylation
01272eb4-71f4-5d55-a646-36fa7c5dd1be	P07814	459	464	-5	Methylation
d0787425-9714-5b21-ae2a-1291f27803fb,e3827b4d-f45c-5af1-ac2f-137c956a34f2,1611637c-71fb-55f8-8859-ae77d0a5e867,0127d067-1749-5ab6-ac2b-a931ba8621aa,7017744f-9500-5839-9f9c-2a34d5ee120c,0f2dd7ee-7fbe-54d0-be4c-960353e7bcee	P04637	32	23	9	Proteolytic Cleavage
d0787425-9714-5b21-ae2a-1291f27803fb,e3827b4d-f45c-5af1-ac2f-137c956a34f2,1611637c-71fb-55f8-8859-ae77d0a5e867,0127d067-1749-5ab6-ac2b-a931ba8621aa,7017744f-9500-5839-9f9c-2a34d5ee120c,0f2dd7ee-7fbe-54d0-be4c-960353e7bcee	P04637	32	33	-1	Phosphorylation
d0787425-9714-5b21-ae2a-1291f27803fb,e3827b4d-f45c-5af1-ac2f-137c956a34f2,1611637c-71fb-55f8-8859-ae77d0a5e867,0127d067-1749-5ab6-ac2b-a931ba8621aa,7017744f-9500-5839-9f9c-2a34d5ee120c,0f2dd7ee-7fbe-54d0-be4c-960353e7bcee	P04637	32	37	-5	Phosphorylation
0128493d-7e7c-54ae-a631-3610963c6cbb	Q9Y520	1241	1242	-1	Phosphorylation
0128493d-7e7c-54ae-a631-3610963c6cbb	Q9Y520	1241	1244	-3	Phosphorylation
0128493d-7e7c-54ae-a631-3610963c6cbb	Q9Y520	1241	1246	-5	Phosphorylation
0128493d-7e7c-54ae-a631-3610963c6cbb	Q9Y520	1241	1248	-7	Phosphorylation
0128493d-7e7c-54ae-a631-3610963c6cbb	Q9Y520	1241	1249	-8	Phosphorylation
01287d8e-ffda-5a3e-a17d-21847d81dc53,fc775859-a642-507f-977a-5d20175e77ee	Q13308	656	646	10	Glycosylation
207352f6-b557-5380-8c01-28de4766e36d,012af8a6-d261-589a-9a39-056c373c201e,6763cecc-3926-57af-be1c-97362bb655b7	O00159	861	868	-7	Ubiquitination
49449755-1063-5977-9575-4e5e9baf3445,012af9c8-d322-5a40-9bb1-cb05bc2646a3	P05141	57	49	8	Ubiquitination
49449755-1063-5977-9575-4e5e9baf3445,012af9c8-d322-5a40-9bb1-cb05bc2646a3	P05141	57	52	5	Ubiquitination
49449755-1063-5977-9575-4e5e9baf3445,012af9c8-d322-5a40-9bb1-cb05bc2646a3	P05141	57	52	5	Methylation
49449755-1063-5977-9575-4e5e9baf3445,012af9c8-d322-5a40-9bb1-cb05bc2646a3	P05141	57	63	-6	Ubiquitination
49449755-1063-5977-9575-4e5e9baf3445,012af9c8-d322-5a40-9bb1-cb05bc2646a3	P05141	57	63	-6	Acetylation
012b2127-e9be-5ee4-ae59-e34a62011fbe	Q9HCK8	2207	2200	7	Phosphorylation
012b2127-e9be-5ee4-ae59-e34a62011fbe	Q9HCK8	2207	2202	5	Phosphorylation
012b2127-e9be-5ee4-ae59-e34a62011fbe	Q9HCK8	2207	2211	-4	Phosphorylation
012b5cf7-39e3-5ea0-8655-2e22dd361317	Q9HCK8	432	423	9	Phosphorylation
012b5cf7-39e3-5ea0-8655-2e22dd361317	Q9HCK8	432	432	0	Phosphorylation
012b5cf7-39e3-5ea0-8655-2e22dd361317	Q9HCK8	432	440	-8	Phosphorylation
012b8172-b2ec-5368-8eee-979a0e06f377,ddbb72c5-64cc-50b5-89f1-f1b4b3ee79a7	Q13485	516	507	9	Acetylation
012b8172-b2ec-5368-8eee-979a0e06f377,ddbb72c5-64cc-50b5-89f1-f1b4b3ee79a7	Q13485	516	507	9	Ubiquitination
012b8172-b2ec-5368-8eee-979a0e06f377,ddbb72c5-64cc-50b5-89f1-f1b4b3ee79a7	Q13485	516	519	-3	Ubiquitination
012bc9c0-0734-5604-a70c-637382796a93	Q9NSI2	196	203	-7	Phosphorylation
012bd27a-7016-58f4-82ae-abf18b2d50bf	Q8IYB3	678	669	9	Phosphorylation
012bd27a-7016-58f4-82ae-abf18b2d50bf	Q8IYB3	678	675	3	Phosphorylation
012bd27a-7016-58f4-82ae-abf18b2d50bf	Q8IYB3	678	683	-5	Phosphorylation
012bd27a-7016-58f4-82ae-abf18b2d50bf	Q8IYB3	678	685	-7	Phosphorylation
012bd27a-7016-58f4-82ae-abf18b2d50bf	Q8IYB3	678	688	-10	Hydroxylation
012bd2d3-8c59-5c0d-b5ef-c90b33804132	P08238	684	685	-1	Ubiquitination
012cb947-b759-5c8e-a3fc-c5f41daabcfe	Q9Y6M1	470	462	8	Ubiquitination
012cc4cd-b4e6-5c3d-80da-37ec54d43e5d	P61254	124	134	-10	Acetylation
012cc4cd-b4e6-5c3d-80da-37ec54d43e5d	P61254	124	134	-10	Ubiquitination
012ce41e-e4b2-5dc7-b01e-c7ce42d55611,e9a0523b-18a2-5cda-bf66-42ecb1ef8874	Q9C0J8	23	16	7	Methylation
012ce41e-e4b2-5dc7-b01e-c7ce42d55611,e9a0523b-18a2-5cda-bf66-42ecb1ef8874	Q9C0J8	23	23	0	Methylation
012ce41e-e4b2-5dc7-b01e-c7ce42d55611,e9a0523b-18a2-5cda-bf66-42ecb1ef8874	Q9C0J8	23	28	-5	Ubiquitination
012ce41e-e4b2-5dc7-b01e-c7ce42d55611,e9a0523b-18a2-5cda-bf66-42ecb1ef8874	Q9C0J8	23	29	-6	Methylation
012e33ff-17df-5b22-a0e7-5b45d2323520,d70d4272-5ac9-543a-9f7c-8eeea28945fb	P04114	2260	2265	-5	Acetylation
012e62e8-f760-5126-8f56-e1fe3826ab98,ca38eeba-c134-5544-8844-ea5abcd47faa	Q9NYF8	252	257	-5	Phosphorylation
012e62e8-f760-5126-8f56-e1fe3826ab98,ca38eeba-c134-5544-8844-ea5abcd47faa	Q9NYF8	252	262	-10	Phosphorylation
012e62e8-f760-5126-8f56-e1fe3826ab98,ca38eeba-c134-5544-8844-ea5abcd47faa	Q9NYF8	252	249	3	Phosphorylation
012e62e8-f760-5126-8f56-e1fe3826ab98,ca38eeba-c134-5544-8844-ea5abcd47faa	Q9NYF8	252	253	-1	Phosphorylation
012e62e8-f760-5126-8f56-e1fe3826ab98,ca38eeba-c134-5544-8844-ea5abcd47faa	Q9NYF8	252	259	-7	Phosphorylation
012e7123-29a8-57b0-bb91-0807518ec5a1	P56199	210	217	-7	Glycosylation
012f9ef5-f29a-58a0-8fef-082902caf4a2	P41252	295	285	10	Ubiquitination
0130b905-351b-52f0-9a6c-17e55b17b0dd	Q6KC79	1433	1439	-6	Phosphorylation
0130db8c-19ee-5b73-82cf-3cad70b0daf4	Q08170	318	316	2	Phosphorylation
0130db8c-19ee-5b73-82cf-3cad70b0daf4	Q08170	318	318	0	Phosphorylation
0130db8c-19ee-5b73-82cf-3cad70b0daf4	Q08170	318	322	-4	Phosphorylation
0130df5e-45bd-5f41-b0a9-9d5a08da4347	P51114	581	587	-6	Phosphorylation
0130df5e-45bd-5f41-b0a9-9d5a08da4347	P51114	581	585	-4	Phosphorylation
0131168d-6333-507c-b014-c567b78a826f	P18615	48	49	-1	Phosphorylation
0131168d-6333-507c-b014-c567b78a826f	P18615	48	51	-3	Phosphorylation
013293b1-92ab-5dce-816c-8ece95cc4ee5	P00966	356	352	4	Phosphorylation
01332cac-921b-5b93-ae30-80f7e15cf79a	P56211	72	62	10	Phosphorylation
01332cac-921b-5b93-ae30-80f7e15cf79a	P56211	72	65	7	Phosphorylation
01332cac-921b-5b93-ae30-80f7e15cf79a	P56211	72	69	3	Ubiquitination
01332cac-921b-5b93-ae30-80f7e15cf79a	P56211	72	79	-7	Phosphorylation
01333e64-360f-5f63-80ca-c5a8ce7a209f	P35221	208	216	-8	Ubiquitination
0133e8d8-bfa7-5e0d-a8d7-7dc70840ba5b	P09382	125	128	-3	Acetylation
0133e8d8-bfa7-5e0d-a8d7-7dc70840ba5b	P09382	125	128	-3	Ubiquitination
0133e8d8-bfa7-5e0d-a8d7-7dc70840ba5b	P09382	125	120	5	Phosphorylation
0133e8d8-bfa7-5e0d-a8d7-7dc70840ba5b	P09382	125	131	-6	Nitrosylation
0133eb7c-6d08-58c1-ac51-9be8a7edd2f2	O60841	138	134	4	Phosphorylation
0133eb7c-6d08-58c1-ac51-9be8a7edd2f2	O60841	138	135	3	Phosphorylation
0133eb7c-6d08-58c1-ac51-9be8a7edd2f2	O60841	138	137	1	Phosphorylation
0133f202-e748-5524-818c-f82aaa205386,3bd8272f-165b-50fd-a740-5653900d30dc,84da509a-ac22-57c9-8027-33916155d6b8	Q969S3	287	284	3	Phosphorylation
0134bdbd-e140-5012-978b-84687fcbf347	Q13263	790	784	6	Phosphorylation
0134bdbd-e140-5012-978b-84687fcbf347	Q13263	790	790	0	Methylation
6960e767-4dd5-572d-b866-adff78f3c5da,0134bfa3-967d-53d6-9ed7-b8da056d567c,61b688c5-8d27-56f4-9069-d0f666080b5b	P11387	95	103	-8	Sumoylation
01364a81-0871-55ca-bb85-8c69e19ec461	P10412	121	117	4	Ubiquitination
01364a81-0871-55ca-bb85-8c69e19ec461	P10412	121	119	2	Methylation
01383b05-712d-5894-ae38-f6c87017199a	P48634	1152	1147	5	Phosphorylation
01383b05-712d-5894-ae38-f6c87017199a	P48634	1152	1152	0	Methylation
01383b05-712d-5894-ae38-f6c87017199a	P48634	1152	1156	-4	Methylation
01383b05-712d-5894-ae38-f6c87017199a	P48634	1152	1159	-7	Methylation
4c7a705e-b4f3-51b3-a876-e2940a182a6c,013991ca-7984-5538-900a-887469c68e9f	P04637	107	101	6	Ubiquitination
4c7a705e-b4f3-51b3-a876-e2940a182a6c,013991ca-7984-5538-900a-887469c68e9f	P04637	107	110	-3	Methylation
4c7a705e-b4f3-51b3-a876-e2940a182a6c,013991ca-7984-5538-900a-887469c68e9f	P04637	107	115	-8	Methylation
4c7a705e-b4f3-51b3-a876-e2940a182a6c,013991ca-7984-5538-900a-887469c68e9f	P04637	107	99	8	Phosphorylation
013ace74-a0b5-5561-a833-62037b0a5fa8	O75533	161	151	10	Phosphorylation
013ace74-a0b5-5561-a833-62037b0a5fa8	O75533	161	152	9	Phosphorylation
013b453b-751c-5563-b4fc-b8dca5894018	P21359	2605	2597	8	Phosphorylation
013c1eb2-7436-549d-af8c-75113bdafd87	P13010	362	363	-1	Ubiquitination
013f0e94-31c7-53bd-a8d5-b635142140ab	Q16658	4	2	2	Acetylation
013f2f0d-fc51-5b9e-84f0-7b87703b7482	P11021	514	518	-4	Phosphorylation
013f2f0d-fc51-5b9e-84f0-7b87703b7482	P11021	514	523	-9	Ubiquitination
013f2f0d-fc51-5b9e-84f0-7b87703b7482	P11021	514	523	-9	Succinylation
014138cb-5e5f-5baa-867e-9674e42c9bb4	Q15717	143	142	1	Phosphorylation
014138cb-5e5f-5baa-867e-9674e42c9bb4	Q15717	143	147	-4	Methylation
01414ce8-15a9-5f11-97e0-3f8ec97379b1	Q9BRS8	393	384	9	Phosphorylation
01414ce8-15a9-5f11-97e0-3f8ec97379b1	Q9BRS8	393	396	-3	Phosphorylation
0141a055-ccda-5805-b52f-58725246aa03	P54132	150	142	8	Phosphorylation
0141a055-ccda-5805-b52f-58725246aa03	P54132	150	143	7	Phosphorylation
0141a055-ccda-5805-b52f-58725246aa03	P54132	150	144	6	Phosphorylation
01428598-3c56-5a56-a7f0-55b88e942b6a	Q9NVU7	20	11	9	Phosphorylation
01428598-3c56-5a56-a7f0-55b88e942b6a	Q9NVU7	20	21	-1	Ubiquitination
cbdb9dff-08df-5c37-9be4-97886857f029,e8208a5f-ad74-5800-bbf8-4e5a2dc7399a,519a92c7-0daa-546d-b04a-675e5fadcf95,01439320-4033-5693-93d3-aadf4a4cba07	P04637	336	333	3	Methylation
cbdb9dff-08df-5c37-9be4-97886857f029,e8208a5f-ad74-5800-bbf8-4e5a2dc7399a,519a92c7-0daa-546d-b04a-675e5fadcf95,01439320-4033-5693-93d3-aadf4a4cba07	P04637	336	335	1	Methylation
cbdb9dff-08df-5c37-9be4-97886857f029,e8208a5f-ad74-5800-bbf8-4e5a2dc7399a,519a92c7-0daa-546d-b04a-675e5fadcf95,01439320-4033-5693-93d3-aadf4a4cba07	P04637	336	337	-1	Methylation
014449cb-db6b-50e4-8640-a9907b1a882a	Q8IY67	170	175	-5	Phosphorylation
3b4537bf-9ddd-5d75-b113-e402dc3b4672,01456d7d-4486-5d5b-a10c-a53ba4bd575a	Q9NPH3	212	209	3	Glycosylation
0145e661-3492-5be3-9745-6ecadf17bdeb,04831923-665f-5fb3-b4e1-c7eca8f329ac	P08133	59	63	-4	Acetylation
0145e661-3492-5be3-9745-6ecadf17bdeb,04831923-665f-5fb3-b4e1-c7eca8f329ac	P08133	59	63	-4	Ubiquitination
0145e661-3492-5be3-9745-6ecadf17bdeb,04831923-665f-5fb3-b4e1-c7eca8f329ac	P08133	59	68	-9	Acetylation
0145e661-3492-5be3-9745-6ecadf17bdeb,04831923-665f-5fb3-b4e1-c7eca8f329ac	P08133	59	68	-9	Ubiquitination
0145e661-3492-5be3-9745-6ecadf17bdeb,04831923-665f-5fb3-b4e1-c7eca8f329ac	P08133	59	68	-9	Succinylation
bf223ed1-606a-58dc-ac74-098378d1a5fe,0146c9a5-62d1-52a8-acdb-ef35fadb7905	P33527	794	804	-10	Ubiquitination
0147442a-1ef9-559f-a255-0350e982208f,59ecfbaa-04d9-5b06-9cea-2b43096998b6	P31944	179	185	-6	Phosphorylation
0147a503-50fe-5555-8dd8-cb7057f48222,a73af439-c683-5df7-bc90-16325697731b	P04083	72	71	1	Ubiquitination
0147a503-50fe-5555-8dd8-cb7057f48222,a73af439-c683-5df7-bc90-16325697731b	P04083	72	81	-9	Ubiquitination
0148e06c-8e98-5f93-8272-d4572733b889	P26038	121	116	5	Phosphorylation
01499094-3edd-5781-97e0-71e52076ed5b	Q96ST2	279	287	-8	Phosphorylation
01499094-3edd-5781-97e0-71e52076ed5b	Q96ST2	279	289	-10	Phosphorylation
01499094-3edd-5781-97e0-71e52076ed5b	Q96ST2	279	274	5	Phosphorylation
01499094-3edd-5781-97e0-71e52076ed5b	Q96ST2	279	276	3	Phosphorylation
01499094-3edd-5781-97e0-71e52076ed5b	Q96ST2	279	278	1	Phosphorylation
0149e394-316d-5986-a515-0b4569e56d2c	P21333	2502	2510	-8	Phosphorylation
014c4c41-b13d-55dd-aff3-2c96a83e8f72,461f880d-13a6-5912-bf8d-38c045c2ee17	P23284	49	51	-2	Methylation
014d5908-3657-5966-8264-f401239a5ae4	Q8IU60	350	347	3	Phosphorylation
014d66be-4fc4-5b88-8534-b298e75129c1	Q9UII4	393	397	-4	Ubiquitination
014de33b-d3c9-5e0f-abd7-e2ea2c17b0f3	P22314	1048	1039	9	S-Sulfenylation
014f0a36-bbb4-5853-8243-46f56ea72295,27290313-fec5-5816-84c7-3df7d193c75f	P26038	294	296	-2	Ubiquitination
014f4efc-98dd-58d8-9828-21672b0c4fd6	Q4G0J3	427	425	2	Phosphorylation
014f4efc-98dd-58d8-9828-21672b0c4fd6	Q4G0J3	427	428	-1	Acetylation
01505807-8c82-5297-9a67-0ec040ac46a6	Q6P2E9	1022	1015	7	Methylation
01517303-9591-50c0-9de9-376aa685ca18	Q7Z739	168	168	0	Caspase
0151d26a-8597-5533-8a72-7037d9cafd31,1ebd3873-30c4-5619-a977-efdbde1f772a	Q68EM7	720	720	0	Phosphorylation
0151d26a-8597-5533-8a72-7037d9cafd31,1ebd3873-30c4-5619-a977-efdbde1f772a	Q68EM7	720	728	-8	Phosphorylation
01521965-fac5-55f4-9a87-f34d5c144ab6	Q5JRA6	1669	1673	-4	Phosphorylation
01521965-fac5-55f4-9a87-f34d5c144ab6	Q5JRA6	1669	1678	-9	Phosphorylation
0152c892-2331-5920-9804-f64ae605a90c	Q14789	2882	2872	10	Phosphorylation
01539040-e893-5eb2-b390-4caf9c64f83c	Q13427	307	315	-8	Phosphorylation
01539040-e893-5eb2-b390-4caf9c64f83c	Q13427	307	310	-3	S-Sulfenylation
01545d94-4c79-5850-b0e0-d1808c699a52,f13a1004-0553-5d8d-9bd4-03b1e134fbf1	Q9BZC7	2193	2186	7	Phosphorylation
01550a78-5a7c-584d-aa26-ab86aa323e22	O43707	376	378	-2	Ubiquitination
01572348-639e-555d-8124-865600dd5363	P24928	1842	1833	9	Phosphorylation
01572348-639e-555d-8124-865600dd5363	P24928	1842	1836	6	Phosphorylation
01572348-639e-555d-8124-865600dd5363	P24928	1842	1839	3	Phosphorylation
01572348-639e-555d-8124-865600dd5363	P24928	1842	1840	2	Phosphorylation
01572348-639e-555d-8124-865600dd5363	P24928	1842	1842	0	Phosphorylation
01572348-639e-555d-8124-865600dd5363	P24928	1842	1843	-1	Phosphorylation
01572348-639e-555d-8124-865600dd5363	P24928	1842	1845	-3	Phosphorylation
01572348-639e-555d-8124-865600dd5363	P24928	1842	1846	-4	Phosphorylation
01572348-639e-555d-8124-865600dd5363	P24928	1842	1847	-5	Phosphorylation
01572348-639e-555d-8124-865600dd5363	P24928	1842	1849	-7	Phosphorylation
01572348-639e-555d-8124-865600dd5363	P24928	1842	1850	-8	Phosphorylation
01578d03-ea38-51d2-8dd9-caf58aafa08a	Q9H9A5	236	241	-5	Phosphorylation
01578d03-ea38-51d2-8dd9-caf58aafa08a	Q9H9A5	236	245	-9	Phosphorylation
0157a032-bf26-5d6a-9cfb-88e08f5ee092	Q6P087	344	349	-5	Methylation
0157a5d9-0bf6-50fd-bc2f-05b3367ffa3a	Q07157	1068	1059	9	Phosphorylation
0157a5d9-0bf6-50fd-bc2f-05b3367ffa3a	Q07157	1068	1061	7	Phosphorylation
0157a5d9-0bf6-50fd-bc2f-05b3367ffa3a	Q07157	1068	1066	2	Phosphorylation
0157a5d9-0bf6-50fd-bc2f-05b3367ffa3a	Q07157	1068	1071	-3	Phosphorylation
0157a5d9-0bf6-50fd-bc2f-05b3367ffa3a	Q07157	1068	1074	-6	Phosphorylation
0157d685-9480-5329-94b7-f5fd7831f758	Q9NR48	75	78	-3	Phosphorylation
0158ea97-912f-5ef2-8920-48fb4b71b128,b5bd00ae-092f-512e-9868-f18fe910df77,5a2d3e8e-324e-5ebb-ae39-1e0ce9ce6d31	Q13247	107	101	6	Acetylation
0158ea97-912f-5ef2-8920-48fb4b71b128,b5bd00ae-092f-512e-9868-f18fe910df77,5a2d3e8e-324e-5ebb-ae39-1e0ce9ce6d31	Q13247	107	101	6	Ubiquitination
0158f176-53d3-5650-b7fd-3f2e9191e047	P25054	2288	2283	5	Phosphorylation
0158fa06-28bd-533f-be9e-252048569752	Q9HCK1	901	898	3	Acetylation
0159c36c-096e-55ea-9809-39ff09d86ba8,d68166c3-78bf-5ca3-8010-1b59bd68c04e	P39023	51	54	-3	Phosphorylation
015bc5b7-ce4d-544c-92ad-7bae69eabfc9	P49207	98	101	-3	Ubiquitination
015bc5b7-ce4d-544c-92ad-7bae69eabfc9	P49207	98	105	-7	Ubiquitination
015c0fcb-ad0a-563f-a395-c4c59d64c053	P25440	9	1	8	Acetylation
015c0fcb-ad0a-563f-a395-c4c59d64c053	P25440	9	6	3	Phosphorylation
8d3d822c-a9f4-5e36-851a-f1d7d2a957ec,015c349b-7b47-5852-b995-8f4cb3234f90,3cc97697-bdcd-5c2c-afa0-2a02c6511a41	P51608	451	449	2	Acetylation
015cd969-88dd-5d4f-9946-b73528d08abb	P49761	221	215	6	Phosphorylation
015cd969-88dd-5d4f-9946-b73528d08abb	P49761	221	217	4	Phosphorylation
015cd969-88dd-5d4f-9946-b73528d08abb	P49761	221	224	-3	Phosphorylation
015cd969-88dd-5d4f-9946-b73528d08abb	P49761	221	226	-5	Phosphorylation
015cd969-88dd-5d4f-9946-b73528d08abb	P49761	221	218	3	Phosphorylation
015cd969-88dd-5d4f-9946-b73528d08abb	P49761	221	220	1	Carbamidation
015d38eb-2b4a-5514-ab00-d7fcbd2ebd32	Q15459	597	587	10	Methylation
015df17b-585e-5553-88fb-9c40eaa21ff5	Q92804	161	164	-3	Methylation
015edd0a-9b28-59a5-9ada-b1118daee4d6	Q8N163	473	477	-4	Phosphorylation
015edd0a-9b28-59a5-9ada-b1118daee4d6	Q8N163	473	478	-5	Phosphorylation
0160e154-9b61-5d33-9111-fa50ee930d73	P55084	310	308	2	Phosphorylation
0161a233-abc7-5234-974d-8b416f44fd02	Q6P158	1028	1030	-2	Phosphorylation
0161a233-abc7-5234-974d-8b416f44fd02	Q6P158	1028	1032	-4	Phosphorylation
0161a233-abc7-5234-974d-8b416f44fd02	Q6P158	1028	1036	-8	Phosphorylation
0161ad22-ca13-55a0-9d97-e42ba7959aef	P31327	161	162	-1	Phosphorylation
0161b515-f70d-5d5b-a10a-61a961964663	Q9UJV9	53	49	4	Ubiquitination
57afe191-7a10-565d-8f30-83d6f1c6c193,d0c89e86-5174-506a-b9f7-302f862b5b82,01621d1f-83f1-5ff9-943b-fa598daa1602	O14730	149	146	3	Ubiquitination
57afe191-7a10-565d-8f30-83d6f1c6c193,d0c89e86-5174-506a-b9f7-302f862b5b82,01621d1f-83f1-5ff9-943b-fa598daa1602	O14730	149	150	-1	Phosphorylation
0162f44a-ddb8-5bb5-923a-392faf3e8ba6	Q9NXH8	147	155	-8	Ubiquitination
0163387b-e077-529b-b556-6d26726050b4	P00918	117	114	3	Phosphorylation
0163949d-c06f-5c73-8145-6c4b5271f794	P46100	1522	1527	-5	Phosphorylation
0163949d-c06f-5c73-8145-6c4b5271f794	P46100	1522	1529	-7	Phosphorylation
01641a32-2269-57d0-8056-817f76f56b63	Q9UKF6	541	545	-4	Ubiquitination
01641a32-2269-57d0-8056-817f76f56b63	Q9UKF6	541	545	-4	Sumoylation
01643df9-f66e-5055-8349-ce03eed93500	Q01130	7	2	5	Phosphorylation
01643df9-f66e-5055-8349-ce03eed93500	Q01130	7	2	5	Acetylation
016487b9-52fe-5348-89c2-eb3f9d820a71	P14625	392	395	-3	Methylation
0164ee8a-c4e5-53d6-a90b-92732efb741d	P22314	1044	1039	5	S-Sulfenylation
0165a394-03d6-5438-a36a-44d85582de1e	Q14103	72	71	1	Phosphorylation
0165a394-03d6-5438-a36a-44d85582de1e	Q14103	72	80	-8	Phosphorylation
0165a394-03d6-5438-a36a-44d85582de1e	Q14103	72	82	-10	Phosphorylation
0165a394-03d6-5438-a36a-44d85582de1e	Q14103	72	69	3	Caspase
0165a394-03d6-5438-a36a-44d85582de1e	Q14103	72	72	0	Acetylation
0165a394-03d6-5438-a36a-44d85582de1e	Q14103	72	72	0	Ubiquitination
01661767-4986-5ab8-9e30-a21c683d2e24	Q9UKJ3	967	976	-9	Phosphorylation
01661767-4986-5ab8-9e30-a21c683d2e24	Q9UKJ3	967	977	-10	Phosphorylation
01661767-4986-5ab8-9e30-a21c683d2e24	Q9UKJ3	967	960	7	Phosphorylation
01661767-4986-5ab8-9e30-a21c683d2e24	Q9UKJ3	967	974	-7	Phosphorylation
0166fa9e-b0aa-5f0f-a67a-1adffa14fa50	Q13242	111	101	10	Methylation
01670aaf-79a3-5c34-be83-05ccfe65d209,cf744f36-5626-5ba9-ade8-8e1ad2582761	Q8IX12	284	287	-3	Phosphorylation
01678259-bd3a-5685-86e6-fa3f6702140b,bf9a226d-4c00-5bf0-a79b-48fb46239847	P51398	284	280	4	Phosphorylation
0167b61d-3aa8-5a12-addd-012e3105d0df	P46821	1637	1631	6	Phosphorylation
0167b61d-3aa8-5a12-addd-012e3105d0df	P46821	1637	1633	4	Phosphorylation
0167b61d-3aa8-5a12-addd-012e3105d0df	P46821	1637	1646	-9	Phosphorylation
0168d9fb-52e4-5623-9fdf-9d7013fd988f	P60484	114	124	-10	Intra-disulfide
0169383e-2ae0-5025-ac3c-8dc035a5d95d	O14686	5370	5374	-4	Phosphorylation
016a12a9-ec9d-5a78-9893-50ee843f90b4	P49756	440	444	-4	Methylation
016a4149-d8cc-53c2-ad8c-bafd2989020b	Q6UX71	97	103	-6	Glycosylation
016a6487-f7eb-5650-a44b-466fc10edcb2	Q9NUU7	98	100	-2	Hydroxylation
016a6487-f7eb-5650-a44b-466fc10edcb2	Q9NUU7	98	91	7	Ubiquitination
016a6487-f7eb-5650-a44b-466fc10edcb2	Q9NUU7	98	92	6	Phosphorylation
016bbc3c-396b-52ed-b4ed-a9bdcdff58b9	P57678	209	201	8	Ubiquitination
016bbc3c-396b-52ed-b4ed-a9bdcdff58b9	P57678	209	205	4	Phosphorylation
016db939-695d-5cc6-9042-6f9b9c4fa668	Q9UKJ3	1104	1096	8	Acetylation
016db939-695d-5cc6-9042-6f9b9c4fa668	Q9UKJ3	1104	1107	-3	Phosphorylation
016db939-695d-5cc6-9042-6f9b9c4fa668	Q9UKJ3	1104	1109	-5	Phosphorylation
016eef8c-5c07-55fe-a308-73bd79090550	P06730	116	119	-3	Acetylation
016f48d7-32a8-5f43-adce-e035941cb632	P04637	349	351	-2	Ubiquitination
016f48d7-32a8-5f43-adce-e035941cb632	P04637	349	357	-8	Ubiquitination
017035e4-ad07-5288-9f2c-9688d386cb4a,20d345b1-0314-506a-a1c5-3f7c93f24dff	O94874	34	43	-9	Ubiquitination
0f8bbee1-7947-5681-a524-ce6ec2408344,0170b659-1d87-568b-84f6-02ab9c6afc73	Q8IWS0	135	134	1	Phosphorylation
0f8bbee1-7947-5681-a524-ce6ec2408344,0170b659-1d87-568b-84f6-02ab9c6afc73	Q8IWS0	135	138	-3	Phosphorylation
0f8bbee1-7947-5681-a524-ce6ec2408344,0170b659-1d87-568b-84f6-02ab9c6afc73	Q8IWS0	135	145	-10	Phosphorylation
0f8bbee1-7947-5681-a524-ce6ec2408344,0170b659-1d87-568b-84f6-02ab9c6afc73	Q8IWS0	135	127	8	Phosphorylation
0d6afbe3-0c13-5d12-a85d-0adc2cf990fb,01721af2-02ff-5b52-8bc7-fa30aa73918a	O95793	181	176	5	Phosphorylation
017228eb-505b-5d87-9689-bbfc606da55d	Q9HCK8	1242	1250	-8	Acetylation
01729b13-8beb-5717-a18f-8a8ec31380ed	Q9C0B9	649	649	0	Phosphorylation
01729b13-8beb-5717-a18f-8a8ec31380ed	Q9C0B9	649	652	-3	Phosphorylation
01734cf2-5ce0-5b2b-8b8d-9ee54648213d	Q9Y265	278	281	-3	Ubiquitination
b8311d47-a55f-5c3d-b180-4da2c1187ff9,f7e3884a-6452-5033-a69a-3ee93afceff7,01735685-99eb-5cb5-9899-4127709de7cf	Q5JSH3	425	426	-1	Phosphorylation
0174955c-c923-5b0e-969c-66bbc38f0224	Q9BSV6	106	115	-9	Ubiquitination
01753ef6-9d13-51a7-a990-6838fc995219	Q15910	478	487	-9	Phosphorylation
01757416-2e41-5d1f-a448-72db692d7616	Q7L1Q6	265	255	10	Ubiquitination
01757416-2e41-5d1f-a448-72db692d7616	Q7L1Q6	265	259	6	Ubiquitination
01757416-2e41-5d1f-a448-72db692d7616	Q7L1Q6	265	272	-7	Ubiquitination
017606f3-726b-58b2-82b5-a3e0d0b7a68a	P00966	354	352	2	Phosphorylation
01765c91-67bc-5440-9b69-dfb482d5c4c8	Q7Z2W4	255	257	-2	Phosphorylation
017675c7-48d7-5fc2-ba72-c8d87cdfc803	Q9H0A0	981	984	-3	Phosphorylation
017675c7-48d7-5fc2-ba72-c8d87cdfc803	Q9H0A0	981	987	-6	Phosphorylation
017675c7-48d7-5fc2-ba72-c8d87cdfc803	Q9H0A0	981	989	-8	Ubiquitination
017675c7-48d7-5fc2-ba72-c8d87cdfc803	Q9H0A0	981	990	-9	Phosphorylation
0176af79-af59-52b1-947b-a1c1dfd41198	P07954	348	343	5	Methylation
3a8a5e99-23ef-5535-87fc-333d0ef753a0,0176ffba-49e5-5d05-ac06-4dc2f5d96109,d5fdff9d-4a92-59b8-97df-d6ba8de38560	P08183	14	23	-9	Phosphorylation
0177645c-6fd7-5b34-9ae9-fe4bb42911f6	P13797	390	382	8	Ubiquitination
0177645c-6fd7-5b34-9ae9-fe4bb42911f6	P13797	390	391	-1	Phosphorylation
0178a9c4-ffbb-5f20-b8d8-98524678010d	P43007	205	201	4	Glycosylation
0178a9c4-ffbb-5f20-b8d8-98524678010d	P43007	205	206	-1	Glycosylation
0178d805-9e91-5a29-856b-702bef9be975	O60828	98	94	4	Phosphorylation
017922b9-b3c9-52e1-8659-cad01f6a715b	P21333	626	623	3	S-Sulfenylation
017922b9-b3c9-52e1-8659-cad01f6a715b	P21333	626	626	0	Acetylation
01792aea-3681-5199-9d63-4f24d481a336	P41091	418	412	6	Phosphorylation
01792aea-3681-5199-9d63-4f24d481a336	P41091	418	413	5	Phosphorylation
01792aea-3681-5199-9d63-4f24d481a336	P41091	418	418	0	Phosphorylation
01792aea-3681-5199-9d63-4f24d481a336	P41091	418	421	-3	Ubiquitination
01792aea-3681-5199-9d63-4f24d481a336	P41091	418	426	-8	Ubiquitination
01795fc4-fd17-5055-8afd-72a71f58faff,34eaa7e3-1b88-5ed4-83e7-3c9684e25831	P04040	87	84	3	Phosphorylation
017a7c43-c938-5104-93ec-ca25197166dc	Q9H4A3	1067	1069	-2	Caspase
017ae7ed-8ded-5077-92be-e604bb50a9c2	Q9BXP5	789	798	-9	Phosphorylation
017b9655-21ee-5722-9a7c-5283864ac1ec	O60716	151	147	4	Phosphorylation
017b9655-21ee-5722-9a7c-5283864ac1ec	O60716	151	149	2	Phosphorylation
017b9655-21ee-5722-9a7c-5283864ac1ec	O60716	151	152	-1	Phosphorylation
017c0639-5120-595c-9409-f79cec59de95	Q5JSH3	559	561	-2	Phosphorylation
017c0639-5120-595c-9409-f79cec59de95	Q5JSH3	559	563	-4	Phosphorylation
017c0639-5120-595c-9409-f79cec59de95	Q5JSH3	559	565	-6	Phosphorylation
017c0639-5120-595c-9409-f79cec59de95	Q5JSH3	559	568	-9	Phosphorylation
017c1d55-e80b-5074-8341-d6340b64bf05	Q04637	1162	1166	-4	Methylation
017d735f-71f8-595f-919a-4c18f4e2256d	P49591	242	241	1	Phosphorylation
017db6b3-3d03-53f1-b08d-8ed6823bc179	P16070	35	25	10	Glycosylation
017db6b3-3d03-53f1-b08d-8ed6823bc179	P16070	35	45	-10	Phosphorylation
017df79f-7b5a-5b3a-87f5-43ec364b9901	P46100	1135	1141	-6	Phosphorylation
017e4de3-3df2-5f79-ab5f-b054bb51505a	Q14980	1736	1728	8	Phosphorylation
017e4de3-3df2-5f79-ab5f-b054bb51505a	Q14980	1736	1733	3	Phosphorylation
017e4de3-3df2-5f79-ab5f-b054bb51505a	Q14980	1736	1739	-3	Phosphorylation
017e4de3-3df2-5f79-ab5f-b054bb51505a	Q14980	1736	1742	-6	Hydroxylation
017e4de3-3df2-5f79-ab5f-b054bb51505a	Q14980	1736	1744	-8	Phosphorylation
017eee13-2aa4-52df-ae00-db14c70e0853	P63010	507	497	10	Phosphorylation
017f31ed-88a9-5602-8633-d9e3183d4ddb	P78346	266	261	5	Phosphorylation
017f3e3b-758d-5d72-8b3a-ce5780a797d8	Q07954	2602	2601	1	Glycosylation
017f9af4-57a0-5737-bea7-cfa290c11795	Q12830	1839	1833	6	Phosphorylation
017f9af4-57a0-5737-bea7-cfa290c11795	Q12830	1839	1844	-5	Ubiquitination
0182bd6e-51e1-5b1b-a4e4-fe328ffca4dc,98996163-6622-5261-b0ab-d54e4d90b5ab	Q99728	198	192	6	Phosphorylation
0183708b-ae91-59f5-84b1-175a98dc4b1a	Q14444	35	26	9	Phosphorylation
0183708b-ae91-59f5-84b1-175a98dc4b1a	Q14444	35	39	-4	Phosphorylation
0183739b-c3a0-55f7-be0e-c33ada6946f7	P50402	155	163	-8	Phosphorylation
0183739b-c3a0-55f7-be0e-c33ada6946f7	P50402	155	165	-10	Phosphorylation
0183739b-c3a0-55f7-be0e-c33ada6946f7	P50402	155	155	0	Phosphorylation
0183739b-c3a0-55f7-be0e-c33ada6946f7	P50402	155	159	-4	Phosphorylation
0183739b-c3a0-55f7-be0e-c33ada6946f7	P50402	155	161	-6	Phosphorylation
0183a8d3-184d-5ff0-833c-85b3dc024536	P41250	62	53	9	Phosphorylation
0183a8d3-184d-5ff0-833c-85b3dc024536	P41250	62	54	8	Phosphorylation
0183a8d3-184d-5ff0-833c-85b3dc024536	P41250	62	56	6	Caspase
01846080-d484-51cc-91c4-9a79849ee67d	Q9NPI6	394	384	10	Phosphorylation
01846080-d484-51cc-91c4-9a79849ee67d	Q9NPI6	394	387	7	Phosphorylation
01846080-d484-51cc-91c4-9a79849ee67d	Q9NPI6	394	388	6	Phosphorylation
01846080-d484-51cc-91c4-9a79849ee67d	Q9NPI6	394	391	3	Phosphorylation
01846080-d484-51cc-91c4-9a79849ee67d	Q9NPI6	394	397	-3	Ubiquitination
01846080-d484-51cc-91c4-9a79849ee67d	Q9NPI6	394	401	-7	Phosphorylation
01856d11-2614-520c-81af-016016669e8a	Q86VM9	24	32	-8	Phosphorylation
01856d11-2614-520c-81af-016016669e8a	Q86VM9	24	34	-10	Phosphorylation
01856d11-2614-520c-81af-016016669e8a	Q86VM9	24	24	0	Phosphorylation
01865ffa-68e8-5a35-9cc6-5aae71cf85c3	Q92552	118	127	-9	Phosphorylation
01869d26-7bd8-52b5-b8d7-8cfa872a6d26	O60942	396	395	1	Acetylation
01869d26-7bd8-52b5-b8d7-8cfa872a6d26	O60942	396	397	-1	Acetylation
01869d26-7bd8-52b5-b8d7-8cfa872a6d26	O60942	396	403	-7	Ubiquitination
0186f492-4cd4-5959-be0f-0caaea2797b4	P09651	265	265	0	Methylation
01872783-5f8d-5b96-b94f-2d4f04482e96,d7c62b8c-2a72-5f90-b9e5-c37d1f00b704	Q5PRF9	161	166	-5	Phosphorylation
0187d1c3-fd10-58d3-89b6-5f2ad932193e	Q9Y2L1	635	634	1	Phosphorylation
018851a5-9f41-572a-a4cf-298e6779e810	Q92545	1232	1223	9	Phosphorylation
018851a5-9f41-572a-a4cf-298e6779e810	Q92545	1232	1229	3	Phosphorylation
0188c60f-dc93-5784-84cc-ca71d8139607	P14618	192	186	6	Acetylation
0188c60f-dc93-5784-84cc-ca71d8139607	P14618	192	186	6	Ubiquitination
0188c60f-dc93-5784-84cc-ca71d8139607	P14618	192	186	6	Succinylation
0188c60f-dc93-5784-84cc-ca71d8139607	P14618	192	188	4	Acetylation
0188c60f-dc93-5784-84cc-ca71d8139607	P14618	192	188	4	Ubiquitination
0188c60f-dc93-5784-84cc-ca71d8139607	P14618	192	195	-3	Phosphorylation
0188c60f-dc93-5784-84cc-ca71d8139607	P14618	192	202	-10	Phosphorylation
018bf698-0584-539b-a75f-e5214a9d2e75,4836a4a5-8dba-5e58-af53-00264b42113b	Q13523	664	656	8	Acetylation
018c0033-8752-549d-91d5-a817f74aa8f8,70ac4c91-059c-570c-afb2-cd2946326552	Q14980	1329	1330	-1	Ubiquitination
018c0033-8752-549d-91d5-a817f74aa8f8,70ac4c91-059c-570c-afb2-cd2946326552	Q14980	1329	1335	-6	Ubiquitination
3a6cbd3c-e2a9-5cb3-bc34-ad2ac0f01d81,018e74e6-a6a7-5975-bcc2-49da57f7d826	P04843	354	352	2	Ubiquitination
018efae1-b31b-5632-b25c-a980132c7ad6	O95613	547	556	-9	Phosphorylation
018eff80-242c-5513-b468-c02a437b5194	Q12931	126	126	0	Acetylation
72b4936a-a24e-5973-ab78-22b208043f83,d5499a0d-a2b5-568c-970f-28ae85752a5b,24926dde-ea92-55f1-bdbe-3ebbb4c9378f,018f4e1e-12dd-5cf3-a964-211adfe3f10d,9d17466f-c604-5446-bbcb-768f777b032a,372c8f9a-dfdd-5e03-857b-c98443c81f57,9b91ed89-e1c3-5ae2-bbf8-9bd50fa1f5b0	P04637	277	269	8	Phosphorylation
72b4936a-a24e-5973-ab78-22b208043f83,d5499a0d-a2b5-568c-970f-28ae85752a5b,24926dde-ea92-55f1-bdbe-3ebbb4c9378f,018f4e1e-12dd-5cf3-a964-211adfe3f10d,9d17466f-c604-5446-bbcb-768f777b032a,372c8f9a-dfdd-5e03-857b-c98443c81f57,9b91ed89-e1c3-5ae2-bbf8-9bd50fa1f5b0	P04637	277	284	-7	Phosphorylation
0190a94a-446d-5d30-bb4b-8285f9d84902,49d25820-12d6-550d-b48e-23c2cd338f97	Q9H2P0	410	403	7	Phosphorylation
0190a94a-446d-5d30-bb4b-8285f9d84902,49d25820-12d6-550d-b48e-23c2cd338f97	Q9H2P0	410	409	1	Phosphorylation
0190a94a-446d-5d30-bb4b-8285f9d84902,49d25820-12d6-550d-b48e-23c2cd338f97	Q9H2P0	410	411	-1	Phosphorylation
0190a94a-446d-5d30-bb4b-8285f9d84902,49d25820-12d6-550d-b48e-23c2cd338f97	Q9H2P0	410	413	-3	Phosphorylation
c41d4dac-9057-5da3-9289-18bbafa748dc,01916165-5ba5-533d-8978-72044dfa748a	Q5UIP0	129	125	4	Ubiquitination
01930301-8d72-5df4-9675-804b4924357f	Q09666	1051	1042	9	Phosphorylation
019393f6-409a-5284-8f4c-5448477105da,acff4314-43f8-5378-b408-f779a4a8b4d7	Q96T58	2134	2126	8	Phosphorylation
019393f6-409a-5284-8f4c-5448477105da,acff4314-43f8-5378-b408-f779a4a8b4d7	Q96T58	2134	2124	10	Phosphorylation
0193f556-480f-5dc8-a209-d7511693633f	Q00341	1251	1246	5	Phosphorylation
0193f556-480f-5dc8-a209-d7511693633f	Q00341	1251	1252	-1	Phosphorylation
0193f556-480f-5dc8-a209-d7511693633f	Q00341	1251	1261	-10	Phosphorylation
019450f6-fa34-5f69-a0bf-55b5d1b5f45e,d485972a-0ca6-5145-9771-69c727b7cd66	P78312	668	666	2	Phosphorylation
019450f6-fa34-5f69-a0bf-55b5d1b5f45e,d485972a-0ca6-5145-9771-69c727b7cd66	P78312	668	668	0	Phosphorylation
01950531-0beb-5811-b2e3-c966e480c0f9	P52594	186	177	9	Phosphorylation
01950531-0beb-5811-b2e3-c966e480c0f9	P52594	186	179	7	Phosphorylation
01950531-0beb-5811-b2e3-c966e480c0f9	P52594	186	181	5	Phosphorylation
e7bd5293-254e-55f9-afc2-07f98901e265,0195071a-a71c-5912-9e47-c7e0af339f6d,1ca798eb-f3cb-5083-9502-a7b1ca51b9e4	P60484	178	174	4	Phosphorylation
e7bd5293-254e-55f9-afc2-07f98901e265,0195071a-a71c-5912-9e47-c7e0af339f6d,1ca798eb-f3cb-5083-9502-a7b1ca51b9e4	P60484	178	176	2	Phosphorylation
e7bd5293-254e-55f9-afc2-07f98901e265,0195071a-a71c-5912-9e47-c7e0af339f6d,1ca798eb-f3cb-5083-9502-a7b1ca51b9e4	P60484	178	177	1	Phosphorylation
e7bd5293-254e-55f9-afc2-07f98901e265,0195071a-a71c-5912-9e47-c7e0af339f6d,1ca798eb-f3cb-5083-9502-a7b1ca51b9e4	P60484	178	178	0	Phosphorylation
0195191a-3d00-526a-bd9c-9ca727d2afda	O95373	441	438	3	Phosphorylation
01958239-3a73-53c0-81e0-15c3c168ccea	Q99661	306	297	9	Ubiquitination
01962521-f674-5e57-bc66-2c0069e7d557	Q03164	3375	3372	3	Phosphorylation
0196544e-e87b-5f55-97cb-a5f07674d700	P37802	165	163	2	Phosphorylation
0196544e-e87b-5f55-97cb-a5f07674d700	P37802	165	171	-6	Ubiquitination
0196544e-e87b-5f55-97cb-a5f07674d700	P37802	165	171	-6	Acetylation
01969290-3777-52e6-823c-9452e2d7956b	P62269	78	78	0	Acetylation
01969290-3777-52e6-823c-9452e2d7956b	P62269	78	78	0	Ubiquitination
45970ab7-788a-5e01-81a7-e040c3d81ffb,04e725ab-9bf1-58f0-9c6e-9b5f7b8c36f7,0196a239-9159-57e4-bb61-6dd93bc0f286	Q92804	41	51	-10	Phosphorylation
0196fff2-f503-5f6b-857b-ac2f7a7a609d	Q71UI9	121	116	5	Ubiquitination
0196fff2-f503-5f6b-857b-ac2f7a7a609d	Q71UI9	121	121	0	Ubiquitination
0196fff2-f503-5f6b-857b-ac2f7a7a609d	Q71UI9	121	122	-1	Ubiquitination
019715a2-0c78-5d82-a342-b1e5078c4231,21409d39-7d2c-525e-84f9-06b9c6f536cc	Q8NF91	4518	4511	7	Phosphorylation
f2d07471-a215-54ee-b8aa-0c4b279b1e6e,0197e18b-4534-551d-82c6-fc206daf0235	Q02880	1566	1558	8	Phosphorylation
f2d07471-a215-54ee-b8aa-0c4b279b1e6e,0197e18b-4534-551d-82c6-fc206daf0235	Q02880	1566	1574	-8	Ubiquitination
f2d07471-a215-54ee-b8aa-0c4b279b1e6e,0197e18b-4534-551d-82c6-fc206daf0235	Q02880	1566	1575	-9	Phosphorylation
f2d07471-a215-54ee-b8aa-0c4b279b1e6e,0197e18b-4534-551d-82c6-fc206daf0235	Q02880	1566	1576	-10	Phosphorylation
01980d99-19bb-5c17-b2b8-65df5b22471a	Q9P1Y6	755	749	6	Methylation
dfa62a85-24ef-5c9e-9cc3-e1d3ea93528b,01986536-013d-5ce2-b8b5-ef482b7a04a1	P05023	607	605	2	Ubiquitination
dfa62a85-24ef-5c9e-9cc3-e1d3ea93528b,01986536-013d-5ce2-b8b5-ef482b7a04a1	P05023	607	617	-10	Phosphorylation
0198a549-a4b6-5ca9-95cb-ec13fcabcdcf	P04920	1165	1156	9	Ubiquitination
0198aa94-7570-5768-a82f-7b5fa07151bf,145559aa-9553-5db7-9c4b-82e608699820	Q96L21	32	30	2	Ubiquitination
0199fec4-2a84-53c5-929c-5df8cc7f230c	P82650	207	199	8	Ubiquitination
0199fec4-2a84-53c5-929c-5df8cc7f230c	P82650	207	211	-4	Acetylation
0199fec4-2a84-53c5-929c-5df8cc7f230c	P82650	207	211	-4	Ubiquitination
0199fec4-2a84-53c5-929c-5df8cc7f230c	P82650	207	211	-4	Succinylation
019dd3aa-72c8-5092-8185-c089683d645a	P18615	142	133	9	Phosphorylation
019dd3aa-72c8-5092-8185-c089683d645a	P18615	142	138	4	Phosphorylation
019dd3aa-72c8-5092-8185-c089683d645a	P18615	142	140	2	Phosphorylation
019dd75a-5d97-53fb-abc6-33c433f813dd	Q8NFC6	1309	1318	-9	Phosphorylation
019e6241-b792-5a84-8bbe-8cc0507400cc	P14618	140	135	5	Acetylation
019e6241-b792-5a84-8bbe-8cc0507400cc	P14618	140	135	5	Ubiquitination
019e6241-b792-5a84-8bbe-8cc0507400cc	P14618	140	135	5	Succinylation
019e6241-b792-5a84-8bbe-8cc0507400cc	P14618	140	136	4	Ubiquitination
019e6241-b792-5a84-8bbe-8cc0507400cc	P14618	140	141	-1	Acetylation
019e6241-b792-5a84-8bbe-8cc0507400cc	P14618	140	148	-8	Phosphorylation
019ef029-1361-547d-89da-017afbdecc8a	P19338	538	543	-5	S-Sulfenylation
019ef029-1361-547d-89da-017afbdecc8a	P19338	538	543	-5	Nitrosylation
019ef029-1361-547d-89da-017afbdecc8a	P19338	538	545	-7	Acetylation
019ef029-1361-547d-89da-017afbdecc8a	P19338	538	545	-7	Ubiquitination
019f3ebc-912f-5d17-9c4b-8503be383555	Q9BXS6	280	276	4	Phosphorylation
019f3ebc-912f-5d17-9c4b-8503be383555	Q9BXS6	280	289	-9	Acetylation
019f85b9-521a-520c-a3dd-077883733f94	Q9HCE1	572	568	4	Methylation
019fa28c-2ccd-515b-b877-746cd4290d36	O60271	1268	1264	4	Phosphorylation
019fc7f1-f02b-5a81-a9b6-d109c89c6ef3	P78527	794	795	-1	Nitrosylation
019fc7f1-f02b-5a81-a9b6-d109c89c6ef3	P78527	794	801	-7	Ubiquitination
019fe02e-e62d-5b8e-94c9-9593ececdd0e	O95793	95	98	-3	Methylation
01a2bb35-9cf5-5fb6-8436-14a09b788d41,a3b5b626-f9fc-5f12-8dd6-2ada14b3873f	O60841	499	498	1	Phosphorylation
01a369fc-f943-5110-804e-a56facb61c3b	Q96KA5	248	240	8	Phosphorylation
01a369fc-f943-5110-804e-a56facb61c3b	Q96KA5	248	241	7	Phosphorylation
01a369fc-f943-5110-804e-a56facb61c3b	Q96KA5	248	243	5	Ubiquitination
01a45dfd-a614-55b7-a284-4ef965c63ab8	Q8N9N8	48	56	-8	Ubiquitination
01a4aff5-ce95-51c1-b8aa-cc9a46b56399	P08069	22	12	10	Phosphorylation
01a4aff5-ce95-51c1-b8aa-cc9a46b56399	P08069	22	28	-6	Phosphorylation
01a4aff5-ce95-51c1-b8aa-cc9a46b56399	P08069	22	29	-7	Phosphorylation
01a4d7fe-0882-588a-8cf2-5529ad120074,b6fb65fe-fbd1-5b40-9770-b3b47f935709	Q9BRD0	189	197	-8	Phosphorylation
01a4d7fe-0882-588a-8cf2-5529ad120074,b6fb65fe-fbd1-5b40-9770-b3b47f935709	Q9BRD0	189	184	5	Phosphorylation
01a4d7fe-0882-588a-8cf2-5529ad120074,b6fb65fe-fbd1-5b40-9770-b3b47f935709	Q9BRD0	189	185	4	Phosphorylation
01a4d7fe-0882-588a-8cf2-5529ad120074,b6fb65fe-fbd1-5b40-9770-b3b47f935709	Q9BRD0	189	187	2	Phosphorylation
01a4d7fe-0882-588a-8cf2-5529ad120074,b6fb65fe-fbd1-5b40-9770-b3b47f935709	Q9BRD0	189	188	1	Phosphorylation
01a5eb51-9782-52b0-808f-b9078f3b044b,1d86ea0b-b3fa-5bf2-ba67-5145a06e913d	Q02952	1311	1316	-5	Ubiquitination
01a62b17-0ce1-5e8a-b72e-60e9d45e8035	Q92620	62	56	6	Phosphorylation
01a664c9-c4bf-530f-bbc6-4177ded6dc9e	Q8NFC6	2853	2843	10	Phosphorylation
01a664c9-c4bf-530f-bbc6-4177ded6dc9e	Q8NFC6	2853	2844	9	Phosphorylation
01a76b2b-9a81-5d2a-bd89-4b4e9c896fb2	Q13427	314	315	-1	Phosphorylation
01a76b2b-9a81-5d2a-bd89-4b4e9c896fb2	Q13427	314	310	4	S-Sulfenylation
01a7b74b-4172-554a-b22f-17948a8509c4	P04637	340	333	7	Methylation
01a7b74b-4172-554a-b22f-17948a8509c4	P04637	340	335	5	Methylation
01a7b74b-4172-554a-b22f-17948a8509c4	P04637	340	337	3	Methylation
01a7bcda-38e9-5c85-977c-0765440ec57c	Q15149	3614	3617	-3	Phosphorylation
01a8080b-b543-532b-99bd-c984fb9eca9a	Q86XP3	148	145	3	Acetylation
01a81703-9b75-5544-bb2b-0f0f60c50247	P46734	25	29	-4	S-Sulfenylation
01a81703-9b75-5544-bb2b-0f0f60c50247	P46734	25	15	10	Phosphorylation
01a9b1bc-6609-5841-8330-3a34222103b1	O15027	1342	1347	-5	Phosphorylation
01a9b1bc-6609-5841-8330-3a34222103b1	O15027	1342	1350	-8	Phosphorylation
01aa6a94-ff7d-57f9-97df-5d869374a0fc	Q02880	416	407	9	Ubiquitination
01aa6a94-ff7d-57f9-97df-5d869374a0fc	Q02880	416	412	4	Ubiquitination
01aaceb7-9e2d-5de2-80a2-4506d5b275ec	Q13427	269	259	10	Phosphorylation
01ab8b08-0aef-5de9-bd77-d1f183875065,5c2d69be-fdfa-5677-92e1-b836954d8693,7240a87e-c42e-51f1-97d1-8e97ce245fd3	Q9NR09	3941	3931	10	Phosphorylation
01ab8b08-0aef-5de9-bd77-d1f183875065,5c2d69be-fdfa-5677-92e1-b836954d8693,7240a87e-c42e-51f1-97d1-8e97ce245fd3	Q9NR09	3941	3937	4	Phosphorylation
01ab9254-c015-5e08-b300-8bb3f0533ecb	Q10471	117	109	8	Phosphorylation
01ab9254-c015-5e08-b300-8bb3f0533ecb	Q10471	117	109	8	Acetylation
01ab9254-c015-5e08-b300-8bb3f0533ecb	Q10471	117	111	6	Acetylation
01abb065-1156-5199-8f35-f520377fdf00	O75131	203	203	0	Phosphorylation
01af33da-56e1-55ac-bbff-d45b71051153	Q8NFC6	478	473	5	Acetylation
01af33da-56e1-55ac-bbff-d45b71051153	Q8NFC6	478	480	-2	Phosphorylation
01af33da-56e1-55ac-bbff-d45b71051153	Q8NFC6	478	482	-4	Phosphorylation
01af33da-56e1-55ac-bbff-d45b71051153	Q8NFC6	478	484	-6	Phosphorylation
01af33da-56e1-55ac-bbff-d45b71051153	Q8NFC6	478	481	-3	Phosphorylation
01b07527-e90f-5165-9c6a-3d894c3855e1	Q92540	915	910	5	Methylation
01b0899a-a7d5-5b1d-b31a-f13ed9772d9d	P21333	720	717	3	S-Sulfenylation
01b0899a-a7d5-5b1d-b31a-f13ed9772d9d	P21333	720	717	3	Nitrosylation
01b0899a-a7d5-5b1d-b31a-f13ed9772d9d	P21333	720	728	-8	Glycosylation
01b08eb2-f1b7-5e78-a3db-59e2a131ff47	P23470	439	444	-5	Glycosylation
01b2f28b-2910-54e8-b59d-1d155e589abb	P17301	115	105	10	Glycosylation
69183e2e-cead-5737-b612-f1d3a8c5d7ab,01b402d5-69d7-584a-b238-40f092f0e800	O14646	1682	1672	10	Phosphorylation
69183e2e-cead-5737-b612-f1d3a8c5d7ab,01b402d5-69d7-584a-b238-40f092f0e800	O14646	1682	1673	9	Phosphorylation
69183e2e-cead-5737-b612-f1d3a8c5d7ab,01b402d5-69d7-584a-b238-40f092f0e800	O14646	1682	1677	5	Phosphorylation
69183e2e-cead-5737-b612-f1d3a8c5d7ab,01b402d5-69d7-584a-b238-40f092f0e800	O14646	1682	1683	-1	Phosphorylation
69183e2e-cead-5737-b612-f1d3a8c5d7ab,01b402d5-69d7-584a-b238-40f092f0e800	O14646	1682	1687	-5	Phosphorylation
69183e2e-cead-5737-b612-f1d3a8c5d7ab,01b402d5-69d7-584a-b238-40f092f0e800	O14646	1682	1689	-7	Phosphorylation
01b460d2-73f2-59bf-8230-f3bf2e184e32	Q9Y262	422	414	8	Phosphorylation
01b460d2-73f2-59bf-8230-f3bf2e184e32	Q9Y262	422	415	7	Phosphorylation
01b460d2-73f2-59bf-8230-f3bf2e184e32	Q9Y262	422	419	3	Ubiquitination
a1e76b59-0d85-5743-8a94-e726639ed269,01b4f57d-fd42-5036-9dbb-98d3b48be332	Q13425	395	393	2	Phosphorylation
a1e76b59-0d85-5743-8a94-e726639ed269,01b4f57d-fd42-5036-9dbb-98d3b48be332	Q13425	395	395	0	Phosphorylation
a1e76b59-0d85-5743-8a94-e726639ed269,01b4f57d-fd42-5036-9dbb-98d3b48be332	Q13425	395	387	8	Phosphorylation
a1e76b59-0d85-5743-8a94-e726639ed269,01b4f57d-fd42-5036-9dbb-98d3b48be332	Q13425	395	389	6	Phosphorylation
a1e76b59-0d85-5743-8a94-e726639ed269,01b4f57d-fd42-5036-9dbb-98d3b48be332	Q13425	395	401	-6	Phosphorylation
01b51ac7-6b8c-5171-94e5-e819f4e91786	P56199	873	883	-10	Glycosylation
01b55d6e-c247-50ed-9896-ee5d82e94903	Q96GA3	176	182	-6	Phosphorylation
01b57633-61a4-5718-b56e-eda1ac032c7a	P38432	342	350	-8	Methylation
01b57633-61a4-5718-b56e-eda1ac032c7a	P38432	342	352	-10	Methylation
01b59244-4a93-5659-b4ec-6b034a2b8428	Q9UQ35	2237	2231	6	Methylation
01b59244-4a93-5659-b4ec-6b034a2b8428	Q9UQ35	2237	2236	1	Glycosylation
01b59244-4a93-5659-b4ec-6b034a2b8428	Q9UQ35	2237	2246	-9	Methylation
01b59244-4a93-5659-b4ec-6b034a2b8428	Q9UQ35	2237	2247	-10	Phosphorylation
01b5befc-4ef5-56fd-bdd2-039fca8117a7	Q15061	591	590	1	Phosphorylation
01b70835-060f-5305-a89b-764b092e0241	Q96DN5	406	396	10	Phosphorylation
a95d849f-d3c5-5a98-85a4-93e312541ecf,01b82f3e-0b69-502d-b734-f18cc1596f28	P43897	270	270	0	Phosphorylation
01b89e1e-16f4-5af1-9fec-722df283ea9f	Q13740	314	306	8	Glycosylation
9e3d23a0-872b-5564-b72d-e3cb92109cb5,cf0492f7-3233-5295-98d6-99991a332734,01b8f99a-0032-5a1e-81f2-5c443f5da82e	Q9Y6Y8	138	134	4	Phosphorylation
01b9cb2b-ab9d-583f-822e-8f6689319134	Q9UQ35	914	908	6	Phosphorylation
01b9cb2b-ab9d-583f-822e-8f6689319134	Q9UQ35	914	910	4	Phosphorylation
01b9cb2b-ab9d-583f-822e-8f6689319134	Q9UQ35	914	924	-10	Phosphorylation
01b9cb2b-ab9d-583f-822e-8f6689319134	Q9UQ35	914	912	2	Phosphorylation
01b9cb2b-ab9d-583f-822e-8f6689319134	Q9UQ35	914	913	1	Phosphorylation
01b9cb2b-ab9d-583f-822e-8f6689319134	Q9UQ35	914	914	0	Phosphorylation
01b9e1e4-6f5c-5ee0-a039-cadf0b38a7c1	Q93008	2306	2301	5	Ubiquitination
01baf2ec-fc14-5dde-8b67-46cc35ddb179	P29692	66	59	7	Ubiquitination
01baf2ec-fc14-5dde-8b67-46cc35ddb179	P29692	66	60	6	Phosphorylation
01baf2ec-fc14-5dde-8b67-46cc35ddb179	P29692	66	64	2	Phosphorylation
01baf2ec-fc14-5dde-8b67-46cc35ddb179	P29692	66	65	1	Phosphorylation
01bc646d-b4c7-5481-be8a-3a69ab52f244	Q13523	20	20	0	Phosphorylation
01bc646d-b4c7-5481-be8a-3a69ab52f244	Q13523	20	23	-3	Phosphorylation
01bc73a2-6995-5e0d-b434-74d856548fa9	Q6N069	641	636	5	Phosphorylation
01bcfc76-f282-5907-942e-4d9e888ec445	Q04637	322	314	8	Phosphorylation
01bcfc76-f282-5907-942e-4d9e888ec445	Q04637	322	318	4	Phosphorylation
01be30ad-9807-5407-bbd8-b346bcc69d1c	Q6ZRS2	842	847	-5	Acetylation
01bea729-2f44-57dc-b9a2-cbf1b4e6f854	Q5VTL8	541	534	7	Phosphorylation
01bf7a65-15ca-592e-8907-36c6d42de73a	Q15154	976	970	6	Ubiquitination
01bf7a65-15ca-592e-8907-36c6d42de73a	Q15154	976	977	-1	Phosphorylation
01bfbd3c-567f-546b-8793-bf8ec26d5bec	Q14738	357	367	-10	Ubiquitination
01c01d65-b104-5ded-ac99-f4c401662f44	Q9Y5K6	581	582	-1	Phosphorylation
01c082d9-dd52-5229-9734-d4a386803f0e	P62244	83	84	-1	Ubiquitination
01c082d9-dd52-5229-9734-d4a386803f0e	P62244	83	84	-1	Succinylation
01c082d9-dd52-5229-9734-d4a386803f0e	P62244	83	88	-5	Ubiquitination
01c0c737-ce24-52e4-9b5e-d3e195d9e2bd	O43660	497	505	-8	Ubiquitination
01c11acd-9af2-597a-bb63-5ec7d809bf99	Q92522	176	179	-3	Acetylation
01c11acd-9af2-597a-bb63-5ec7d809bf99	Q92522	176	180	-4	Acetylation
01c11acd-9af2-597a-bb63-5ec7d809bf99	Q92522	176	182	-6	Acetylation
01c11acd-9af2-597a-bb63-5ec7d809bf99	Q92522	176	185	-9	Acetylation
01c24d69-a8b5-5a04-aec0-0618f673801d	Q8IYX4	107	102	5	Phosphorylation
01c24d69-a8b5-5a04-aec0-0618f673801d	Q8IYX4	107	105	2	Phosphorylation
01c2caf3-c337-59cd-ab21-5d304c5a39ae	Q86VM9	481	487	-6	Phosphorylation
01c32cce-9849-533b-8d18-79df54a2b85f	P78316	329	319	10	Caspase
01c32cce-9849-533b-8d18-79df54a2b85f	P78316	329	332	-3	Phosphorylation
01c3a7be-0eb4-5e20-841e-858a0367857e,e4d370aa-bde2-5d89-b5fe-c4f8be7c5411,26c20793-9a12-56b1-9951-089dc8f99828	Q14C86	43	44	-1	Phosphorylation
01c47ac5-e531-543e-9a6f-c69a9e68e771	P08133	360	370	-10	Acetylation
01c47ac5-e531-543e-9a6f-c69a9e68e771	P08133	360	370	-10	Ubiquitination
01c47ac5-e531-543e-9a6f-c69a9e68e771	P08133	360	356	4	Phosphorylation
01c4d548-ede5-5c56-916e-a06843e9bf7e	Q8NFC6	270	266	4	Phosphorylation
75d46e01-7054-5657-adaa-91e726205ff2,01c56f50-3a9c-5fe8-bb6c-e03582b43a3d,4b2f796b-a736-56f2-a6ad-3443a3f02c03	P42695	1490	1488	2	Phosphorylation
75d46e01-7054-5657-adaa-91e726205ff2,01c56f50-3a9c-5fe8-bb6c-e03582b43a3d,4b2f796b-a736-56f2-a6ad-3443a3f02c03	P42695	1490	1492	-2	Phosphorylation
01c5f97b-b456-5903-b39d-cad9fcd6abfe,5953693e-19df-59c2-a338-e90da6dd803e	P14618	60	55	5	Phosphorylation
01c5f97b-b456-5903-b39d-cad9fcd6abfe,5953693e-19df-59c2-a338-e90da6dd803e	P14618	60	57	3	Phosphorylation
01c5f97b-b456-5903-b39d-cad9fcd6abfe,5953693e-19df-59c2-a338-e90da6dd803e	P14618	60	62	-2	Acetylation
01c5f97b-b456-5903-b39d-cad9fcd6abfe,5953693e-19df-59c2-a338-e90da6dd803e	P14618	60	62	-2	Ubiquitination
01c5f97b-b456-5903-b39d-cad9fcd6abfe,5953693e-19df-59c2-a338-e90da6dd803e	P14618	60	62	-2	Succinylation
01c5f97b-b456-5903-b39d-cad9fcd6abfe,5953693e-19df-59c2-a338-e90da6dd803e	P14618	60	66	-6	Acetylation
01c5f97b-b456-5903-b39d-cad9fcd6abfe,5953693e-19df-59c2-a338-e90da6dd803e	P14618	60	66	-6	Ubiquitination
01c5f97b-b456-5903-b39d-cad9fcd6abfe,5953693e-19df-59c2-a338-e90da6dd803e	P14618	60	50	10	Phosphorylation
01c5fd57-858d-52af-9d65-f3883a44554e	A7MD48	265	259	6	Phosphorylation
01c5fd57-858d-52af-9d65-f3883a44554e	A7MD48	265	269	-4	Phosphorylation
01c60b54-1efe-5cdf-8641-8491b0437378	Q9NX74	487	488	-1	Phosphorylation
01c60b54-1efe-5cdf-8641-8491b0437378	Q9NX74	487	484	3	Phosphorylation
01c709d2-ba8b-5d60-8bd4-52541b1ed50f	P62081	95	85	10	Ubiquitination
01c709d2-ba8b-5d60-8bd4-52541b1ed50f	P62081	95	90	5	Ubiquitination
01c71fbe-34d2-5e68-a4e8-18dfc9157351	Q16881	242	239	3	Acetylation
01c71fbe-34d2-5e68-a4e8-18dfc9157351	Q16881	242	239	3	Ubiquitination
01c71fbe-34d2-5e68-a4e8-18dfc9157351	Q16881	242	245	-3	Ubiquitination
01c71fbe-34d2-5e68-a4e8-18dfc9157351	Q16881	242	245	-3	Succinylation
01c7fde9-37ca-5431-a17f-165f570fbd21	Q7Z7L1	810	807	3	Ubiquitination
01c85532-ca12-5fe6-8d0b-705be61687e1	Q5T4S7	2712	2715	-3	Phosphorylation
01c85532-ca12-5fe6-8d0b-705be61687e1	Q5T4S7	2712	2718	-6	Phosphorylation
01c85532-ca12-5fe6-8d0b-705be61687e1	Q5T4S7	2712	2719	-7	Phosphorylation
01c85532-ca12-5fe6-8d0b-705be61687e1	Q5T4S7	2712	2722	-10	Phosphorylation
01c91366-2a3c-53cd-bb68-59d979331806	Q07157	967	964	3	Phosphorylation
01c91366-2a3c-53cd-bb68-59d979331806	Q07157	967	965	2	Phosphorylation
01c91366-2a3c-53cd-bb68-59d979331806	Q07157	967	966	1	Phosphorylation
01c91366-2a3c-53cd-bb68-59d979331806	Q07157	967	967	0	Phosphorylation
01c91366-2a3c-53cd-bb68-59d979331806	Q07157	967	968	-1	Phosphorylation
01c91366-2a3c-53cd-bb68-59d979331806	Q07157	967	973	-6	Phosphorylation
01c91366-2a3c-53cd-bb68-59d979331806	Q07157	967	976	-9	Phosphorylation
01c92139-60e9-5ed4-8f3e-0fcf5bfcc6dd	P28074	143	139	4	Phosphorylation
01c921f7-521a-58a2-a850-d487f2e53721	Q9BXJ9	846	850	-4	Phosphorylation
01c921f7-521a-58a2-a850-d487f2e53721	Q9BXJ9	846	855	-9	Phosphorylation
01c921f7-521a-58a2-a850-d487f2e53721	Q9BXJ9	846	856	-10	Phosphorylation
01c9dcc6-caa9-5c37-b1b9-f0ff0d177f05	Q7Z3C6	741	735	6	Phosphorylation
01c9dcc6-caa9-5c37-b1b9-f0ff0d177f05	Q7Z3C6	741	738	3	Phosphorylation
01c9dcc6-caa9-5c37-b1b9-f0ff0d177f05	Q7Z3C6	741	741	0	Phosphorylation
01cad3e1-7e09-5ab5-98e1-ed7c3d5fd7cd	Q8IWX8	862	857	5	Phosphorylation
01cbc532-26c2-5be1-9770-9a63fda49939	Q15029	141	144	-3	S-Sulfenylation
01cc9d29-7846-5cac-a486-9ebb2ff44914	Q9Y6K5	464	458	6	Ubiquitination
01ccbe32-6ad9-53b3-9198-2c8fd5898322	Q6P1J9	239	234	5	Methylation
01ccbe32-6ad9-53b3-9198-2c8fd5898322	Q6P1J9	239	240	-1	Phosphorylation
01ccbe32-6ad9-53b3-9198-2c8fd5898322	Q6P1J9	239	247	-8	Ubiquitination
01cd28e3-8891-5719-9050-f7ce29bfb132	P10155	214	224	-10	Acetylation
01cd28e3-8891-5719-9050-f7ce29bfb132	P10155	214	224	-10	Ubiquitination
a962ccdc-7fb7-5210-865d-3c70e2c1ea8a,01cd50f7-f46d-5151-910c-aee0fdd711c0	Q01844	439	433	6	Ubiquitination
01cdf17a-e58d-530e-96bc-dce174f5802d	Q99590	1160	1151	9	Methylation
01cdf17a-e58d-530e-96bc-dce174f5802d	Q99590	1160	1152	8	Ubiquitination
01cdf17a-e58d-530e-96bc-dce174f5802d	Q99590	1160	1161	-1	Phosphorylation
01cdf17a-e58d-530e-96bc-dce174f5802d	Q99590	1160	1164	-4	Methylation
01cdf17a-e58d-530e-96bc-dce174f5802d	Q99590	1160	1165	-5	Methylation
01cdf17a-e58d-530e-96bc-dce174f5802d	Q99590	1160	1167	-7	Methylation
01cdf17a-e58d-530e-96bc-dce174f5802d	Q99590	1160	1169	-9	Phosphorylation
01cdf17a-e58d-530e-96bc-dce174f5802d	Q99590	1160	1170	-10	Phosphorylation
01ce6eab-937f-544f-85fb-29a02badeba6	P25054	2154	2146	8	Phosphorylation
01ce6eab-937f-544f-85fb-29a02badeba6	P25054	2154	2151	3	Phosphorylation
01ced2c3-0f67-5a51-8e23-3a303c4c344e	P33240	453	458	-5	Methylation
01ced2c3-0f67-5a51-8e23-3a303c4c344e	P33240	453	463	-10	Methylation
01cf49bc-3e84-5679-80a1-f2cb0285be64	P46100	67	65	2	Phosphorylation
01cf49bc-3e84-5679-80a1-f2cb0285be64	P46100	67	71	-4	Phosphorylation
01cf49bc-3e84-5679-80a1-f2cb0285be64	P46100	67	74	-7	Phosphorylation
01cf6877-b0c9-520a-bd97-64392768fb8f	O95149	38	29	9	Phosphorylation
01d038ed-ba8c-5325-bdaf-32769c5f8855	Q03164	741	742	-1	Phosphorylation
01d038ed-ba8c-5325-bdaf-32769c5f8855	Q03164	741	750	-9	Phosphorylation
01d0901a-eef5-5056-ae59-1e0771ed6eaa	Q9H0D6	924	921	3	Methylation
01d0901a-eef5-5056-ae59-1e0771ed6eaa	Q9H0D6	924	922	2	Methylation
01d0901a-eef5-5056-ae59-1e0771ed6eaa	Q9H0D6	924	925	-1	Methylation
01d0901a-eef5-5056-ae59-1e0771ed6eaa	Q9H0D6	924	928	-4	Methylation
01d0901a-eef5-5056-ae59-1e0771ed6eaa	Q9H0D6	924	933	-9	Methylation
01d368e0-ff91-5b69-9c79-a0dde9049e5f	Q86XI2	383	383	0	Phosphorylation
01d368e0-ff91-5b69-9c79-a0dde9049e5f	Q86XI2	383	389	-6	Phosphorylation
01d464e8-ea20-5b15-af39-5654c7747139	Q6P1J9	324	315	9	Phosphorylation
01d46be8-8d27-54ae-ab62-5d787ca13bb1,55682c04-6e25-509b-b64b-cfd232592548	P07737	117	108	9	Acetylation
01d46be8-8d27-54ae-ab62-5d787ca13bb1,55682c04-6e25-509b-b64b-cfd232592548	P07737	117	108	9	Ubiquitination
01d46be8-8d27-54ae-ab62-5d787ca13bb1,55682c04-6e25-509b-b64b-cfd232592548	P07737	117	109	8	Phosphorylation
01d46be8-8d27-54ae-ab62-5d787ca13bb1,55682c04-6e25-509b-b64b-cfd232592548	P07737	117	116	1	Succinylation
01d46be8-8d27-54ae-ab62-5d787ca13bb1,55682c04-6e25-509b-b64b-cfd232592548	P07737	117	126	-9	Acetylation
01d46be8-8d27-54ae-ab62-5d787ca13bb1,55682c04-6e25-509b-b64b-cfd232592548	P07737	117	126	-9	Ubiquitination
01d46be8-8d27-54ae-ab62-5d787ca13bb1,55682c04-6e25-509b-b64b-cfd232592548	P07737	117	126	-9	Succinylation
01d46be8-8d27-54ae-ab62-5d787ca13bb1,55682c04-6e25-509b-b64b-cfd232592548	P07737	117	127	-10	Ubiquitination
01d4b14d-8014-5deb-b84c-a6f1f05e71e0	P46013	378	374	4	Phosphorylation
01d4b14d-8014-5deb-b84c-a6f1f05e71e0	P46013	378	368	10	Phosphorylation
01d4b14d-8014-5deb-b84c-a6f1f05e71e0	P46013	378	369	9	Phosphorylation
01d4b14d-8014-5deb-b84c-a6f1f05e71e0	P46013	378	388	-10	Acetylation
01d664ab-d4df-596b-8ffa-8b638b89707a	Q6PD62	1141	1138	3	Phosphorylation
01d664ab-d4df-596b-8ffa-8b638b89707a	Q6PD62	1141	1147	-6	Phosphorylation
01d664ab-d4df-596b-8ffa-8b638b89707a	Q6PD62	1141	1149	-8	Glycosylation
01d66c6b-2048-5fa0-add8-a97aade4905a	Q5JRA6	1061	1065	-4	Glycosylation
dd2730dc-6c06-5513-890e-a9457d003237,01d7720c-cc68-5869-813b-98cc76668ceb,74071296-1ba3-5dff-99af-0df198caacf6	P47712	145	151	-6	Nitrosylation
01d7873c-8b17-5cb1-a58b-e0135cfa1fb4	Q01518	73	63	10	Acetylation
01d7873c-8b17-5cb1-a58b-e0135cfa1fb4	Q01518	73	81	-8	Acetylation
01d7873c-8b17-5cb1-a58b-e0135cfa1fb4	Q01518	73	81	-8	Succinylation
01d7873c-8b17-5cb1-a58b-e0135cfa1fb4	Q01518	73	71	2	Ubiquitination
aa5ddca9-c7a0-5c4d-a34e-36424667b109,01d81995-4623-5c7a-ae4a-b18be7cb6dc7	Q86VM9	97	89	8	Phosphorylation
aa5ddca9-c7a0-5c4d-a34e-36424667b109,01d81995-4623-5c7a-ae4a-b18be7cb6dc7	Q86VM9	97	93	4	Phosphorylation
aa5ddca9-c7a0-5c4d-a34e-36424667b109,01d81995-4623-5c7a-ae4a-b18be7cb6dc7	Q86VM9	97	94	3	Phosphorylation
aa5ddca9-c7a0-5c4d-a34e-36424667b109,01d81995-4623-5c7a-ae4a-b18be7cb6dc7	Q86VM9	97	95	2	Phosphorylation
01d833a5-02da-5434-9025-0d3cca46693f	Q9BXW9	269	261	8	Ubiquitination
01d91d55-72ef-543b-ba6f-5796871eaea4	O60264	434	430	4	Ubiquitination
01d91d55-72ef-543b-ba6f-5796871eaea4	O60264	434	440	-6	Acetylation
01db0ef0-4294-508c-8dda-d7dbf1af97da	Q7Z6E9	1084	1087	-3	Phosphorylation
01db5f05-0785-557f-8f49-4677935d7cba	P07196	210	215	-5	Phosphorylation
01db8572-d819-525d-ab6e-f81b34dc576e,bf26a4b9-6280-59c7-83d6-a7672d4989b4	Q14204	1126	1125	1	Acetylation
01dbb99a-b7e1-5226-be64-3247783d6a31	Q9UIF8	1554	1561	-7	Phosphorylation
01dcde4b-3b2b-57a0-8053-a0ee813c2c22	Q9Y2X3	209	206	3	Ubiquitination
01dd1642-e461-5f47-85e9-3ae6d7023ca4	Q9BXS6	342	333	9	Phosphorylation
01dd1642-e461-5f47-85e9-3ae6d7023ca4	Q9BXS6	342	338	4	Phosphorylation
01dd1642-e461-5f47-85e9-3ae6d7023ca4	Q9BXS6	342	343	-1	Phosphorylation
01dd1642-e461-5f47-85e9-3ae6d7023ca4	Q9BXS6	342	344	-2	Phosphorylation
01dd1642-e461-5f47-85e9-3ae6d7023ca4	Q9BXS6	342	349	-7	Phosphorylation
01dd1642-e461-5f47-85e9-3ae6d7023ca4	Q9BXS6	342	352	-10	Phosphorylation
01ddfc42-8496-5fe0-94dc-32e3448fccda	Q15149	4197	4195	2	Phosphorylation
01ddfc42-8496-5fe0-94dc-32e3448fccda	Q15149	4197	4205	-8	Ubiquitination
01df98dc-7ec1-5c2d-a931-99748093120b,da2b8e1b-a9e4-55e5-88b7-768cf1721d3b	P49790	172	172	0	Phosphorylation
01df98dc-7ec1-5c2d-a931-99748093120b,da2b8e1b-a9e4-55e5-88b7-768cf1721d3b	P49790	172	173	-1	Phosphorylation
01df98dc-7ec1-5c2d-a931-99748093120b,da2b8e1b-a9e4-55e5-88b7-768cf1721d3b	P49790	172	174	-2	Phosphorylation
01df98dc-7ec1-5c2d-a931-99748093120b,da2b8e1b-a9e4-55e5-88b7-768cf1721d3b	P49790	172	182	-10	Phosphorylation
a5f2d528-a1fe-55ac-9643-3732ab2bc4cc,01e03e04-f6d8-5427-b83b-1eb507e56575	P09012	152	152	0	Methylation
01e05bdd-935d-58c0-b251-1bf9886e4dd5	O00566	270	275	-5	Phosphorylation
01e05bdd-935d-58c0-b251-1bf9886e4dd5	O00566	270	280	-10	Phosphorylation
01e1092e-cab4-5f1f-9a92-6c6be2141f00,142146f0-1bf1-5861-9f34-286a1e8864cc	P12270	708	699	9	Ubiquitination
01e1092e-cab4-5f1f-9a92-6c6be2141f00,142146f0-1bf1-5861-9f34-286a1e8864cc	P12270	708	708	0	Methylation
01e1092e-cab4-5f1f-9a92-6c6be2141f00,142146f0-1bf1-5861-9f34-286a1e8864cc	P12270	708	713	-5	Acetylation
01e1092e-cab4-5f1f-9a92-6c6be2141f00,142146f0-1bf1-5861-9f34-286a1e8864cc	P12270	708	713	-5	Ubiquitination
01e16a18-960a-5d85-aed3-ce72764e6ed8	Q99633	123	116	7	Phosphorylation
01e172b2-4e32-512d-ae4a-d4ac24aa313a	O94875	174	165	9	Phosphorylation
01e172b2-4e32-512d-ae4a-d4ac24aa313a	O94875	174	166	8	Phosphorylation
14c8b7e3-412b-5fc8-820c-98ffb10c2c68,0ca51905-1944-5cc2-b5ff-78ba80fbda2d,01e1aaf1-0d63-5375-b929-4ae3529101f4,e2d2e835-9d64-5683-a57c-34217c196677,c20791c2-ffc4-5402-85de-1a018d3f2439,3e760d87-03d5-5035-93a5-178f671988e4,da0b705f-cf59-5ec0-90a3-17099dc11615	P04637	177	182	-5	Glutathionylation
14c8b7e3-412b-5fc8-820c-98ffb10c2c68,0ca51905-1944-5cc2-b5ff-78ba80fbda2d,01e1aaf1-0d63-5375-b929-4ae3529101f4,e2d2e835-9d64-5683-a57c-34217c196677,c20791c2-ffc4-5402-85de-1a018d3f2439,3e760d87-03d5-5035-93a5-178f671988e4,da0b705f-cf59-5ec0-90a3-17099dc11615	P04637	177	183	-6	Phosphorylation
9f66d2c3-e964-5039-b9a6-4ae9d0d446d4,01e1eaf7-6df6-58f2-a0f6-d48f7f3e2258	Q6PJT7	154	160	-6	Ubiquitination
3aefe25e-6fec-5abf-9850-99ee0df9e0c3,01e1f582-e5ec-58f6-bbb5-ef493be2b914	O94906	47	47	0	Methylation
01e25d4c-966d-5bca-9cc7-6aa2f00e4429	Q8N684	416	409	7	Phosphorylation
01e25d4c-966d-5bca-9cc7-6aa2f00e4429	Q8N684	416	413	3	Phosphorylation
01e25d4c-966d-5bca-9cc7-6aa2f00e4429	Q8N684	416	415	1	Phosphorylation
01e25d4c-966d-5bca-9cc7-6aa2f00e4429	Q8N684	416	416	0	Phosphorylation
01e25d4c-966d-5bca-9cc7-6aa2f00e4429	Q8N684	416	423	-7	Phosphorylation
01e2a2d8-a2d1-5913-a662-dcc299a62f27	Q15020	445	446	-1	Methylation
8fe0a285-91d8-58af-adbc-e8e3565d319e,01e2cfde-a56f-57da-90cb-009dc1ae4e56	P46013	1598	1592	6	Ubiquitination
01e3521f-1203-5981-b6fd-cf35ccb0aa4e	P49327	1141	1141	0	S-Sulfenylation
01e3521f-1203-5981-b6fd-cf35ccb0aa4e	P49327	1141	1142	-1	Ubiquitination
01e3521f-1203-5981-b6fd-cf35ccb0aa4e	P49327	1141	1151	-10	Ubiquitination
01e46e95-a5a7-5676-b3b6-5511e3b1ed17	P39023	393	385	8	Ubiquitination
01e46e95-a5a7-5676-b3b6-5511e3b1ed17	P39023	393	386	7	Ubiquitination
01e46e95-a5a7-5676-b3b6-5511e3b1ed17	P39023	393	393	0	Succinylation
01e46e95-a5a7-5676-b3b6-5511e3b1ed17	P39023	393	399	-6	Succinylation
01e4bf2e-2520-5f85-9e10-45dadfd3950f	Q9NR48	32	22	10	Phosphorylation
01e4e0d7-ac86-5694-a049-c2552c43b7f0	Q9H0A0	527	520	7	Ubiquitination
01e51f44-4e1a-56ff-aafb-546ecd3efc87	O75369	2125	2135	-10	Phosphorylation
01e5ae7d-5020-50b1-8ba0-71819785f92e	P12270	1724	1725	-1	Phosphorylation
01e5cba3-d9fc-5227-9fbd-c64caba8b2b3,0f16bd19-381d-5c14-bf0b-391994490965	Q7Z4Q2	126	125	1	Phosphorylation
01e613ca-76bb-56a3-843d-ba0efb1c9bad	P21333	2544	2543	1	Nitrosylation
01e62edc-97b8-5622-a57f-e4e89f80065c	Q15365	219	222	-3	Phosphorylation
01e62edc-97b8-5622-a57f-e4e89f80065c	Q15365	219	223	-4	Phosphorylation
01e62edc-97b8-5622-a57f-e4e89f80065c	Q15365	219	229	-10	Phosphorylation
01e65525-bcbd-569f-90b8-fa4baadc91be,52dfb1cd-55f6-5fac-9301-4191342cee41	Q5T160	113	115	-2	Ubiquitination
01e6c4fa-9107-5839-8ba6-b481bbac623c	P27694	412	410	2	Ubiquitination
be894d9d-ed46-5563-94f9-a32c126f0742,01e6d193-7d46-51ee-9a7d-63d47d0b9624	Q96T58	2489	2481	8	Phosphorylation
be894d9d-ed46-5563-94f9-a32c126f0742,01e6d193-7d46-51ee-9a7d-63d47d0b9624	Q96T58	2489	2493	-4	Phosphorylation
be894d9d-ed46-5563-94f9-a32c126f0742,01e6d193-7d46-51ee-9a7d-63d47d0b9624	Q96T58	2489	2496	-7	Phosphorylation
be894d9d-ed46-5563-94f9-a32c126f0742,01e6d193-7d46-51ee-9a7d-63d47d0b9624	Q96T58	2489	2486	3	Phosphorylation
81c1eda2-f33e-509a-a846-23b5263e16d7,01e9dfda-6940-5809-baef-df3e81c39f9f	Q9NXE4	493	500	-7	Acetylation
01ea09de-dfc8-5ed9-8ac5-476dd3f180a5	Q9Y5A9	284	281	3	Ubiquitination
01ea10ba-0f98-51c0-928b-331f2a620d9f	Q9ULX6	277	272	5	Methylation
01ea10ba-0f98-51c0-928b-331f2a620d9f	Q9ULX6	277	283	-6	Phosphorylation
30b298bd-ffaa-5dfe-a9a2-803b2a018a18,01eab1fe-bdb5-5012-af02-bf183c64544a	P11142	461	451	10	Acetylation
30b298bd-ffaa-5dfe-a9a2-803b2a018a18,01eab1fe-bdb5-5012-af02-bf183c64544a	P11142	461	451	10	Ubiquitination
30b298bd-ffaa-5dfe-a9a2-803b2a018a18,01eab1fe-bdb5-5012-af02-bf183c64544a	P11142	461	451	10	Succinylation
30b298bd-ffaa-5dfe-a9a2-803b2a018a18,01eab1fe-bdb5-5012-af02-bf183c64544a	P11142	461	458	3	Ubiquitination
30b298bd-ffaa-5dfe-a9a2-803b2a018a18,01eab1fe-bdb5-5012-af02-bf183c64544a	P11142	461	462	-1	Phosphorylation
30b298bd-ffaa-5dfe-a9a2-803b2a018a18,01eab1fe-bdb5-5012-af02-bf183c64544a	P11142	461	469	-8	Methylation
5b085420-c06e-52fd-aa5e-9fa683441c2f,01ec0328-cd02-55f0-831a-7adeea7503c2,26bad932-3bea-515b-b61d-05aa5e2cddb9	Q9UP95	82	78	4	Ubiquitination
5b085420-c06e-52fd-aa5e-9fa683441c2f,01ec0328-cd02-55f0-831a-7adeea7503c2,26bad932-3bea-515b-b61d-05aa5e2cddb9	Q9UP95	82	85	-3	Ubiquitination
5b085420-c06e-52fd-aa5e-9fa683441c2f,01ec0328-cd02-55f0-831a-7adeea7503c2,26bad932-3bea-515b-b61d-05aa5e2cddb9	Q9UP95	82	88	-6	Phosphorylation
01ec075e-0923-539d-ad47-345cd0bb84b7	P51532	1140	1131	9	Ubiquitination
01ec184a-9eaa-5456-9501-b37f4cd4ad07	Q01082	2334	2324	10	Phosphorylation
01ec184a-9eaa-5456-9501-b37f4cd4ad07	Q01082	2334	2324	10	Glycosylation
01ec184a-9eaa-5456-9501-b37f4cd4ad07	Q01082	2334	2328	6	Phosphorylation
01ec184a-9eaa-5456-9501-b37f4cd4ad07	Q01082	2334	2331	3	Phosphorylation
01ec184a-9eaa-5456-9501-b37f4cd4ad07	Q01082	2334	2332	2	Phosphorylation
01ec184a-9eaa-5456-9501-b37f4cd4ad07	Q01082	2334	2335	-1	Phosphorylation
01ec184a-9eaa-5456-9501-b37f4cd4ad07	Q01082	2334	2337	-3	Phosphorylation
01ec184a-9eaa-5456-9501-b37f4cd4ad07	Q01082	2334	2338	-4	Phosphorylation
01ec184a-9eaa-5456-9501-b37f4cd4ad07	Q01082	2334	2340	-6	Phosphorylation
01ec184a-9eaa-5456-9501-b37f4cd4ad07	Q01082	2334	2341	-7	Phosphorylation
01ec184a-9eaa-5456-9501-b37f4cd4ad07	Q01082	2334	2344	-10	Acetylation
01ec184a-9eaa-5456-9501-b37f4cd4ad07	Q01082	2334	2344	-10	Ubiquitination
01ec75d3-88c8-59db-a584-fb3ddf900101	Q9NZI8	521	528	-7	Phosphorylation
01ed589a-fca7-5a6a-9c96-b6ff00379c76	Q13428	211	203	8	Phosphorylation
01ed589a-fca7-5a6a-9c96-b6ff00379c76	Q13428	211	204	7	Phosphorylation
01ed589a-fca7-5a6a-9c96-b6ff00379c76	Q13428	211	205	6	Phosphorylation
01ed589a-fca7-5a6a-9c96-b6ff00379c76	Q13428	211	206	5	Phosphorylation
01ed589a-fca7-5a6a-9c96-b6ff00379c76	Q13428	211	207	4	Phosphorylation
01ed589a-fca7-5a6a-9c96-b6ff00379c76	Q13428	211	210	1	Phosphorylation
01ed589a-fca7-5a6a-9c96-b6ff00379c76	Q13428	211	219	-8	Acetylation
01ed8fde-68c2-52db-bd0d-5b4a0bc0ecdd	O95817	122	121	1	Methylation
01ed8fde-68c2-52db-bd0d-5b4a0bc0ecdd	O95817	122	123	-1	Methylation
01f05696-efe2-55a5-a5fc-b456a102bb1b	P24534	181	185	-4	Acetylation
01f05696-efe2-55a5-a5fc-b456a102bb1b	P24534	181	185	-4	Succinylation
01f05696-efe2-55a5-a5fc-b456a102bb1b	P24534	181	175	6	Phosphorylation
01f05696-efe2-55a5-a5fc-b456a102bb1b	P24534	181	176	5	Ubiquitination
01f05696-efe2-55a5-a5fc-b456a102bb1b	P24534	181	176	5	Acetylation
01f0eb6e-6117-5e6b-ad85-523867cc97c5	P52597	114	104	10	Phosphorylation
01f0eb6e-6117-5e6b-ad85-523867cc97c5	P52597	114	107	7	Phosphorylation
01f0eb6e-6117-5e6b-ad85-523867cc97c5	P52597	114	114	0	Methylation
01f1c8c0-0ff2-5f74-beab-4a75478217c5	Q92615	206	201	5	Ubiquitination
01f1f401-3b8a-533c-a25b-d946287eec86	P62249	2	3	-1	Phosphorylation
01f1f401-3b8a-533c-a25b-d946287eec86	P62249	2	4	-2	Ubiquitination
01f28369-5708-55d1-b4c1-0a18c8b61f06	P11413	188	182	6	Methylation
d1835b5f-a984-5917-bd59-cbc44c047547,01f2952f-690e-54f7-9577-00c1cd8f0e05	Q86U42	142	137	5	Ubiquitination
d1835b5f-a984-5917-bd59-cbc44c047547,01f2952f-690e-54f7-9577-00c1cd8f0e05	Q86U42	142	145	-3	Ubiquitination
d1835b5f-a984-5917-bd59-cbc44c047547,01f2952f-690e-54f7-9577-00c1cd8f0e05	Q86U42	142	150	-8	Phosphorylation
01f38597-2eec-5b28-bf66-c4b35766bcc0	Q6KC79	174	165	9	Methylation
01f38597-2eec-5b28-bf66-c4b35766bcc0	Q6KC79	174	172	2	Phosphorylation
01f38597-2eec-5b28-bf66-c4b35766bcc0	Q6KC79	174	182	-8	Phosphorylation
01f3959b-5d3e-58f6-99eb-9b5746db8e1f	Q9NZN8	142	143	-1	Phosphorylation
01f40fc1-09a4-549a-b912-74326569f1e1	O00567	525	519	6	Phosphorylation
01f40fc1-09a4-549a-b912-74326569f1e1	O00567	525	520	5	Phosphorylation
01f40fc1-09a4-549a-b912-74326569f1e1	O00567	525	525	0	Phosphorylation
01f40fc1-09a4-549a-b912-74326569f1e1	O00567	525	528	-3	Phosphorylation
01f4c502-bee8-5650-b233-812e2b5fca34	P62136	306	305	1	Acetylation
01f4c502-bee8-5650-b233-812e2b5fca34	P62136	306	305	1	Ubiquitination
01f4c502-bee8-5650-b233-812e2b5fca34	P62136	306	306	0	Phosphorylation
01f4d9b4-cafb-5e0c-9039-719a26e5f5f6,eff991cc-9a70-5670-a2ba-8f97b5c4d4da	Q96GQ7	703	695	8	Phosphorylation
01f5d7fe-1eb2-57a2-8669-84817d4a9ebe	P18583	1055	1045	10	Phosphorylation
01f5d7fe-1eb2-57a2-8669-84817d4a9ebe	P18583	1055	1051	4	Phosphorylation
01f5d7fe-1eb2-57a2-8669-84817d4a9ebe	P18583	1055	1057	-2	Phosphorylation
01f5d7fe-1eb2-57a2-8669-84817d4a9ebe	P18583	1055	1062	-7	Phosphorylation
01f6b5ff-75aa-54d6-bfd0-f46541b2054b	O75962	1902	1901	1	Phosphorylation
01f6b5ff-75aa-54d6-bfd0-f46541b2054b	O75962	1902	1903	-1	Phosphorylation
01f6df11-957e-51ee-91bb-9475aa51a29b	Q9BQG0	991	987	4	Phosphorylation
01f6df11-957e-51ee-91bb-9475aa51a29b	Q9BQG0	991	988	3	Ubiquitination
01f6f957-6ea8-56a3-b679-d0f3dfaa57af	Q13813	1789	1797	-8	Phosphorylation
01f714aa-ebf3-54b6-852f-c255af20dcc1	P62906	95	91	4	Acetylation
01f714aa-ebf3-54b6-852f-c255af20dcc1	P62906	95	91	4	Ubiquitination
01f714aa-ebf3-54b6-852f-c255af20dcc1	P62906	95	91	4	Succinylation
01f714aa-ebf3-54b6-852f-c255af20dcc1	P62906	95	105	-10	Acetylation
01f7bbd1-0c8d-5955-9046-1f3a71a17512,d0f6f2c4-2afa-501e-8569-5061f3f74ce4	P41250	682	687	-5	Methylation
01f814e2-7674-5333-980d-8f805b194562,dd1e892e-97fa-5cfa-a369-f2aa6860101f	P26368	17	15	2	Hydroxylation
01f8b50e-76f0-5220-9b0c-265991f11645	Q6UB35	816	819	-3	Methylation
49c2c41b-ea5b-573a-b6a9-1ebde0fd068a,afe43a89-1925-5ccd-a179-274fbf64f4fe,01fa5022-2b2b-5b01-9555-7682c648b279,d635f41e-ba58-5e47-9218-f5c4ddbe417f,b0802ba4-b057-56fa-a357-c1b71bb6f1cf,46e2c811-31ef-5189-9690-5a65071ba774	P60484	85	83	2	Nitrosylation
01fae532-e05d-5d75-b9b0-a3d9e4f648f3	Q9Y5S9	2	2	0	Acetylation
01fb34d9-3dd6-5f86-b58a-aeb11f99bc40	P33176	916	917	-1	Phosphorylation
01fba038-4c71-52cd-9f62-fad5dd8ae9a4	Q7Z6J9	87	97	-10	Ubiquitination
01fc5b4a-b889-5230-814b-44065718aa03,5a8b3bbb-9fad-5e4f-8182-73ab330793b9	P30419	59	69	-10	Phosphorylation
01fcbfd9-27b5-5c29-a423-8339632ab48a	P46013	1868	1861	7	Phosphorylation
01fcbfd9-27b5-5c29-a423-8339632ab48a	P46013	1868	1864	4	Phosphorylation
01fcbfd9-27b5-5c29-a423-8339632ab48a	P46013	1868	1869	-1	Phosphorylation
01fcbfd9-27b5-5c29-a423-8339632ab48a	P46013	1868	1871	-3	Phosphorylation
01fcbfd9-27b5-5c29-a423-8339632ab48a	P46013	1868	1873	-5	Phosphorylation
01fd243c-70ac-5d7c-aa52-f274437744e6	P34897	239	230	9	Methylation
01fd243c-70ac-5d7c-aa52-f274437744e6	P34897	239	236	3	Methylation
01fdadb5-40b2-5c00-a2ad-585deb5db491	Q99570	273	280	-7	Ubiquitination
01fe0c4d-158a-58d7-a8d4-64ae3746a046	Q5THK1	1490	1485	5	Phosphorylation
01fe5776-8d73-5dc6-93ee-4101271ba35a	Q8N1G1	184	191	-7	Methylation
436c9089-523b-5ce6-93cf-7fc485b864cd,01fec72e-8275-54eb-9c03-9b151f132e98	P23470	1315	1307	8	Phosphorylation
01fefa59-8e70-57a4-8cca-885437fc6e5a	Q9P1Y6	553	556	-3	Ubiquitination
01ffd79f-91c7-5512-a6df-cd4b4f1574b8	Q92673	596	598	-2	Phosphorylation
02002a8f-c076-5420-b029-ea6dbe869538,d4a39eaa-8475-57e8-b78d-54a061ed3aea	Q68D10	597	597	0	Phosphorylation
02002a8f-c076-5420-b029-ea6dbe869538,d4a39eaa-8475-57e8-b78d-54a061ed3aea	Q68D10	597	599	-2	Phosphorylation
020069e9-3188-59e5-9074-1d1fb129ccaf	Q4LE39	1004	1014	-10	Phosphorylation
0200e535-ad4a-5086-9399-d07327f0f6ca	Q6UX71	106	103	3	Glycosylation
02013bd7-33b7-5a1b-8b4c-769bbe3433ff	P46940	951	942	9	Ubiquitination
02014943-c6be-5a05-b265-1bda16e5122f	Q99590	730	722	8	Caspase
02014943-c6be-5a05-b265-1bda16e5122f	Q99590	730	723	7	Phosphorylation
02014943-c6be-5a05-b265-1bda16e5122f	Q99590	730	726	4	Phosphorylation
02014943-c6be-5a05-b265-1bda16e5122f	Q99590	730	731	-1	Phosphorylation
0201b5c4-c0be-5d85-a35d-7c62f3e290d4	Q9BTC0	58	60	-2	Phosphorylation
0202eaad-0a08-56b7-8ff0-ded85470b279	Q8NHQ9	45	37	8	Phosphorylation
0202eaad-0a08-56b7-8ff0-ded85470b279	Q8NHQ9	45	39	6	Phosphorylation
02042ab3-4b1b-5817-9018-46ee983997d5	Q07352	124	115	9	Phosphorylation
020561a7-4592-55b6-a439-c37e2e16e31c	O15027	2090	2081	9	Phosphorylation
020561a7-4592-55b6-a439-c37e2e16e31c	O15027	2090	2083	7	Phosphorylation
020570c5-f157-5560-ba0f-6767704f9343	Q6N069	587	578	9	Ubiquitination
0205710f-8606-5763-9b49-0169fff5da11	P04114	3197	3194	3	Disulfide Bridge
0205d088-8c41-5877-9ffc-30ba25693610	P00390	112	102	10	Intra-disulfide
0205d088-8c41-5877-9ffc-30ba25693610	P00390	112	102	10	Disulfide Bridge
0205d088-8c41-5877-9ffc-30ba25693610	P00390	112	107	5	Intra-disulfide
0205d088-8c41-5877-9ffc-30ba25693610	P00390	112	107	5	Sulfenic acid
0205d088-8c41-5877-9ffc-30ba25693610	P00390	112	107	5	Disulfide Bridge
0206bd8b-9d23-56f7-a03e-c8d2466cdb8d	Q96P70	322	322	0	Phosphorylation
0206e48a-1ca3-528c-93ca-cfe9ea7fd6f4	O43491	489	499	-10	Phosphorylation
02071b53-925b-5159-bda0-6f009b3058c2	Q9NU22	342	350	-8	Ubiquitination
020943c1-4184-5641-abff-ed778f24da55	Q96T58	756	749	7	Phosphorylation
020943c1-4184-5641-abff-ed778f24da55	Q96T58	756	751	5	Phosphorylation
020a4d23-b1aa-50ad-a54e-1a3529a06b56	Q9Y388	307	308	-1	Phosphorylation
020a4d23-b1aa-50ad-a54e-1a3529a06b56	Q9Y388	307	313	-6	Phosphorylation
020a4d23-b1aa-50ad-a54e-1a3529a06b56	Q9Y388	307	314	-7	Phosphorylation
020b7c81-f25a-5904-8de9-1e8224aa9c0f	Q96PK6	22	14	8	Phosphorylation
020c731a-9083-5248-bf94-97390d7a0916	Q9H6S0	1091	1089	2	Phosphorylation
020c731a-9083-5248-bf94-97390d7a0916	Q9H6S0	1091	1090	1	Phosphorylation
020c731a-9083-5248-bf94-97390d7a0916	Q9H6S0	1091	1092	-1	Phosphorylation
020c9373-aaf9-5b07-b790-c7f738b03013,47bf0f27-8aa2-59ff-bb4d-925ebb37c118	P26196	88	86	2	Ubiquitination
020c9373-aaf9-5b07-b790-c7f738b03013,47bf0f27-8aa2-59ff-bb4d-925ebb37c118	P26196	88	92	-4	Phosphorylation
020c9373-aaf9-5b07-b790-c7f738b03013,47bf0f27-8aa2-59ff-bb4d-925ebb37c118	P26196	88	94	-6	Ubiquitination
020dec00-175b-538b-a8b3-f1ee924ea822	Q13573	301	292	9	Phosphorylation
020dec00-175b-538b-a8b3-f1ee924ea822	Q13573	301	296	5	Methylation
fb3957fa-ee86-5f25-8bbe-ee747b6b0b9d,a46cbe82-ac5e-54d3-9b3e-759531002362,70a9273c-7542-5418-accd-9c5b5d613f4e,7d7aedb1-a32d-58df-a3c1-0daa1380615c,020e430c-b408-5c72-bdf4-9dec424758ec	P62805	91	92	-1	Acetylation
fb3957fa-ee86-5f25-8bbe-ee747b6b0b9d,a46cbe82-ac5e-54d3-9b3e-759531002362,70a9273c-7542-5418-accd-9c5b5d613f4e,7d7aedb1-a32d-58df-a3c1-0daa1380615c,020e430c-b408-5c72-bdf4-9dec424758ec	P62805	91	92	-1	Ubiquitination
fb3957fa-ee86-5f25-8bbe-ee747b6b0b9d,a46cbe82-ac5e-54d3-9b3e-759531002362,70a9273c-7542-5418-accd-9c5b5d613f4e,7d7aedb1-a32d-58df-a3c1-0daa1380615c,020e430c-b408-5c72-bdf4-9dec424758ec	P62805	91	92	-1	Succinylation
fb3957fa-ee86-5f25-8bbe-ee747b6b0b9d,a46cbe82-ac5e-54d3-9b3e-759531002362,70a9273c-7542-5418-accd-9c5b5d613f4e,7d7aedb1-a32d-58df-a3c1-0daa1380615c,020e430c-b408-5c72-bdf4-9dec424758ec	P62805	91	81	10	Phosphorylation
fb3957fa-ee86-5f25-8bbe-ee747b6b0b9d,a46cbe82-ac5e-54d3-9b3e-759531002362,70a9273c-7542-5418-accd-9c5b5d613f4e,7d7aedb1-a32d-58df-a3c1-0daa1380615c,020e430c-b408-5c72-bdf4-9dec424758ec	P62805	91	83	8	Phosphorylation
fb3957fa-ee86-5f25-8bbe-ee747b6b0b9d,a46cbe82-ac5e-54d3-9b3e-759531002362,70a9273c-7542-5418-accd-9c5b5d613f4e,7d7aedb1-a32d-58df-a3c1-0daa1380615c,020e430c-b408-5c72-bdf4-9dec424758ec	P62805	91	89	2	Phosphorylation
020e755e-fa4e-522d-9f96-5d0b84672ea8,587112c4-3bb7-5c91-9092-5a6a05a5705e	P33992	346	337	9	Ubiquitination
020e755e-fa4e-522d-9f96-5d0b84672ea8,587112c4-3bb7-5c91-9092-5a6a05a5705e	P33992	346	350	-4	Succinylation
020e755e-fa4e-522d-9f96-5d0b84672ea8,587112c4-3bb7-5c91-9092-5a6a05a5705e	P33992	346	351	-5	Ubiquitination
020eeef6-2ce5-5d84-9d3a-4c3f9b421ba2	P36952	59	50	9	Phosphorylation
020f6a8e-c6d2-5e91-bc2b-9fe52c02435b	P33993	586	576	10	Phosphorylation
020f6a8e-c6d2-5e91-bc2b-9fe52c02435b	P33993	586	580	6	Phosphorylation
020f6a8e-c6d2-5e91-bc2b-9fe52c02435b	P33993	586	582	4	Phosphorylation
020f6a8e-c6d2-5e91-bc2b-9fe52c02435b	P33993	586	596	-10	Ubiquitination
0210468c-2ec2-5440-8ec5-d188214ee2e3	Q96CP2	36	26	10	Phosphorylation
0210c634-c1d9-5e79-af9f-9559e473494e	Q8WYQ9	311	321	-10	Phosphorylation
02110398-8f42-544b-9acc-f31c2f90f5ba	P52597	299	299	0	Ubiquitination
02110398-8f42-544b-9acc-f31c2f90f5ba	P52597	299	306	-7	Phosphorylation
02115faf-6eee-5fa9-ab57-63866882e6d2	Q15149	3620	3617	3	Phosphorylation
02119724-5525-5f8d-bd22-234b6de08581	Q96IZ7	3	5	-2	Phosphorylation
02119724-5525-5f8d-bd22-234b6de08581	Q96IZ7	3	6	-3	Phosphorylation
0212816f-9cc7-5903-83a1-4a83054b9ee7	Q9Y490	16	16	0	Phosphorylation
0212816f-9cc7-5903-83a1-4a83054b9ee7	Q9Y490	16	22	-6	Phosphorylation
0212816f-9cc7-5903-83a1-4a83054b9ee7	Q9Y490	16	23	-7	Phosphorylation
0212816f-9cc7-5903-83a1-4a83054b9ee7	Q9Y490	16	26	-10	Phosphorylation
02128a34-c821-5f7c-8e4a-b3da51be0bad	O15440	1157	1166	-9	Phosphorylation
1b91eb76-4394-5d60-90ec-7d0f7d000245,02143e22-592e-563b-874e-c21fbba2cb3f	Q6KC79	2646	2652	-6	Phosphorylation
021449d1-e044-5ff2-b3bc-a459a35ed96d	P48634	1688	1690	-2	Phosphorylation
021449d1-e044-5ff2-b3bc-a459a35ed96d	P48634	1688	1691	-3	Phosphorylation
02145b86-51e1-5f31-9ce1-61e76c4b1511	Q9H2P0	215	213	2	Phosphorylation
02157762-1635-57f8-9629-f980ef429962	Q9NUL3	288	297	-9	Ubiquitination
02160a45-ed84-5ea6-b788-6aea3b0fd878	P21291	161	161	0	Acetylation
02160a45-ed84-5ea6-b788-6aea3b0fd878	P21291	161	166	-5	Phosphorylation
02164461-9ed0-5cc7-a37c-af1f966af1e0	Q13405	95	101	-6	Phosphorylation
02168ee2-1d31-5150-90d8-c7cb8ff8d13c	Q92797	659	651	8	Phosphorylation
02168ee2-1d31-5150-90d8-c7cb8ff8d13c	Q92797	659	656	3	Ubiquitination
02168f08-0bf3-5a6d-b302-07629c4257ed	O43491	588	598	-10	Phosphorylation
0216a4bc-f06f-5c3b-8249-a1504b9e5371	P62314	108	100	8	Methylation
0216a4bc-f06f-5c3b-8249-a1504b9e5371	P62314	108	102	6	Methylation
0216a4bc-f06f-5c3b-8249-a1504b9e5371	P62314	108	104	4	Methylation
0216a4bc-f06f-5c3b-8249-a1504b9e5371	P62314	108	106	2	Methylation
0216a4bc-f06f-5c3b-8249-a1504b9e5371	P62314	108	108	0	Methylation
0216a4bc-f06f-5c3b-8249-a1504b9e5371	P62314	108	110	-2	Methylation
0216a4bc-f06f-5c3b-8249-a1504b9e5371	P62314	108	112	-4	Methylation
0216a4bc-f06f-5c3b-8249-a1504b9e5371	P62314	108	114	-6	Methylation
0216a4bc-f06f-5c3b-8249-a1504b9e5371	P62314	108	98	10	Methylation
0217676b-718c-5403-85e1-81dde50549cb	Q9H777	151	146	5	Phosphorylation
0217c71b-5f4b-54b1-b5cb-86066447bda2	Q7L2E3	94	104	-10	Phosphorylation
0217c71b-5f4b-54b1-b5cb-86066447bda2	Q7L2E3	94	96	-2	Phosphorylation
021978a8-bfd7-58fd-9345-98a4495c5a49	Q8NBP7	233	235	-2	Phosphorylation
624123b3-e995-57fd-b396-9a229fde4f36,0219d726-81d7-5be1-bb58-853aa9483ea4	Q13308	636	636	0	Ubiquitination
624123b3-e995-57fd-b396-9a229fde4f36,0219d726-81d7-5be1-bb58-853aa9483ea4	Q13308	636	646	-10	Glycosylation
021b2b26-c5ce-5a3d-ace5-d507ddec1ebd	P24928	1625	1616	9	Phosphorylation
021b2b26-c5ce-5a3d-ace5-d507ddec1ebd	P24928	1625	1618	7	Phosphorylation
021b2b26-c5ce-5a3d-ace5-d507ddec1ebd	P24928	1625	1618	7	Glycosylation
021b2b26-c5ce-5a3d-ace5-d507ddec1ebd	P24928	1625	1619	6	Phosphorylation
021b2b26-c5ce-5a3d-ace5-d507ddec1ebd	P24928	1625	1621	4	Phosphorylation
021b6654-5f5a-50d6-bb48-e7c3f4dfea00	Q9BX40	32	36	-4	Phosphorylation
021c4ed5-ed46-512f-9b3a-19d70b938867	Q9H0G5	19	16	3	Phosphorylation
021c4ed5-ed46-512f-9b3a-19d70b938867	Q9H0G5	19	27	-8	Phosphorylation
021c76a5-23ed-5e2c-b712-ab553a8ce1a3	Q01970	1126	1122	4	Phosphorylation
021c98eb-4db8-5038-bf03-f0c7c6f98abd,34d3b8cd-af29-5454-a2e5-a6006ab106ad	O43143	322	331	-9	Phosphorylation
561886fd-110b-5020-863b-ea5bcf34f4d3,021ce98b-ff0a-5bb3-8588-bcf8d9dd1992,1cbc2c36-5d92-5a9f-99f2-5253731fdd21	Q9BUJ2	111	111	0	Phosphorylation
561886fd-110b-5020-863b-ea5bcf34f4d3,021ce98b-ff0a-5bb3-8588-bcf8d9dd1992,1cbc2c36-5d92-5a9f-99f2-5253731fdd21	Q9BUJ2	111	117	-6	Ubiquitination
561886fd-110b-5020-863b-ea5bcf34f4d3,021ce98b-ff0a-5bb3-8588-bcf8d9dd1992,1cbc2c36-5d92-5a9f-99f2-5253731fdd21	Q9BUJ2	111	117	-6	Sumoylation
021d5a89-1f79-5431-b7e6-df52cf7ed0e9	Q9UPU5	644	648	-4	Ubiquitination
021e118f-d542-57c2-ae15-21b62f55c2a2	Q9H501	734	735	-1	Phosphorylation
021e6872-62da-52d1-9288-055a666f3f49,b2dad8ef-469f-5851-beaf-964a8ddb83aa,d75a2847-cbf0-56c0-88e6-f1c6b49dfe51,972c64be-9426-55f1-9164-3f03d05e0e1d	P60484	154	155	-1	Phosphorylation
021e8492-6b51-56f9-8b4e-a4364e44dc20	Q13427	614	611	3	Phosphorylation
021ec77f-605a-5c10-a62d-28f456b847a6	Q8TEM1	1141	1135	6	Glycosylation
4202ce15-a144-5514-802c-9042556884ad,0220128b-8258-5c4b-83e2-50db8bfebad9	P25054	2645	2645	0	Phosphorylation
0221db46-ea04-5cb7-8c43-8c38bcb70e1a	P60842	284	291	-7	Acetylation
0221db46-ea04-5cb7-8c43-8c38bcb70e1a	P60842	284	291	-7	Ubiquitination
0221db46-ea04-5cb7-8c43-8c38bcb70e1a	P60842	284	284	0	Ubiquitination
0221db46-ea04-5cb7-8c43-8c38bcb70e1a	P60842	284	284	0	Succinylation
0221e7e7-dd5b-51de-ad86-b63abd13c334	O15234	269	265	4	Phosphorylation
0221e7e7-dd5b-51de-ad86-b63abd13c334	O15234	269	263	6	Phosphorylation
02223d64-bb47-5283-bc96-0bd8ab6c74eb	Q7Z333	778	768	10	Ubiquitination
02223d64-bb47-5283-bc96-0bd8ab6c74eb	Q7Z333	778	774	4	Ubiquitination
022449ab-484d-5c6c-aa82-345b3aea8e31	Q92797	916	909	7	Ubiquitination
022449ab-484d-5c6c-aa82-345b3aea8e31	Q92797	916	919	-3	Ubiquitination
02246115-601f-5a9b-9c53-4325a78a05b0	P49761	194	199	-5	Phosphorylation
02246115-601f-5a9b-9c53-4325a78a05b0	P49761	194	197	-3	Phosphorylation
02255b48-d7e0-573c-a124-76b993e17b22,5f1f2545-85d7-5053-b583-b41da82dfe23	P04792	147	143	4	Phosphorylation
022726ba-9824-5347-a016-1c40fbc75662,6c4e9976-4b0c-517e-8525-a504245b5e92	Q14240	144	147	-3	Ubiquitination
0227a160-f1e9-58a8-9c3b-09ff1f32825e	Q05639	436	439	-3	Acetylation
0227a160-f1e9-58a8-9c3b-09ff1f32825e	Q05639	436	432	4	Phosphorylation
0228e6ab-0039-5018-867c-3a302fc18b92	Q15149	1611	1605	6	Methylation
0229433c-cff8-5907-889e-35ace7d6c5af	O43390	494	500	-6	Methylation
0229433c-cff8-5907-889e-35ace7d6c5af	O43390	494	502	-8	Methylation
022950c9-df70-5022-a38b-6d3210cea39a	Q9Y520	2142	2143	-1	Phosphorylation
022950c9-df70-5022-a38b-6d3210cea39a	Q9Y520	2142	2146	-4	Phosphorylation
31b4699e-7d16-5f2c-ae88-53e03dd55cc9,02296eeb-f6ed-57e2-a691-5aeaaefbe960,aacfe67b-51c0-5564-a5e1-ebd017309503,5094def9-e3da-5a95-be1e-fc726fa0903c,66d36cb1-dd3d-58f8-9bb3-158791144268,b685bbd2-32cb-5180-87f7-bb9e950ae308,4bb11bb3-df0f-580b-8209-4fe24161d72f,9c0d3042-4fe6-5cd3-8d94-40ce288d478b	P62805	29	32	-3	Ubiquitination
31b4699e-7d16-5f2c-ae88-53e03dd55cc9,02296eeb-f6ed-57e2-a691-5aeaaefbe960,aacfe67b-51c0-5564-a5e1-ebd017309503,5094def9-e3da-5a95-be1e-fc726fa0903c,66d36cb1-dd3d-58f8-9bb3-158791144268,b685bbd2-32cb-5180-87f7-bb9e950ae308,4bb11bb3-df0f-580b-8209-4fe24161d72f,9c0d3042-4fe6-5cd3-8d94-40ce288d478b	P62805	29	32	-3	Acetylation
31b4699e-7d16-5f2c-ae88-53e03dd55cc9,02296eeb-f6ed-57e2-a691-5aeaaefbe960,aacfe67b-51c0-5564-a5e1-ebd017309503,5094def9-e3da-5a95-be1e-fc726fa0903c,66d36cb1-dd3d-58f8-9bb3-158791144268,b685bbd2-32cb-5180-87f7-bb9e950ae308,4bb11bb3-df0f-580b-8209-4fe24161d72f,9c0d3042-4fe6-5cd3-8d94-40ce288d478b	P62805	29	32	-3	Methylation
31b4699e-7d16-5f2c-ae88-53e03dd55cc9,02296eeb-f6ed-57e2-a691-5aeaaefbe960,aacfe67b-51c0-5564-a5e1-ebd017309503,5094def9-e3da-5a95-be1e-fc726fa0903c,66d36cb1-dd3d-58f8-9bb3-158791144268,b685bbd2-32cb-5180-87f7-bb9e950ae308,4bb11bb3-df0f-580b-8209-4fe24161d72f,9c0d3042-4fe6-5cd3-8d94-40ce288d478b	P62805	29	32	-3	Succinylation
31b4699e-7d16-5f2c-ae88-53e03dd55cc9,02296eeb-f6ed-57e2-a691-5aeaaefbe960,aacfe67b-51c0-5564-a5e1-ebd017309503,5094def9-e3da-5a95-be1e-fc726fa0903c,66d36cb1-dd3d-58f8-9bb3-158791144268,b685bbd2-32cb-5180-87f7-bb9e950ae308,4bb11bb3-df0f-580b-8209-4fe24161d72f,9c0d3042-4fe6-5cd3-8d94-40ce288d478b	P62805	29	20	9	Methylation
31b4699e-7d16-5f2c-ae88-53e03dd55cc9,02296eeb-f6ed-57e2-a691-5aeaaefbe960,aacfe67b-51c0-5564-a5e1-ebd017309503,5094def9-e3da-5a95-be1e-fc726fa0903c,66d36cb1-dd3d-58f8-9bb3-158791144268,b685bbd2-32cb-5180-87f7-bb9e950ae308,4bb11bb3-df0f-580b-8209-4fe24161d72f,9c0d3042-4fe6-5cd3-8d94-40ce288d478b	P62805	29	21	8	Acetylation
31b4699e-7d16-5f2c-ae88-53e03dd55cc9,02296eeb-f6ed-57e2-a691-5aeaaefbe960,aacfe67b-51c0-5564-a5e1-ebd017309503,5094def9-e3da-5a95-be1e-fc726fa0903c,66d36cb1-dd3d-58f8-9bb3-158791144268,b685bbd2-32cb-5180-87f7-bb9e950ae308,4bb11bb3-df0f-580b-8209-4fe24161d72f,9c0d3042-4fe6-5cd3-8d94-40ce288d478b	P62805	29	21	8	Methylation
31b4699e-7d16-5f2c-ae88-53e03dd55cc9,02296eeb-f6ed-57e2-a691-5aeaaefbe960,aacfe67b-51c0-5564-a5e1-ebd017309503,5094def9-e3da-5a95-be1e-fc726fa0903c,66d36cb1-dd3d-58f8-9bb3-158791144268,b685bbd2-32cb-5180-87f7-bb9e950ae308,4bb11bb3-df0f-580b-8209-4fe24161d72f,9c0d3042-4fe6-5cd3-8d94-40ce288d478b	P62805	29	24	5	Methylation
31b4699e-7d16-5f2c-ae88-53e03dd55cc9,02296eeb-f6ed-57e2-a691-5aeaaefbe960,aacfe67b-51c0-5564-a5e1-ebd017309503,5094def9-e3da-5a95-be1e-fc726fa0903c,66d36cb1-dd3d-58f8-9bb3-158791144268,b685bbd2-32cb-5180-87f7-bb9e950ae308,4bb11bb3-df0f-580b-8209-4fe24161d72f,9c0d3042-4fe6-5cd3-8d94-40ce288d478b	P62805	29	36	-7	Methylation
31b4699e-7d16-5f2c-ae88-53e03dd55cc9,02296eeb-f6ed-57e2-a691-5aeaaefbe960,aacfe67b-51c0-5564-a5e1-ebd017309503,5094def9-e3da-5a95-be1e-fc726fa0903c,66d36cb1-dd3d-58f8-9bb3-158791144268,b685bbd2-32cb-5180-87f7-bb9e950ae308,4bb11bb3-df0f-580b-8209-4fe24161d72f,9c0d3042-4fe6-5cd3-8d94-40ce288d478b	P62805	29	37	-8	Methylation
02297cce-0d1b-5511-a4f9-f9493264c405	Q5JRA6	253	246	7	Glycosylation
02297cce-0d1b-5511-a4f9-f9493264c405	Q5JRA6	253	250	3	Glycosylation
0229ed1c-6330-5287-8e8a-36c52a964f6f	Q13595	168	160	8	Methylation
0229ed1c-6330-5287-8e8a-36c52a964f6f	Q13595	168	174	-6	Ubiquitination
022b2455-8639-5026-ad2f-0e0a7880bf5f,5b00f072-daf4-5443-974b-7ebe821c0ab0	Q96Q15	2374	2370	4	Ubiquitination
022d202f-d6ba-5c15-9247-2bbdee0ec0bf	P43246	219	219	0	Methylation
[truncated: 206,187+ more rows]
