# Supplementary material for: An atlas of posttranslational modifications on RNA binding proteins
Source: Nucleic Acids Res. 2022 Apr 19;50(8):4329–39. doi: 10.1093/nar/gkac243 (PMC9071496; doi:10.1093/nar/gkac243)
Supplement: gkac243_Supplemental_Files [file gkac243_supplemental_files.zip › Table_S4_Crosslink_Individual_PTMs.xlsx]

## Sheet: xlink_individual_ptm_stats
PTM	rho	p	Bonferroni-corrected p
Acetylation	-0.65287	1.837e-221	5.8784e-220
ADP-Ribosylation	-0.0540209	0.0212184	0.67899
Alkylation	-0.0608908	0.00938777	0.300409
Carbamidation	-0.0685279	0.00345425	0.110536
Caspase	-0.251743	1.08502e-27	3.47207e-26
Citrullination	-0.0396619	0.0908227	2.90632
Deacetylation	-0.0401086	0.0872413	2.79172
Deamidation	-0.100769	1.66412e-05	0.000532519
Dephosphorylation	-0.0879428	0.00017304	0.00553727
Diphthamide	-0.0400193	0.0879483	2.81435
Disulfide	-0.0515568	0.0278898	0.892473
Glutathionylation	-0.120877	2.33091e-07	7.45892e-06
Glycosylation	-0.266774	5.17223e-31	1.65511e-29
Hydroxylation	-0.0414275	0.0773259	2.47443
Hypusine	-0.0395726	0.0915529	2.92969
Inter-disulfide	-0.0561375	0.0166434	0.53259
Intra-disulfide	-0.1136	1.18939e-06	3.80605e-05
Isopeptide	-0.0373394	0.11139	3.56448
Methylation	-0.621783	4.30588e-195	1.37788e-193
Myristoylation	-0.0324263	0.166853	5.33929
N6-malonyllysine	-0.11934	3.31539e-07	1.06093e-05
Nitrosylation	-0.348536	4.24499e-53	1.3584e-51
Oxidation	-0.0736453	0.0016719	0.0535008
Phosphorylation	-0.82533	0	0
Prenylation	-0.0440697	0.0602199	1.92704
Proteolytic	-0.139611	2.23687e-09	7.15799e-08
S-Sulfenylation	-0.355256	3.08779e-55	9.88092e-54
Succinylation	-0.51956	2.60521e-126	8.33668e-125
Sulfenic	-0.0658704	0.00494682	0.158298
Sulfinic	-0.0531679	0.023351	0.747232
Sumoylation	-0.238913	5.02024e-25	1.60648e-23
Ubiquitination	-0.635636	1.81137e-206	5.79639e-205
