# Supplementary material for: An atlas of posttranslational modifications on RNA binding proteins
Source: Nucleic Acids Res. 2022 Apr 19;50(8):4329–39. doi: 10.1093/nar/gkac243 (PMC9071496; doi:10.1093/nar/gkac243)
Supplement: gkac243_Supplemental_Files [file gkac243_supplemental_files.zip › Table_S5_Crosslink.xlsx]

## Sheet: All
UniprotID	Name	Position	PTM	Crosslink_Start	Crosslink_End	Source	Offset
Q9Y6M1	IGF2BP2	278	Ubiquitination	287	287	Bae	-9
Q9Y6G3	MRPL42	113	Phosphorylation	117	117	Bae	-4
Q9Y6G3	MRPL42	113	Phosphorylation	115	115	Bae	-2
Q9Y5M8	SRPRB	230	Ubiquitination	229	240	Castello	-5
Q9Y5M8	SRPRB	227	Ubiquitination	229	240	Castello	-8
Q9Y5M8	SRPRB	227	Ubiquitination	209	227	Castello	9
Q9Y5M8	SRPRB	217	Phosphorylation	209	227	Castello	-1
Q9Y5M8	SRPRB	199	Ubiquitination	192	199	Castello	3
Q9Y5M8	SRPRB	199	Acetylation	192	199	Castello	3
Q9Y5M8	SRPRB	191	Ubiquitination	192	199	Castello	-5
Q9Y5K5	UCHL5	315	Ubiquitination	302	315	Castello	6
Q9Y5J1	UTP18	290	Phosphorylation	295	295	Bae	-5
Q9Y5J1	UTP18	287	Ubiquitination	295	295	Bae	-8
Q9Y580	RBM7	11	Phosphorylation	2	20	Trendel	0
Q9Y580	RBM7	11	Phosphorylation	13	13	Bae	-2
Q9Y580	RBM7	11	Phosphorylation	11	11	Bae	0
Q9Y520	PRRC2C	1242	Phosphorylation	1228	1237	Castello	9
Q9Y4W2	LAS1L	456	S-Sulfenylation	456	456	Bae	0
Q9Y4W2	LAS1L	448	Methylation	456	456	Bae	-8
Q9Y4C8	RBM19	860	Phosphorylation	850	859	Castello	5
Q9Y3Y2	CHTOP	40	Phosphorylation	39	51	Castello	-5
Q9Y3X0	CCDC9	248	Phosphorylation	244	259	Castello	-4
Q9Y3X0	CCDC9	243	Methylation	244	259	Castello	-9
Q9Y3X0	CCDC9	221	Methylation	223	223	Bae	-2
Q9Y3U8	RPL36	98	Methylation	88	98	Castello	5
Q9Y3U8	RPL36	98	Methylation	86	98	Castello	6
Q9Y3U8	RPL36	86	Acetylation	88	98	Castello	-7
Q9Y3U8	RPL36	86	Acetylation	86	98	Castello	-6
Q9Y3U8	RPL36	4	Methylation	3	3	Bae	-7
Q9Y3U8	RPL36	18	Phosphorylation	3	3	Bae	7
Q9Y3I0	RTCB	67	Ubiquitination	68	81	Castello	-8
Q9Y3I0	RTCB	67	Ubiquitination	62	62	Bae	5
Q9Y3I0	RTCB	51	Methylation	54	54	Bae	-3
Q9Y3I0	RTCB	493	Ubiquitination	477	492	Castello	8
Q9Y3I0	RTCB	140	Ubiquitination	129	140	Castello	5
Q9Y3D9	MRPS23	93	Ubiquitination	92	92	Bae	1
Q9Y3D9	MRPS23	93	Succinylation	92	92	Bae	1
Q9Y3D9	MRPS23	134	Methylation	124	133	Castello	5
Q9Y3D9	MRPS23	133	Methylation	124	133	Castello	4
Q9Y3D9	MRPS23	102	Acetylation	92	92	Bae	10
Q9Y3D5	MRPS18C	125	Ubiquitination	114	125	Castello	5
Q9Y3D3	MRPS16	13	Methylation	13	13	Bae	0
Q9Y383	LUC7L2	186	Ubiquitination	196	196	Bae	-10
Q9Y2X3	NOP58	441	Acetylation	439	439	Bae	2
Q9Y2X3	NOP58	439	S-Sulfenylation	439	439	Bae	0
Q9Y2X3	NOP58	439	Nitrosylation	439	439	Bae	0
Q9Y2X3	NOP58	351	Phosphorylation	338	353	Castello	5
Q9Y2X3	NOP58	350	Phosphorylation	338	353	Castello	4
Q9Y2X3	NOP58	342	Phosphorylation	338	353	Castello	-4
Q9Y2X3	NOP58	337	Ubiquitination	338	353	Castello	-9
Q9Y2W2	WBP11	604	Phosphorylation	600	610	Castello	-1
Q9Y2W2	WBP11	600	Phosphorylation	600	610	Castello	-5
Q9Y2V2	CARHSP1	50	Phosphorylation	36	46	Castello	9
Q9Y2V2	CARHSP1	49	Methylation	36	46	Castello	8
Q9Y2V2	CARHSP1	48	Phosphorylation	36	46	Castello	7
Q9Y2V2	CARHSP1	45	Phosphorylation	36	46	Castello	4
Q9Y2V2	CARHSP1	41	Phosphorylation	36	46	Castello	0
Q9Y2V2	CARHSP1	32	Phosphorylation	36	46	Castello	-9
Q9Y2T7	YBX2	99	Ubiquitination	109	109	Kramer	-10
Q9Y2T7	YBX2	99	Ubiquitination	109	109	Bae	-10
Q9Y2T7	YBX2	99	Ubiquitination	107	107	Bae	-8
Q9Y2T7	YBX2	99	Ubiquitination	106	106	Kramer	-7
Q9Y2T7	YBX2	99	Ubiquitination	105	112	Trendel	-10
Q9Y2T7	YBX2	99	Ubiquitination	105	105	Bae	-6
Q9Y2T7	YBX2	99	Ubiquitination	104	104	Bae	-5
Q9Y2T7	YBX2	65	Phosphorylation	74	74	Kramer	-9
Q9Y2T7	YBX2	116	Ubiquitination	123	123	Bae	-7
Q9Y2T7	YBX2	116	Ubiquitination	120	120	Bae	-4
Q9Y2T7	YBX2	116	Ubiquitination	119	119	Bae	-3
Q9Y2T7	YBX2	116	Ubiquitination	117	127	Trendel	-6
Q9Y2T7	YBX2	116	Ubiquitination	113	127	Trendel	-4
Q9Y2T7	YBX2	116	Ubiquitination	109	109	Kramer	7
Q9Y2T7	YBX2	116	Ubiquitination	109	109	Bae	7
Q9Y2T7	YBX2	116	Ubiquitination	107	107	Bae	9
Q9Y2T7	YBX2	116	Ubiquitination	106	106	Kramer	10
Q9Y2T7	YBX2	116	Ubiquitination	105	116	Trendel	5
Q9Y2T7	YBX2	116	Ubiquitination	105	112	Trendel	7
Q9Y2T7	YBX2	116	Acetylation	123	123	Bae	-7
Q9Y2T7	YBX2	116	Acetylation	120	120	Bae	-4
Q9Y2T7	YBX2	116	Acetylation	119	119	Bae	-3
Q9Y2T7	YBX2	116	Acetylation	117	127	Trendel	-6
Q9Y2T7	YBX2	116	Acetylation	113	127	Trendel	-4
Q9Y2T7	YBX2	116	Acetylation	109	109	Kramer	7
Q9Y2T7	YBX2	116	Acetylation	109	109	Bae	7
Q9Y2T7	YBX2	116	Acetylation	107	107	Bae	9
Q9Y2T7	YBX2	116	Acetylation	106	106	Kramer	10
Q9Y2T7	YBX2	116	Acetylation	105	116	Trendel	5
Q9Y2T7	YBX2	116	Acetylation	105	112	Trendel	7
Q9Y2T2	AP3M1	283	Ubiquitination	288	288	Bae	-5
Q9Y2S6	TMA7	50	Ubiquitination	51	59	Castello	-5
Q9Y2S6	TMA7	50	Ubiquitination	47	59	Castello	-3
Q9Y2S6	TMA7	44	Ubiquitination	47	59	Castello	-9
Q9Y2S6	TMA7	32	Ubiquitination	21	30	Castello	6
Q9Y2S6	TMA7	27	Ubiquitination	21	30	Castello	1
Q9Y2R9	MRPS7	221	Succinylation	209	221	Castello	6
Q9Y2R9	MRPS7	208	Acetylation	209	221	Castello	-7
Q9Y2R9	MRPS7	208	Acetylation	199	208	Trendel	4
Q9Y2R9	MRPS7	208	Acetylation	199	199	Bae	9
Q9Y2R9	MRPS7	199	Phosphorylation	199	208	Trendel	-5
Q9Y2R9	MRPS7	199	Phosphorylation	199	199	Bae	0
Q9Y2R5	MRPS17	41	Ubiquitination	38	38	Bae	3
Q9Y2R5	MRPS17	38	Phosphorylation	38	38	Bae	0
Q9Y295	DRG1	352	Ubiquitination	345	345	Bae	7
Q9Y221	NIP7	72	Ubiquitination	63	72	Castello	4
Q9Y221	NIP7	62	Ubiquitination	63	72	Castello	-6
Q9UQ80	PA2G4	272	Methylation	266	266	Bae	6
Q9UQ80	PA2G4	272	Methylation	264	264	Bae	8
Q9UQ80	PA2G4	271	Methylation	266	266	Bae	5
Q9UQ80	PA2G4	271	Methylation	264	264	Bae	7
Q9UQ80	PA2G4	261	Phosphorylation	266	266	Bae	-5
Q9UQ80	PA2G4	261	Phosphorylation	264	264	Bae	-3
Q9UQ35	SRRM2	2291	Phosphorylation	2275	2288	Castello	9
Q9UQ35	SRRM2	2289	Phosphorylation	2275	2288	Castello	7
Q9UQ35	SRRM2	2288	Methylation	2275	2288	Castello	6
Q9UQ35	SRRM2	2274	Methylation	2275	2288	Castello	-8
Q9UQ35	SRRM2	2272	Phosphorylation	2275	2288	Castello	-10
Q9UNX4	WDR3	580	Phosphorylation	571	571	Bae	9
Q9UNX4	WDR3	577	Phosphorylation	571	571	Bae	6
Q9UNX3	RPL26L1	8	Phosphorylation	4	4	Bae	-3
Q9UNX3	RPL26L1	8	Phosphorylation	3	3	Bae	-3
Q9UNX3	RPL26L1	8	Phosphorylation	2	2	Bae	-3
Q9UNX3	RPL26L1	8	Phosphorylation	1	11	Trendel	-3
Q9UNX3	RPL26L1	89	Ubiquitination	81	81	Bae	8
Q9UNX3	RPL26L1	77	Ubiquitination	81	81	Bae	-4
Q9UNX3	RPL26L1	77	Ubiquitination	74	74	Bae	3
Q9UNX3	RPL26L1	77	Acetylation	81	81	Bae	-4
Q9UNX3	RPL26L1	77	Acetylation	74	74	Bae	3
Q9UNX3	RPL26L1	69	Ubiquitination	74	74	Bae	-5
Q9UNX3	RPL26L1	69	Ubiquitination	61	61	Bae	8
Q9UNX3	RPL26L1	63	Ubiquitination	61	61	Bae	2
Q9UNX3	RPL26L1	51	Ubiquitination	61	61	Bae	-10
Q9UNX3	RPL26L1	2	Ubiquitination	4	4	Bae	-9
Q9UNX3	RPL26L1	2	Ubiquitination	3	3	Bae	-9
Q9UNX3	RPL26L1	2	Ubiquitination	2	2	Bae	-9
Q9UNX3	RPL26L1	2	Ubiquitination	1	11	Trendel	-9
Q9UNX3	RPL26L1	17	Methylation	4	4	Bae	6
Q9UNX3	RPL26L1	17	Methylation	3	3	Bae	6
Q9UNX3	RPL26L1	17	Methylation	2	2	Bae	6
Q9UNX3	RPL26L1	17	Methylation	1	11	Trendel	6
Q9UNX3	RPL26L1	13	Acetylation	4	4	Bae	2
Q9UNX3	RPL26L1	13	Acetylation	3	3	Bae	2
Q9UNX3	RPL26L1	13	Acetylation	2	2	Bae	2
Q9UNX3	RPL26L1	13	Acetylation	1	11	Trendel	2
Q9UNQ2	DIMT1	106	Ubiquitination	103	103	Bae	3
Q9UN86	G3BP2	370	Ubiquitination	376	376	Bae	-6
Q9UN86	G3BP2	370	Ubiquitination	374	374	Bae	-4
Q9UMR2	DDX19B	229	Acetylation	224	224	Bae	5
Q9ULW3	ABT1	32	Phosphorylation	37	37	Bae	-5
Q9UKM9	RALY	63	Phosphorylation	59	59	Bae	4
Q9UKM9	RALY	63	Phosphorylation	58	58	Bae	5
Q9UKM9	RALY	63	Phosphorylation	56	66	Trendel	2
Q9UKM9	RALY	63	Phosphorylation	56	66	Castello	2
Q9UKM9	RALY	57	Phosphorylation	59	59	Bae	-2
Q9UKM9	RALY	57	Phosphorylation	58	58	Bae	-1
Q9UKM9	RALY	57	Phosphorylation	56	66	Trendel	-4
Q9UKM9	RALY	57	Phosphorylation	56	66	Castello	-4
Q9UKM9	RALY	57	Phosphorylation	48	48	Bae	9
Q9UKM9	RALY	55	Ubiquitination	59	59	Bae	-4
Q9UKM9	RALY	55	Ubiquitination	58	58	Bae	-3
Q9UKM9	RALY	55	Ubiquitination	56	66	Trendel	-6
Q9UKM9	RALY	55	Ubiquitination	56	66	Castello	-6
Q9UKM9	RALY	55	Ubiquitination	48	48	Bae	7
Q9UKM9	RALY	4	Ubiquitination	8	8	Bae	-7
Q9UKM9	RALY	44	Ubiquitination	48	48	Bae	-4
Q9UKM9	RALY	44	Ubiquitination	36	44	Castello	4
Q9UKM9	RALY	44	Ubiquitination	35	44	Castello	4
Q9UKM9	RALY	43	Phosphorylation	48	48	Bae	-5
Q9UKM9	RALY	43	Phosphorylation	36	44	Castello	3
Q9UKM9	RALY	43	Phosphorylation	35	44	Castello	3
Q9UKM9	RALY	36	Phosphorylation	36	44	Castello	-4
Q9UKM9	RALY	36	Phosphorylation	35	44	Castello	-4
Q9UKM9	RALY	36	Phosphorylation	23	34	Castello	7
Q9UKM9	RALY	35	Ubiquitination	36	44	Castello	-5
Q9UKM9	RALY	35	Ubiquitination	35	44	Castello	-5
Q9UKM9	RALY	35	Ubiquitination	25	25	Bae	10
Q9UKM9	RALY	35	Ubiquitination	23	34	Castello	6
Q9UKM9	RALY	34	Ubiquitination	36	44	Castello	-6
Q9UKM9	RALY	34	Ubiquitination	35	44	Castello	-6
Q9UKM9	RALY	34	Ubiquitination	25	25	Bae	9
Q9UKM9	RALY	34	Ubiquitination	24	24	Bae	10
Q9UKM9	RALY	34	Ubiquitination	23	34	Castello	5
Q9UKM9	RALY	2	Phosphorylation	8	8	Bae	-9
Q9UKM9	RALY	17	Ubiquitination	8	8	Bae	6
Q9UKM9	RALY	17	Ubiquitination	25	25	Bae	-8
Q9UKM9	RALY	17	Ubiquitination	24	24	Bae	-7
Q9UKM9	RALY	13	Ubiquitination	8	8	Bae	2
Q9UKM9	RALY	106	Phosphorylation	109	109	Bae	-3
Q9UK61	TASOR	578	Phosphorylation	570	570	Bae	8
Q9UK61	TASOR	563	Ubiquitination	570	570	Bae	-7
Q9UIG0	BAZ1B	330	Phosphorylation	323	335	Castello	1
Q9UIG0	BAZ1B	329	Phosphorylation	323	335	Castello	0
Q9UIG0	BAZ1B	327	Phosphorylation	323	335	Castello	-2
Q9UIG0	BAZ1B	326	Phosphorylation	323	335	Castello	-3
Q9UIG0	BAZ1B	321	Phosphorylation	323	335	Castello	-8
Q9UI10	EIF2B4	69	S-Sulfenylation	69	69	Bae	0
Q9UHX1	PUF60	314	Phosphorylation	302	332	Castello	-3
Q9UHX1	PUF60	311	Phosphorylation	302	332	Castello	-6
Q9UHX1	PUF60	251	Acetylation	244	251	Castello	3
Q9UHX1	PUF60	244	Phosphorylation	244	251	Castello	-4
Q9UHX1	PUF60	244	Phosphorylation	228	243	Castello	8
Q9UHX1	PUF60	243	Ubiquitination	244	251	Castello	-5
Q9UHX1	PUF60	243	Ubiquitination	228	243	Castello	7
Q9UHB7	AFF4	124	Phosphorylation	108	122	Castello	9
Q9UHB6	LIMA1	21	Ubiquitination	22	28	Castello	-4
Q9UHB6	LIMA1	15	Phosphorylation	22	28	Castello	-10
Q9UGI8	TES	134	Ubiquitination	133	146	Castello	-6
Q9UG63	ABCF2	42	Acetylation	34	34	Bae	8
Q9UG63	ABCF2	42	Acetylation	33	33	Bae	9
Q9P2K5	MYEF2	521	Ubiquitination	522	528	Trendel	-4
Q9P258	RCC2	431	Methylation	428	428	Bae	3
Q9P258	RCC2	428	S-Sulfenylation	428	428	Bae	0
Q9P258	RCC2	422	Ubiquitination	428	428	Bae	-6
Q9P258	RCC2	422	Acetylation	428	428	Bae	-6
Q9P0M9	MRPL27	122	Ubiquitination	110	119	Castello	7
Q9P015	MRPL15	80	Ubiquitination	78	78	Bae	2
Q9P015	MRPL15	80	Ubiquitination	77	77	Bae	3
Q9NZI8	IGF2BP1	528	Phosphorylation	528	528	Bae	0
Q9NZI8	IGF2BP1	528	Phosphorylation	524	524	Bae	4
Q9NZI8	IGF2BP1	493	Methylation	500	500	Bae	-7
Q9NZI8	IGF2BP1	483	Ubiquitination	475	475	Bae	8
Q9NZI8	IGF2BP1	475	Ubiquitination	475	475	Bae	0
Q9NZI8	IGF2BP1	465	Ubiquitination	475	475	Bae	-10
Q9NZI8	IGF2BP1	446	Phosphorylation	438	438	Bae	8
Q9NZI8	IGF2BP1	446	Phosphorylation	436	436	Bae	10
Q9NZI8	IGF2BP1	440	Ubiquitination	438	438	Bae	2
Q9NZI8	IGF2BP1	440	Ubiquitination	436	436	Bae	4
Q9NZI8	IGF2BP1	438	Phosphorylation	438	438	Bae	0
Q9NZI8	IGF2BP1	438	Phosphorylation	436	436	Bae	2
Q9NZI8	IGF2BP1	3	Ubiquitination	5	5	Bae	-8
Q9NZI8	IGF2BP1	39	Phosphorylation	41	41	Bae	-2
Q9NZI8	IGF2BP1	330	Ubiquitination	321	321	Bae	9
Q9NZI8	IGF2BP1	213	Ubiquitination	209	209	Bae	4
Q9NZI8	IGF2BP1	20	Ubiquitination	5	5	Bae	9
Q9NZI8	IGF2BP1	190	Ubiquitination	191	199	Castello	-5
Q9NZI8	IGF2BP1	174	Methylation	166	166	Bae	8
Q9NZI8	IGF2BP1	168	Methylation	166	166	Bae	2
Q9NZI8	IGF2BP1	168	Methylation	151	167	Castello	9
Q9NZI8	IGF2BP1	12	Phosphorylation	5	5	Bae	1
Q9NZB2	FAM120A	932	Ubiquitination	933	946	Castello	-8
Q9NZB2	FAM120A	927	Phosphorylation	919	919	Bae	8
Q9NZB2	FAM120A	925	Phosphorylation	919	919	Bae	6
Q9NZB2	FAM120A	923	Phosphorylation	919	919	Bae	4
Q9NZB2	FAM120A	873	Methylation	866	866	Bae	7
Q9NZB2	FAM120A	849	Phosphorylation	840	850	Castello	4
Q9NZB2	FAM120A	847	Phosphorylation	840	850	Castello	2
Q9NZB2	FAM120A	841	Phosphorylation	840	850	Castello	-4
Q9NZB2	FAM120A	1023	Phosphorylation	1020	1020	Bae	3
Q9NZB2	FAM120A	1023	Phosphorylation	1019	1019	Bae	4
Q9NYY8	FASTKD2	535	Ubiquitination	540	548	Castello	-9
Q9NYY8	FASTKD2	377	Nitrosylation	369	380	Castello	2
Q9NYH9	UTP6	81	Ubiquitination	90	90	Bae	-9
Q9NY93	DDX56	185	S-Sulfenylation	185	185	Bae	0
Q9NY61	AATF	383	Ubiquitination	384	390	Castello	-4
Q9NY61	AATF	380	Acetylation	384	390	Castello	-7
Q9NY12	GAR1	150	Ubiquitination	149	149	Bae	1
Q9NY12	GAR1	150	Acetylation	149	149	Bae	1
Q9NY12	GAR1	149	Phosphorylation	149	149	Bae	0
Q9NY12	GAR1	145	Phosphorylation	149	149	Bae	-4
Q9NY12	GAR1	143	Ubiquitination	149	149	Bae	-6
Q9NXH9	TRMT1	628	Phosphorylation	621	621	Bae	7
Q9NXH9	TRMT1	625	Phosphorylation	621	621	Bae	4
Q9NXH9	TRMT1	623	Phosphorylation	621	621	Bae	2
Q9NX24	NHP2	19	Phosphorylation	18	18	Bae	1
Q9NX24	NHP2	18	S-Sulfenylation	18	18	Bae	0
Q9NX07	TRNAU1AP	166	Ubiquitination	153	169	Castello	5
Q9NX07	TRNAU1AP	151	Ubiquitination	153	169	Castello	-10
Q9NWH9	SLTM	999	Phosphorylation	989	1006	Castello	1
Q9NWH9	SLTM	998	Phosphorylation	989	1006	Castello	0
Q9NWH9	SLTM	995	Phosphorylation	989	1006	Castello	-3
Q9NWH9	SLTM	988	Methylation	989	1006	Castello	-10
Q9NWH9	SLTM	553	Phosphorylation	553	564	Castello	-6
Q9NWH9	SLTM	551	Phosphorylation	553	564	Castello	-8
Q9NWH9	SLTM	550	Phosphorylation	553	564	Castello	-9
Q9NWH9	SLTM	401	Acetylation	385	396	Castello	10
Q9NWH9	SLTM	1002	Phosphorylation	989	1006	Castello	4
Q9NVP1	DDX18	329	S-Sulfenylation	338	338	Bae	-9
Q9NVA2	SEPTIN11	418	Ubiquitination	400	418	Castello	9
Q9NTK5	OLA1	354	Ubiquitination	344	344	Bae	10
Q9NSD9	FARSB	560	Ubiquitination	561	571	Castello	-6
Q9NSD9	FARSB	195	S-Sulfenylation	195	195	Bae	0
Q9NRX1	PNO1	64	S-Sulfenylation	64	64	Bae	0
Q9NRW3	APOBEC3C	10	Ubiquitination	13	13	Bae	-3
Q9NR56	MBNL1	6	Phosphorylation	13	13	Bae	-7
Q9NR56	MBNL1	58	Ubiquitination	68	68	Bae	-10
Q9NR56	MBNL1	58	Ubiquitination	67	67	Bae	-9
Q9NR56	MBNL1	24	Methylation	20	20	Bae	4
Q9NR56	MBNL1	12	Ubiquitination	20	20	Bae	-8
Q9NR56	MBNL1	12	Ubiquitination	13	13	Bae	-1
Q9NR56	MBNL1	11	Phosphorylation	20	20	Bae	-9
Q9NR56	MBNL1	11	Phosphorylation	13	13	Bae	-2
Q9NR30	DDX21	779	Acetylation	775	783	Trendel	0
Q9NR30	DDX21	731	Phosphorylation	721	721	Bae	10
Q9NR30	DDX21	728	Methylation	721	721	Bae	7
Q9NR30	DDX21	728	Methylation	719	719	Bae	9
Q9NR30	DDX21	725	Methylation	721	721	Bae	4
Q9NR30	DDX21	725	Methylation	719	719	Bae	6
Q9NR30	DDX21	718	Methylation	721	721	Bae	-3
Q9NR30	DDX21	718	Methylation	719	719	Bae	-1
Q9NR30	DDX21	718	Methylation	703	718	Castello	7
Q9NR30	DDX21	447	Phosphorylation	441	448	Castello	2
Q9NR30	DDX21	432	Methylation	424	432	Castello	4
Q9NR30	DDX21	306	Methylation	302	302	Bae	4
Q9NR30	DDX21	306	Methylation	297	297	Bae	9
Q9NR30	DDX21	296	Phosphorylation	302	302	Bae	-6
Q9NR30	DDX21	296	Phosphorylation	297	297	Bae	-1
Q9NR30	DDX21	296	Phosphorylation	291	291	Bae	5
Q9NQZ2	UTP3	368	Phosphorylation	359	359	Bae	9
Q9NQZ2	UTP3	365	Phosphorylation	359	359	Bae	6
Q9NQZ2	UTP3	362	Phosphorylation	359	359	Bae	3
Q9NQ55	PPAN	435	Ubiquitination	432	432	Bae	3
Q9NQ55	PPAN	430	Methylation	432	432	Bae	-2
Q9NQ55	PPAN	428	Methylation	432	432	Bae	-4
Q9NQ55	PPAN	426	Methylation	432	432	Bae	-6
Q9NQ29	LUC7L	190	S-Sulfenylation	196	196	Bae	-6
Q9NQ29	LUC7L	186	Ubiquitination	196	196	Bae	-10
Q9NNW5	WDR6	343	Ubiquitination	341	341	Bae	2
Q9HCE1	MOV10	71	Ubiquitination	68	68	Bae	3
Q9HCE1	MOV10	695	Ubiquitination	700	700	Bae	-5
Q9HC35	EML4	160	Phosphorylation	143	158	Castello	9
Q9HC35	EML4	150	Phosphorylation	143	158	Castello	-1
Q9HC35	EML4	146	Phosphorylation	143	158	Castello	-5
Q9HC35	EML4	144	Phosphorylation	143	158	Castello	-7
Q9HBL0	TNS1	775	Phosphorylation	764	781	Castello	2
Q9HBL0	TNS1	769	Phosphorylation	764	781	Castello	-4
Q9HBL0	TNS1	766	Phosphorylation	764	781	Castello	-7
Q9HBL0	TNS1	764	Phosphorylation	764	781	Castello	-9
Q9H6R4	NOL6	1032	Phosphorylation	1034	1034	Bae	-2
Q9H6R4	NOL6	1028	Phosphorylation	1034	1034	Bae	-6
Q9H5Q4	TFB2M	201	Succinylation	209	209	Bae	-8
Q9H361	PABPC3	364	Phosphorylation	370	370	Bae	-6
Q9H361	PABPC3	364	Phosphorylation	365	365	Bae	-1
Q9H361	PABPC3	364	Phosphorylation	364	364	Bae	0
Q9H361	PABPC3	361	Ubiquitination	370	370	Bae	-9
Q9H361	PABPC3	361	Ubiquitination	365	365	Bae	-4
Q9H361	PABPC3	361	Ubiquitination	364	364	Bae	-3
Q9H361	PABPC3	348	Ubiquitination	338	338	Bae	10
Q9H361	PABPC3	333	Ubiquitination	338	338	Bae	-5
Q9H361	PABPC3	333	Ubiquitination	337	337	Bae	-4
Q9H361	PABPC3	231	Ubiquitination	235	235	Bae	-4
Q9H361	PABPC3	231	Ubiquitination	234	234	Bae	-3
Q9H361	PABPC3	231	Ubiquitination	230	230	Bae	1
Q9H361	PABPC3	229	Ubiquitination	235	235	Bae	-6
Q9H361	PABPC3	229	Ubiquitination	234	234	Bae	-5
Q9H361	PABPC3	229	Ubiquitination	230	230	Bae	-1
Q9H307	PNN	48	Phosphorylation	38	38	Bae	10
Q9H307	PNN	43	Methylation	38	38	Bae	5
Q9H307	PNN	30	Phosphorylation	38	38	Bae	-8
Q9H307	PNN	30	Phosphorylation	32	32	Bae	-2
Q9H2U1	DHX36	139	Ubiquitination	135	135	Bae	4
Q9H2U1	DHX36	139	Acetylation	135	135	Bae	4
Q9H0J9	PARP12	183	Phosphorylation	178	190	Castello	-1
Q9H0D6	XRN2	640	Ubiquitination	644	644	Bae	-4
Q9H0D6	XRN2	640	Acetylation	644	644	Bae	-4
Q9GZV4	EIF5A2	73	Nitrosylation	73	73	Bae	0
Q9GZV4	EIF5A2	68	Acetylation	73	73	Bae	-5
Q9GZT3	SLIRP	88	Ubiquitination	75	88	Castello	6
Q9GZT3	SLIRP	7	Methylation	15	15	Bae	-8
Q9GZT3	SLIRP	69	Phosphorylation	64	64	Bae	5
Q9GZT3	SLIRP	69	Phosphorylation	61	74	Castello	1
Q9GZT3	SLIRP	48	Nitrosylation	48	54	Castello	-3
Q9GZT3	SLIRP	48	Nitrosylation	48	48	Bae	0
Q9GZT3	SLIRP	48	Nitrosylation	47	47	Bae	1
Q9GZT3	SLIRP	48	Nitrosylation	44	44	Bae	4
Q9GZT3	SLIRP	48	Nitrosylation	37	46	Castello	6
Q9GZT3	SLIRP	46	Methylation	48	54	Castello	-5
Q9GZT3	SLIRP	46	Methylation	48	48	Bae	-2
Q9GZT3	SLIRP	46	Methylation	47	47	Bae	-1
Q9GZT3	SLIRP	46	Methylation	44	44	Bae	2
Q9GZT3	SLIRP	46	Methylation	37	46	Castello	4
Q9GZT3	SLIRP	36	Ubiquitination	44	44	Bae	-8
Q9GZT3	SLIRP	36	Ubiquitination	37	46	Castello	-6
Q9GZT3	SLIRP	36	Ubiquitination	28	28	Bae	8
Q9GZT3	SLIRP	36	Ubiquitination	26	36	Castello	5
Q9GZT3	SLIRP	15	Phosphorylation	22	22	Bae	-7
Q9GZT3	SLIRP	15	Phosphorylation	15	24	Trendel	-5
Q9GZT3	SLIRP	15	Phosphorylation	15	24	Castello	-5
Q9GZT3	SLIRP	15	Phosphorylation	15	15	Bae	0
Q9GZR7	DDX24	831	Phosphorylation	832	832	Bae	-1
Q9GZR7	DDX24	601	Ubiquitination	599	599	Bae	2
Q9BZE4	GTPBP4	38	Phosphorylation	35	35	Bae	3
Q9BZE4	GTPBP4	25	Ubiquitination	35	35	Bae	-10
Q9BZE4	GTPBP4	181	Ubiquitination	170	181	Castello	5
Q9BZE4	GTPBP4	145	Ubiquitination	138	138	Bae	7
Q9BZE4	GTPBP4	118	Ubiquitination	108	108	Bae	10
Q9BZE4	GTPBP4	111	Ubiquitination	108	108	Bae	3
Q9BZE4	GTPBP4	111	Ubiquitination	101	101	Bae	10
Q9BZE4	GTPBP4	103	Ubiquitination	108	108	Bae	-5
Q9BZE4	GTPBP4	103	Ubiquitination	101	101	Bae	2
Q9BZE4	GTPBP4	103	Ubiquitination	100	100	Bae	3
Q9BZE4	GTPBP4	103	Acetylation	108	108	Bae	-5
Q9BZE4	GTPBP4	103	Acetylation	101	101	Bae	2
Q9BZE4	GTPBP4	103	Acetylation	100	100	Bae	3
Q9BZE1	MRPL37	238	Phosphorylation	234	242	Castello	0
Q9BZE1	MRPL37	233	Ubiquitination	234	242	Castello	-5
Q9BYG3	NIFK	279	Phosphorylation	269	269	Bae	10
Q9BYG3	NIFK	269	S-Sulfenylation	269	269	Bae	0
Q9BYG3	NIFK	247	Phosphorylation	237	237	Bae	10
Q9BYG3	NIFK	245	Methylation	237	237	Bae	8
Q9BYG3	NIFK	240	Phosphorylation	237	237	Bae	3
Q9BYG3	NIFK	238	Phosphorylation	237	237	Bae	1
Q9BYG3	NIFK	237	S-Sulfenylation	237	237	Bae	0
Q9BYG3	NIFK	234	Phosphorylation	237	237	Bae	-3
Q9BYG3	NIFK	230	Phosphorylation	237	237	Bae	-7
Q9BYG3	NIFK	227	Phosphorylation	237	237	Bae	-10
Q9BYD3	MRPL4	161	Phosphorylation	157	168	Castello	-2
Q9BYD3	MRPL4	159	Phosphorylation	157	168	Castello	-4
Q9BY77	POLDIP3	44	Phosphorylation	34	46	Castello	4
Q9BY77	POLDIP3	42	Phosphorylation	34	46	Castello	2
Q9BY77	POLDIP3	33	Methylation	34	46	Castello	-7
Q9BY44	EIF2A	216	Ubiquitination	208	208	Bae	8
Q9BXS6	NUSAP1	255	Phosphorylation	256	256	Bae	-1
Q9BXS6	NUSAP1	247	Phosphorylation	256	256	Bae	-9
Q9BWF3	RBM4	90	Phosphorylation	80	80	Bae	10
Q9BWF3	RBM4	88	Phosphorylation	80	80	Bae	8
Q9BWF3	RBM4	86	Phosphorylation	80	80	Bae	6
Q9BWF3	RBM4	45	Ubiquitination	38	38	Bae	7
Q9BWF3	RBM4	45	Ubiquitination	37	37	Bae	8
Q9BWF3	RBM4	45	Ubiquitination	36	36	Bae	9
Q9BWF3	RBM4	3	Ubiquitination	4	4	Bae	-8
Q9BWF3	RBM4	3	Ubiquitination	3	3	Bae	-8
Q9BWF3	RBM4	35	Ubiquitination	38	38	Bae	-3
Q9BWF3	RBM4	35	Ubiquitination	37	37	Bae	-2
Q9BWF3	RBM4	35	Ubiquitination	36	36	Bae	-1
Q9BWF3	RBM4	27	Ubiquitination	37	37	Bae	-10
Q9BWF3	RBM4	27	Ubiquitination	36	36	Bae	-9
Q9BWF3	RBM4	201	Phosphorylation	183	198	Castello	10
Q9BWF3	RBM4	194	Phosphorylation	183	198	Castello	3
Q9BWF3	RBM4	190	Phosphorylation	183	198	Castello	-1
Q9BVS4	RIOK2	495	Phosphorylation	493	493	Bae	2
Q9BVS4	RIOK2	494	Phosphorylation	493	493	Bae	1
Q9BVS4	RIOK2	492	Phosphorylation	493	493	Bae	-1
Q9BVS4	RIOK2	489	Phosphorylation	493	493	Bae	-4
Q9BVS4	RIOK2	487	Phosphorylation	493	493	Bae	-6
Q9BVS4	RIOK2	486	Phosphorylation	493	493	Bae	-7
Q9BVS4	RIOK2	485	Phosphorylation	493	493	Bae	-8
Q9BVS4	RIOK2	483	Phosphorylation	493	493	Bae	-10
Q9BVP2	GNL3	237	Ubiquitination	233	233	Bae	4
Q9BVP2	GNL3	237	Ubiquitination	232	232	Bae	5
Q9BVP2	GNL3	230	Methylation	233	233	Bae	-3
Q9BVP2	GNL3	230	Methylation	232	232	Bae	-2
Q9BUJ2	HNRNPUL1	487	Nitrosylation	479	479	Bae	8
Q9BUJ2	HNRNPUL1	487	Nitrosylation	477	477	Bae	10
Q9BTD8	RBM42	430	Ubiquitination	426	426	Bae	4
Q9BTD8	RBM42	430	Ubiquitination	423	423	Bae	7
Q9BTD8	RBM42	430	Ubiquitination	421	421	Bae	9
Q9BTD8	RBM42	424	Phosphorylation	426	426	Bae	-2
Q9BTD8	RBM42	424	Phosphorylation	423	423	Bae	1
Q9BTD8	RBM42	424	Phosphorylation	421	421	Bae	3
Q9BSC4	NOL10	25	Phosphorylation	16	16	Bae	9
Q9BRZ2	TRIM56	485	Phosphorylation	495	495	Bae	-10
Q9BRU9	UTP23	207	S-Sulfenylation	207	207	Bae	0
Q9BRU9	UTP23	207	S-Sulfenylation	199	209	Castello	3
Q9BRL6	SRSF8	44	Phosphorylation	44	44	Bae	0
Q9BRL6	SRSF8	36	Ubiquitination	44	44	Bae	-8
Q9BRL6	SRSF8	36	Acetylation	44	44	Bae	-8
Q9BRL6	SRSF8	31	Methylation	23	23	Bae	8
Q9BRL6	SRSF8	29	Phosphorylation	23	23	Bae	6
Q9BRL6	SRSF8	26	Phosphorylation	23	23	Bae	3
Q9BRL6	SRSF8	25	Phosphorylation	23	23	Bae	2
Q9BRL6	SRSF8	23	Phosphorylation	23	23	Bae	0
Q9BRL6	SRSF8	22	Phosphorylation	23	23	Bae	-1
Q9BRJ6	C7orf50	97	Phosphorylation	107	107	Bae	-10
Q9BRJ6	C7orf50	107	S-Sulfenylation	107	107	Bae	0
Q9BRJ2	MRPL45	54	Ubiquitination	47	47	Bae	7
Q9BRJ2	MRPL45	54	Ubiquitination	41	49	Castello	9
Q9BRJ2	MRPL45	49	Ubiquitination	47	47	Bae	2
Q9BRJ2	MRPL45	49	Ubiquitination	41	49	Castello	4
Q9BQG0	MYBBP1A	341	Ubiquitination	338	338	Bae	3
Q9BQG0	MYBBP1A	1036	Ubiquitination	1028	1028	Bae	8
Q9BQG0	MYBBP1A	1031	Nitrosylation	1028	1028	Bae	3
Q9BQ70	TCF25	81	Phosphorylation	83	83	Bae	-2
Q9BQ70	TCF25	215	Ubiquitination	216	216	Bae	-1
Q9BQ48	MRPL34	72	Phosphorylation	70	81	Castello	-4
Q9BQ48	MRPL34	71	Phosphorylation	70	81	Castello	-5
Q9BQ04	RBM4B	45	Ubiquitination	38	38	Bae	7
Q9BQ04	RBM4B	45	Ubiquitination	37	37	Bae	8
Q9BQ04	RBM4B	45	Ubiquitination	36	45	Trendel	4
Q9BQ04	RBM4B	45	Ubiquitination	36	36	Bae	9
Q9BQ04	RBM4B	3	Ubiquitination	4	4	Bae	-8
Q9BQ04	RBM4B	3	Ubiquitination	4	11	Trendel	-8
Q9BQ04	RBM4B	3	Ubiquitination	3	3	Bae	-8
Q9BQ04	RBM4B	3	Ubiquitination	2	11	Trendel	-8
Q9BQ04	RBM4B	35	Ubiquitination	38	38	Bae	-3
Q9BQ04	RBM4B	35	Ubiquitination	37	37	Bae	-2
Q9BQ04	RBM4B	35	Ubiquitination	36	45	Trendel	-6
Q9BQ04	RBM4B	35	Ubiquitination	36	36	Bae	-1
Q9BQ04	RBM4B	31	Nitrosylation	38	38	Bae	-7
Q9BQ04	RBM4B	31	Nitrosylation	37	37	Bae	-6
Q9BQ04	RBM4B	31	Nitrosylation	36	45	Trendel	-10
Q9BQ04	RBM4B	31	Nitrosylation	36	36	Bae	-5
Q9BQ04	RBM4B	27	Ubiquitination	37	37	Bae	-10
Q9BQ04	RBM4B	27	Ubiquitination	36	36	Bae	-9
Q99848	EBNA1BP2	270	Phosphorylation	271	271	Bae	-1
Q99848	EBNA1BP2	270	Phosphorylation	270	270	Bae	0
Q99848	EBNA1BP2	270	Phosphorylation	265	265	Bae	5
Q99848	EBNA1BP2	264	Phosphorylation	271	271	Bae	-7
Q99848	EBNA1BP2	264	Phosphorylation	270	270	Bae	-6
Q99848	EBNA1BP2	264	Phosphorylation	265	265	Bae	-1
Q99848	EBNA1BP2	209	Ubiquitination	205	205	Bae	4
Q99741	CDC6	54	Phosphorylation	44	44	Bae	10
Q99741	CDC6	45	Phosphorylation	44	44	Bae	1
Q99741	CDC6	43	Phosphorylation	44	44	Bae	-1
Q99741	CDC6	37	Phosphorylation	44	44	Bae	-7
Q99729	HNRNPAB	98	Nitrosylation	84	91	Castello	10
Q99729	HNRNPAB	98	Nitrosylation	102	102	Bae	-4
Q99729	HNRNPAB	91	Ubiquitination	84	91	Castello	3
Q99729	HNRNPAB	86	Ubiquitination	84	91	Castello	-2
Q99729	HNRNPAB	86	Ubiquitination	78	78	Bae	8
Q99729	HNRNPAB	86	Ubiquitination	71	83	Castello	9
Q99729	HNRNPAB	86	Ubiquitination	71	82	Castello	9
Q99729	HNRNPAB	82	Ubiquitination	84	91	Castello	-6
Q99729	HNRNPAB	82	Ubiquitination	78	78	Bae	4
Q99729	HNRNPAB	82	Ubiquitination	71	83	Castello	5
Q99729	HNRNPAB	82	Ubiquitination	71	82	Castello	5
Q99729	HNRNPAB	255	Phosphorylation	245	245	Bae	10
Q99729	HNRNPAB	253	Methylation	245	245	Bae	8
Q99729	HNRNPAB	250	Methylation	245	245	Bae	5
Q99729	HNRNPAB	250	Methylation	242	242	Bae	8
Q99729	HNRNPAB	250	Methylation	241	241	Bae	9
Q99729	HNRNPAB	250	Methylation	240	240	Kramer	10
Q99729	HNRNPAB	250	Methylation	240	240	Bae	10
Q99729	HNRNPAB	248	Methylation	245	245	Bae	3
Q99729	HNRNPAB	248	Methylation	242	242	Bae	6
Q99729	HNRNPAB	248	Methylation	241	241	Bae	7
Q99729	HNRNPAB	248	Methylation	240	240	Kramer	8
Q99729	HNRNPAB	248	Methylation	240	240	Bae	8
Q99729	HNRNPAB	248	Methylation	233	245	Trendel	9
Q99729	HNRNPAB	248	Methylation	233	245	Castello	9
Q99729	HNRNPAB	245	Methylation	245	245	Bae	0
Q99729	HNRNPAB	245	Methylation	242	242	Bae	3
Q99729	HNRNPAB	245	Methylation	241	241	Bae	4
Q99729	HNRNPAB	245	Methylation	240	240	Kramer	5
Q99729	HNRNPAB	245	Methylation	240	240	Bae	5
Q99729	HNRNPAB	245	Methylation	235	235	Bae	10
Q99729	HNRNPAB	245	Methylation	233	245	Trendel	6
Q99729	HNRNPAB	245	Methylation	233	245	Castello	6
Q99729	HNRNPAB	242	Phosphorylation	245	245	Bae	-3
Q99729	HNRNPAB	242	Phosphorylation	242	242	Bae	0
Q99729	HNRNPAB	242	Phosphorylation	241	241	Bae	1
Q99729	HNRNPAB	242	Phosphorylation	240	240	Kramer	2
Q99729	HNRNPAB	242	Phosphorylation	240	240	Bae	2
Q99729	HNRNPAB	242	Phosphorylation	235	235	Bae	7
Q99729	HNRNPAB	242	Phosphorylation	234	234	Bae	8
Q99729	HNRNPAB	242	Phosphorylation	233	245	Trendel	3
Q99729	HNRNPAB	242	Phosphorylation	233	245	Castello	3
Q99729	HNRNPAB	240	Phosphorylation	245	245	Bae	-5
Q99729	HNRNPAB	240	Phosphorylation	242	242	Bae	-2
Q99729	HNRNPAB	240	Phosphorylation	241	241	Bae	-1
Q99729	HNRNPAB	240	Phosphorylation	240	240	Kramer	0
Q99729	HNRNPAB	240	Phosphorylation	240	240	Bae	0
Q99729	HNRNPAB	240	Phosphorylation	235	235	Bae	5
Q99729	HNRNPAB	240	Phosphorylation	234	234	Bae	6
Q99729	HNRNPAB	240	Phosphorylation	233	245	Trendel	1
Q99729	HNRNPAB	240	Phosphorylation	233	245	Castello	1
Q99729	HNRNPAB	235	Phosphorylation	245	245	Bae	-10
Q99729	HNRNPAB	235	Phosphorylation	242	242	Bae	-7
Q99729	HNRNPAB	235	Phosphorylation	241	241	Bae	-6
Q99729	HNRNPAB	235	Phosphorylation	240	240	Kramer	-5
Q99729	HNRNPAB	235	Phosphorylation	240	240	Bae	-5
Q99729	HNRNPAB	235	Phosphorylation	235	235	Bae	0
Q99729	HNRNPAB	235	Phosphorylation	234	234	Bae	1
Q99729	HNRNPAB	235	Phosphorylation	233	245	Trendel	-4
Q99729	HNRNPAB	235	Phosphorylation	233	245	Castello	-4
Q99729	HNRNPAB	232	Ubiquitination	242	242	Bae	-10
Q99729	HNRNPAB	232	Ubiquitination	241	241	Bae	-9
Q99729	HNRNPAB	232	Ubiquitination	240	240	Kramer	-8
Q99729	HNRNPAB	232	Ubiquitination	240	240	Bae	-8
Q99729	HNRNPAB	232	Ubiquitination	235	235	Bae	-3
Q99729	HNRNPAB	232	Ubiquitination	234	234	Bae	-2
Q99729	HNRNPAB	232	Ubiquitination	233	245	Trendel	-7
Q99729	HNRNPAB	232	Ubiquitination	233	245	Castello	-7
Q99729	HNRNPAB	232	Succinylation	242	242	Bae	-10
Q99729	HNRNPAB	232	Succinylation	241	241	Bae	-9
Q99729	HNRNPAB	232	Succinylation	240	240	Kramer	-8
Q99729	HNRNPAB	232	Succinylation	240	240	Bae	-8
Q99729	HNRNPAB	232	Succinylation	235	235	Bae	-3
Q99729	HNRNPAB	232	Succinylation	234	234	Bae	-2
Q99729	HNRNPAB	232	Succinylation	233	245	Trendel	-7
Q99729	HNRNPAB	232	Succinylation	233	245	Castello	-7
Q99729	HNRNPAB	223	Ubiquitination	215	223	Trendel	4
Q99729	HNRNPAB	195	Methylation	202	202	Bae	-7
Q99729	HNRNPAB	195	Methylation	201	201	Bae	-6
Q99729	HNRNPAB	195	Methylation	199	199	Bae	-4
Q99729	HNRNPAB	195	Methylation	198	198	Bae	-3
Q99729	HNRNPAB	195	Methylation	196	210	Trendel	-8
Q99729	HNRNPAB	195	Methylation	196	210	Castello	-8
Q99729	HNRNPAB	195	Methylation	196	209	Trendel	-8
Q99729	HNRNPAB	195	Methylation	196	203	Castello	-5
Q99729	HNRNPAB	195	Methylation	187	187	Bae	8
Q99729	HNRNPAB	194	Methylation	202	202	Bae	-8
Q99729	HNRNPAB	194	Methylation	201	201	Bae	-7
Q99729	HNRNPAB	194	Methylation	199	199	Bae	-5
Q99729	HNRNPAB	194	Methylation	198	198	Bae	-4
Q99729	HNRNPAB	194	Methylation	196	210	Trendel	-9
Q99729	HNRNPAB	194	Methylation	196	210	Castello	-9
Q99729	HNRNPAB	194	Methylation	196	209	Trendel	-9
Q99729	HNRNPAB	194	Methylation	196	203	Castello	-6
Q99729	HNRNPAB	194	Methylation	187	187	Bae	7
Q99729	HNRNPAB	125	Ubiquitination	115	115	Bae	10
Q99729	HNRNPAB	125	Ubiquitination	111	118	Castello	10
Q99729	HNRNPAB	118	Ubiquitination	115	115	Bae	3
Q99729	HNRNPAB	118	Ubiquitination	114	114	Bae	4
Q99729	HNRNPAB	118	Ubiquitination	111	118	Castello	3
Q99729	HNRNPAB	118	Ubiquitination	111	111	Bae	7
Q99729	HNRNPAB	101	Ubiquitination	111	111	Bae	-10
Q99729	HNRNPAB	101	Ubiquitination	102	102	Bae	-1
Q99613	EIF3C	894	Ubiquitination	884	884	Bae	10
Q99613	EIF3C	889	Ubiquitination	884	884	Bae	5
Q99613	EIF3C	877	Ubiquitination	884	884	Bae	-7
Q99497	PARK7	19	Phosphorylation	6	12	Castello	8
Q96T37	RBM15	416	Phosphorylation	418	418	Bae	-2
Q96T37	RBM15	416	Phosphorylation	411	420	Trendel	0
Q96T37	RBM15	384	Phosphorylation	377	377	Bae	7
Q96T37	RBM15	384	Phosphorylation	375	375	Bae	9
Q96T37	RBM15	365	Phosphorylation	375	375	Bae	-10
Q96T37	RBM15	365	Phosphorylation	360	371	Castello	-1
Q96T37	RBM15	348	Methylation	349	359	Castello	-6
Q96T37	RBM15	348	Methylation	339	348	Castello	4
Q96T37	RBM15	340	Methylation	339	348	Castello	-4
Q96T37	RBM15	294	Phosphorylation	292	303	Castello	-4
Q96T37	RBM15	292	Phosphorylation	292	303	Castello	-6
Q96T37	RBM15	271	Phosphorylation	264	281	Castello	-2
Q96T37	RBM15	269	Phosphorylation	264	281	Castello	-4
Q96T37	RBM15	266	Phosphorylation	264	281	Castello	-7
Q96T37	RBM15	265	Phosphorylation	264	281	Castello	-8
Q96SI9	STRBP	565	Phosphorylation	564	573	Castello	-4
Q96QR8	PURB	8	Phosphorylation	17	17	Bae	-9
Q96QR8	PURB	17	S-Sulfenylation	17	17	Bae	0
Q96QR8	PURB	152	Methylation	160	160	Bae	-8
Q96QE5	TEFM	137	Ubiquitination	135	135	Bae	2
Q96PU8	QKI	91	Ubiquitination	100	100	Bae	-9
Q96PU8	QKI	111	Ubiquitination	103	103	Bae	8
Q96PK6	RBM14	92	Phosphorylation	85	85	Bae	7
Q96PK6	RBM14	92	Phosphorylation	83	83	Bae	9
Q96PK6	RBM14	92	Phosphorylation	82	82	Bae	10
Q96PK6	RBM14	92	Phosphorylation	81	96	Castello	3
Q96PK6	RBM14	286	Methylation	275	286	Castello	5
Q96PK6	RBM14	285	Phosphorylation	275	286	Castello	4
Q96PK6	RBM14	280	Phosphorylation	275	286	Castello	-1
Q96PK6	RBM14	280	Glycosylation	275	286	Castello	-1
Q96PK6	RBM14	274	Methylation	275	286	Castello	-7
Q96PK6	RBM14	273	Phosphorylation	275	286	Castello	-8
Q96PK6	RBM14	272	Phosphorylation	275	286	Castello	-9
Q96PK6	RBM14	238	Methylation	224	238	Castello	7
Q96PK6	RBM14	237	Phosphorylation	224	238	Castello	6
Q96PK6	RBM14	226	Phosphorylation	224	238	Castello	-5
Q96PK6	RBM14	225	Phosphorylation	224	238	Castello	-6
Q96PK6	RBM14	126	Ubiquitination	113	121	Trendel	9
Q96PK6	RBM14	112	Ubiquitination	114	114	Bae	-2
Q96PK6	RBM14	112	Ubiquitination	113	121	Trendel	-5
Q96PK6	RBM14	112	Ubiquitination	113	113	Bae	-1
Q96PK6	RBM14	112	Ubiquitination	105	112	Castello	3
Q96PK6	RBM14	112	Ubiquitination	105	105	Bae	7
Q96P11	NSUN5	34	Ubiquitination	41	41	Bae	-7
Q96P11	NSUN5	34	Ubiquitination	23	34	Castello	5
Q96L21	RPL10L	101	Ubiquitination	105	105	Bae	-4
Q96KG9	SCYL1	241	S-Sulfenylation	241	241	Bae	0
Q96I24	FUBP3	87	Ubiquitination	76	87	Castello	5
Q96I24	FUBP3	76	Phosphorylation	76	87	Castello	-6
Q96I24	FUBP3	76	Phosphorylation	58	75	Castello	9
Q96I24	FUBP3	57	Ubiquitination	58	75	Castello	-10
Q96I24	FUBP3	460	S-Sulfenylation	460	460	Bae	0
Q96I24	FUBP3	408	Methylation	409	418	Castello	-6
Q96I24	FUBP3	378	Ubiquitination	387	387	Bae	-9
Q96I24	FUBP3	378	Ubiquitination	379	392	Castello	-8
Q96I24	FUBP3	343	Methylation	328	337	Castello	10
Q96I24	FUBP3	341	Methylation	328	337	Castello	8
Q96I24	FUBP3	339	Methylation	328	337	Castello	6
Q96I24	FUBP3	337	Methylation	328	337	Castello	4
Q96I24	FUBP3	299	Methylation	287	299	Castello	6
Q96I24	FUBP3	296	Phosphorylation	287	299	Castello	3
Q96I24	FUBP3	296	Phosphorylation	286	286	Bae	10
Q96I24	FUBP3	259	Phosphorylation	266	266	Bae	-7
Q96I24	FUBP3	259	Phosphorylation	255	255	Bae	4
Q96I24	FUBP3	259	Phosphorylation	251	262	Trendel	2
Q96I24	FUBP3	259	Phosphorylation	251	251	Bae	8
Q96I24	FUBP3	244	Methylation	251	251	Bae	-7
Q96I24	FUBP3	241	Methylation	251	251	Bae	-10
Q96I24	FUBP3	149	Methylation	148	148	Bae	1
Q96I24	FUBP3	149	Methylation	140	147	Castello	5
Q96I24	FUBP3	147	Methylation	148	148	Bae	-1
Q96I24	FUBP3	147	Methylation	140	147	Castello	3
Q96GQ7	DDX27	346	Phosphorylation	338	349	Castello	2
Q96GA3	LTV1	408	Phosphorylation	404	404	Bae	4
Q96GA3	LTV1	408	Phosphorylation	402	412	Trendel	1
Q96EP5	DAZAP1	88	Methylation	85	85	Bae	3
Q96EP5	DAZAP1	59	Ubiquitination	58	71	Castello	-6
Q96EP5	DAZAP1	59	Acetylation	58	71	Castello	-6
Q96EP5	DAZAP1	209	Methylation	206	206	Bae	3
Q96EP5	DAZAP1	204	Phosphorylation	206	206	Bae	-2
Q96EP5	DAZAP1	150	Ubiquitination	158	158	Bae	-8
Q96EP5	DAZAP1	150	Acetylation	158	158	Bae	-8
Q96EP5	DAZAP1	130	Methylation	115	130	Castello	7
Q96EP5	DAZAP1	124	Nitrosylation	115	130	Castello	1
Q96EP5	DAZAP1	124	Nitrosylation	115	115	Bae	9
Q96EP5	DAZAP1	124	Nitrosylation	114	114	Bae	10
Q96E39	RBMXL1	9	Ubiquitination	11	11	Bae	-2
Q96E39	RBMXL1	9	Ubiquitination	10	10	Bae	-2
Q96E39	RBMXL1	63	Ubiquitination	53	53	Bae	10
Q96E39	RBMXL1	58	Phosphorylation	53	53	Bae	5
Q96E39	RBMXL1	58	Phosphorylation	50	50	Bae	8
Q96E39	RBMXL1	30	Ubiquitination	23	30	Castello	3
Q96E39	RBMXL1	2	Acetylation	11	11	Bae	-9
Q96E39	RBMXL1	2	Acetylation	10	10	Bae	-9
Q96E39	RBMXL1	22	Ubiquitination	23	30	Castello	-5
Q96E39	RBMXL1	216	Phosphorylation	206	206	Bae	10
Q96E39	RBMXL1	215	Phosphorylation	206	206	Bae	9
Q96E39	RBMXL1	214	Phosphorylation	206	206	Bae	8
Q96E39	RBMXL1	208	Phosphorylation	206	206	Bae	2
Q96E39	RBMXL1	206	Phosphorylation	206	206	Bae	0
Q96E39	RBMXL1	1	Acetylation	11	11	Bae	-10
Q96E39	RBMXL1	1	Acetylation	10	10	Bae	-10
Q96DU9	PABPC5	111	Ubiquitination	109	109	Bae	2
Q96DU9	PABPC5	111	Acetylation	109	109	Bae	2
Q96DU9	PABPC5	103	Phosphorylation	109	109	Bae	-6
Q96DU9	PABPC5	102	Ubiquitination	109	109	Bae	-7
Q96DH6	MSI2	62	Methylation	66	66	Bae	-4
Q96DH6	MSI2	62	Methylation	63	77	Castello	-8
Q96DH6	MSI2	60	Methylation	66	66	Bae	-6
Q96DH6	MSI2	60	Methylation	63	77	Castello	-10
Q96DH6	MSI2	59	Ubiquitination	66	66	Bae	-7
Q96DH6	MSI2	29	Phosphorylation	30	30	Bae	-1
Q96DH6	MSI2	146	Phosphorylation	155	155	Bae	-9
Q96DH6	MSI2	145	Ubiquitination	155	155	Bae	-10
Q96D46	NMD3	236	Phosphorylation	235	235	Bae	1
Q96CT7	CCDC124	168	Methylation	171	183	Castello	-9
Q96CT7	CCDC124	167	Methylation	171	183	Castello	-10
Q96AG4	LRRC59	48	S-Sulfenylation	48	48	Bae	0
Q96AG4	LRRC59	48	Nitrosylation	48	48	Bae	0
Q96AG4	LRRC59	40	Ubiquitination	48	48	Bae	-8
Q96AE4	FUBP1	99	Phosphorylation	107	107	Bae	-8
Q96AE4	FUBP1	312	Ubiquitination	308	308	Bae	4
Q96AE4	FUBP1	312	Ubiquitination	306	306	Bae	6
Q96AE4	FUBP1	312	Sumoylation	308	308	Bae	4
Q96AE4	FUBP1	312	Sumoylation	306	306	Bae	6
Q96AE4	FUBP1	207	Phosphorylation	205	205	Bae	2
Q96AE4	FUBP1	203	Ubiquitination	205	205	Bae	-2
Q969X6	UTP4	617	Ubiquitination	621	621	Bae	-4
Q969X6	UTP4	428	Ubiquitination	422	422	Bae	6
Q92945	KHSRP	442	Methylation	449	449	Bae	-7
Q92945	KHSRP	442	Methylation	436	436	Kramer	6
Q92945	KHSRP	442	Methylation	436	436	Bae	6
Q92945	KHSRP	436	Nitrosylation	436	436	Kramer	0
Q92945	KHSRP	436	Nitrosylation	436	436	Bae	0
Q92945	KHSRP	436	Nitrosylation	416	435	Castello	10
Q92945	KHSRP	433	Phosphorylation	436	436	Kramer	-3
Q92945	KHSRP	433	Phosphorylation	436	436	Bae	-3
Q92945	KHSRP	433	Phosphorylation	416	435	Castello	7
Q92945	KHSRP	384	Methylation	369	378	Castello	10
Q92945	KHSRP	378	Methylation	369	378	Castello	4
Q92945	KHSRP	359	Sumoylation	355	355	Bae	4
Q92945	KHSRP	355	Methylation	355	355	Bae	0
Q92945	KHSRP	340	Methylation	338	338	Bae	2
Q92945	KHSRP	340	Methylation	332	332	Bae	8
Q92945	KHSRP	317	Phosphorylation	321	331	Castello	-9
Q92945	KHSRP	277	Phosphorylation	274	274	Kramer	3
Q92945	KHSRP	277	Phosphorylation	273	273	Kramer	4
Q92945	KHSRP	274	Phosphorylation	274	274	Kramer	0
Q92945	KHSRP	274	Phosphorylation	273	273	Kramer	1
Q92945	KHSRP	257	Ubiquitination	253	253	Bae	4
Q92945	KHSRP	255	Phosphorylation	253	253	Bae	2
Q92945	KHSRP	251	Ubiquitination	253	253	Bae	-2
Q92945	KHSRP	216	Methylation	206	214	Castello	6
Q92945	KHSRP	205	Ubiquitination	206	214	Castello	-5
Q92945	KHSRP	184	Phosphorylation	176	176	Bae	8
Q92945	KHSRP	181	Phosphorylation	176	176	Bae	5
Q92945	KHSRP	176	Nitrosylation	176	176	Bae	0
Q92945	KHSRP	174	Phosphorylation	176	176	Bae	-2
Q92945	KHSRP	132	Phosphorylation	123	142	Castello	-1
Q92945	KHSRP	129	Phosphorylation	123	142	Castello	-4
Q92945	KHSRP	128	Caspase	123	142	Castello	-5
Q92945	KHSRP	125	Phosphorylation	123	142	Castello	-8
Q92901	RPL3L	7	Phosphorylation	2	2	Bae	-4
Q92900	UPF1	958	Phosphorylation	959	959	Bae	-1
Q92900	UPF1	958	Phosphorylation	957	957	Bae	1
Q92900	UPF1	929	Ubiquitination	930	939	Castello	-6
Q92900	UPF1	928	Methylation	930	939	Castello	-7
Q92900	UPF1	926	Ubiquitination	930	939	Castello	-9
Q92900	UPF1	688	Ubiquitination	682	682	Bae	6
Q92900	UPF1	604	Ubiquitination	603	603	Bae	1
Q92900	UPF1	568	Phosphorylation	561	577	Castello	-1
Q92900	UPF1	488	Phosphorylation	488	488	Bae	0
Q92900	UPF1	485	Phosphorylation	488	488	Bae	-3
Q92900	UPF1	475	Phosphorylation	468	468	Bae	7
Q92900	UPF1	439	Ubiquitination	440	455	Castello	-9
Q92900	UPF1	378	Ubiquitination	374	374	Bae	4
Q92900	UPF1	139	Phosphorylation	149	149	Bae	-10
Q92879	CELF1	70	Ubiquitination	62	62	Bae	8
Q92879	CELF1	70	Ubiquitination	61	61	Bae	9
Q92879	CELF1	70	Ubiquitination	60	60	Bae	10
Q92879	CELF1	62	Nitrosylation	62	62	Bae	0
Q92879	CELF1	62	Nitrosylation	61	61	Bae	1
Q92879	CELF1	62	Nitrosylation	60	60	Bae	2
Q92879	CELF1	61	Nitrosylation	62	62	Bae	-1
Q92879	CELF1	61	Nitrosylation	61	61	Bae	0
Q92879	CELF1	61	Nitrosylation	60	60	Bae	1
Q92879	CELF1	59	Ubiquitination	62	62	Bae	-3
Q92879	CELF1	59	Ubiquitination	61	61	Bae	-2
Q92879	CELF1	59	Ubiquitination	60	60	Bae	-1
Q92879	CELF1	436	Ubiquitination	443	443	Bae	-7
Q92879	CELF1	436	Ubiquitination	433	433	Bae	3
Q92879	CELF1	436	Ubiquitination	432	442	Trendel	-1
Q92879	CELF1	436	Ubiquitination	432	432	Bae	4
Q92879	CELF1	436	Acetylation	443	443	Bae	-7
Q92879	CELF1	436	Acetylation	433	433	Bae	3
Q92879	CELF1	436	Acetylation	432	442	Trendel	-1
Q92879	CELF1	436	Acetylation	432	432	Bae	4
Q92879	CELF1	28	Phosphorylation	18	25	Trendel	6
Q92879	CELF1	28	Phosphorylation	18	18	Bae	10
Q92879	CELF1	1	Acetylation	7	7	Bae	-10
Q92879	CELF1	178	Phosphorylation	177	177	Bae	1
Q92879	CELF1	120	Phosphorylation	114	114	Bae	6
Q92879	CELF1	120	Phosphorylation	111	111	Bae	9
Q92879	CELF1	120	Phosphorylation	110	110	Bae	10
Q92879	CELF1	120	Phosphorylation	109	118	Trendel	6
Q92879	CELF1	120	Phosphorylation	109	117	Trendel	7
Q92841	DDX17	684	Methylation	671	684	Castello	6
Q92841	DDX17	676	Phosphorylation	671	684	Castello	-2
Q92841	DDX17	674	Phosphorylation	671	684	Castello	-4
Q92841	DDX17	672	Phosphorylation	671	684	Castello	-6
Q92841	DDX17	584	S-Sulfenylation	584	584	Bae	0
Q92841	DDX17	584	S-Sulfenylation	569	587	Castello	6
Q92841	DDX17	571	Phosphorylation	569	587	Castello	-7
Q92841	DDX17	279	Phosphorylation	289	289	Bae	-10
Q92841	DDX17	279	Phosphorylation	283	283	Bae	-4
Q92841	DDX17	279	Phosphorylation	279	279	Bae	0
Q92841	DDX17	279	Phosphorylation	270	270	Bae	9
Q92841	DDX17	270	S-Sulfenylation	279	279	Bae	-9
Q92841	DDX17	270	S-Sulfenylation	270	270	Bae	0
Q92804	TAF15	373	Methylation	355	372	Castello	9
Q92804	TAF15	233	Glycosylation	239	239	Bae	-6
Q92804	TAF15	233	Glycosylation	238	238	Bae	-5
Q92804	TAF15	231	Phosphorylation	239	239	Bae	-8
Q92804	TAF15	231	Phosphorylation	238	238	Bae	-7
Q92804	TAF15	228	Phosphorylation	238	238	Bae	-10
Q92616	GCN1	786	Phosphorylation	777	789	Castello	3
Q92616	GCN1	786	Phosphorylation	777	788	Castello	3
Q92616	GCN1	776	Ubiquitination	777	789	Castello	-7
Q92616	GCN1	776	Ubiquitination	777	788	Castello	-7
Q92615	LARP4B	599	Phosphorylation	590	590	Bae	9
Q92615	LARP4B	596	Phosphorylation	590	590	Bae	6
Q92615	LARP4B	595	Phosphorylation	590	590	Bae	5
Q92615	LARP4B	593	Phosphorylation	590	590	Bae	3
Q92615	LARP4B	444	Methylation	428	444	Castello	8
Q92615	LARP4B	434	Phosphorylation	428	444	Castello	-2
Q92615	LARP4B	427	Methylation	428	444	Castello	-9
Q8WWM7	ATXN2L	1050	Phosphorylation	1048	1059	Castello	-4
Q8WVV9	HNRNPLL	75	Phosphorylation	80	80	Bae	-5
Q8WVV9	HNRNPLL	75	Phosphorylation	79	79	Bae	-4
Q8WVV9	HNRNPLL	71	Ubiquitination	80	80	Bae	-9
Q8WVV9	HNRNPLL	71	Ubiquitination	79	79	Bae	-8
Q8WV60	PTCD2	123	Ubiquitination	130	130	Bae	-7
Q8WUM4	PDCD6IP	350	Ubiquitination	340	350	Castello	5
Q8WUA2	PPIL4	309	Methylation	311	321	Castello	-7
Q8TEQ6	GEMIN5	807	Phosphorylation	806	806	Bae	1
Q8TEQ6	GEMIN5	806	S-Sulfenylation	806	806	Bae	0
Q8TED0	UTP15	419	Phosphorylation	420	420	Bae	-1
Q8TED0	UTP15	366	Methylation	360	360	Bae	6
Q8TDN6	BRIX1	52	S-Sulfenylation	52	52	Bae	0
Q8TDD1	DDX54	75	Phosphorylation	73	73	Bae	2
Q8TDD1	DDX54	74	Phosphorylation	73	73	Bae	1
Q8TDD1	DDX54	73	S-Sulfenylation	73	73	Bae	0
Q8TDD1	DDX54	71	Phosphorylation	73	73	Bae	-2
Q8TDD1	DDX54	67	Phosphorylation	73	73	Bae	-6
Q8TD47	RPS4Y2	22	Ubiquitination	31	31	Bae	-9
Q8TD47	RPS4Y2	22	Acetylation	31	31	Bae	-9
Q8TB72	PUM2	1003	Phosphorylation	1003	1003	Bae	0
Q8NEJ9	NGDN	214	Phosphorylation	211	221	Castello	-2
Q8NEJ9	NGDN	213	Phosphorylation	211	221	Castello	-3
Q8NEJ9	NGDN	210	Ubiquitination	211	221	Castello	-6
Q8NE71	ABCF1	733	Phosphorylation	741	741	Bae	-8
Q8NE71	ABCF1	39	Ubiquitination	42	42	Bae	-3
Q8NE71	ABCF1	39	Ubiquitination	40	40	Bae	-1
Q8NDT2	RBM15B	379	Phosphorylation	381	381	Bae	-2
Q8NDT2	RBM15B	379	Phosphorylation	374	383	Trendel	0
Q8NDT2	RBM15B	360	Phosphorylation	360	369	Castello	-5
Q8NDT2	RBM15B	347	Phosphorylation	340	340	Bae	7
Q8NDT2	RBM15B	347	Phosphorylation	339	339	Bae	8
Q8NDT2	RBM15B	347	Phosphorylation	338	338	Bae	9
Q8ND56	LSM14A	456	Methylation	449	457	Castello	3
Q8ND56	LSM14A	456	Methylation	449	456	Castello	3
Q8ND56	LSM14A	445	Methylation	449	457	Castello	-8
Q8ND56	LSM14A	445	Methylation	449	456	Castello	-8
Q8ND56	LSM14A	389	Methylation	385	385	Bae	4
Q8ND56	LSM14A	374	Phosphorylation	368	379	Castello	0
Q8NC51	SERBP1	85	Phosphorylation	79	91	Castello	0
Q8NC51	SERBP1	364	Methylation	346	364	Castello	9
Q8NC51	SERBP1	338	Phosphorylation	340	340	Bae	-2
Q8NC51	SERBP1	338	Phosphorylation	333	333	Bae	5
Q8NC51	SERBP1	338	Phosphorylation	330	330	Bae	8
Q8NC51	SERBP1	330	Phosphorylation	340	340	Bae	-10
Q8NC51	SERBP1	330	Phosphorylation	333	333	Bae	-3
Q8NC51	SERBP1	330	Phosphorylation	330	330	Bae	0
Q8NC51	SERBP1	330	Phosphorylation	324	324	Bae	6
Q8NC51	SERBP1	328	Phosphorylation	333	333	Bae	-5
Q8NC51	SERBP1	328	Phosphorylation	330	330	Bae	-2
Q8NC51	SERBP1	328	Phosphorylation	324	324	Bae	4
Q8NC51	SERBP1	320	Ubiquitination	330	330	Bae	-10
Q8NC51	SERBP1	320	Ubiquitination	324	324	Bae	-4
Q8NC51	SERBP1	320	Succinylation	330	330	Bae	-10
Q8NC51	SERBP1	320	Succinylation	324	324	Bae	-4
Q8NC51	SERBP1	237	Phosphorylation	217	236	Castello	10
Q8NC51	SERBP1	236	Ubiquitination	217	236	Castello	9
Q8NC51	SERBP1	234	Phosphorylation	217	236	Castello	7
Q8NC51	SERBP1	232	Phosphorylation	217	236	Castello	5
Q8NC51	SERBP1	226	Phosphorylation	221	221	Bae	5
Q8NC51	SERBP1	226	Phosphorylation	217	236	Castello	-1
Q8NC51	SERBP1	221	Phosphorylation	221	221	Bae	0
Q8NC51	SERBP1	221	Phosphorylation	217	236	Castello	-6
Q8NC51	SERBP1	221	Phosphorylation	211	211	Bae	10
Q8NC51	SERBP1	219	Phosphorylation	221	221	Bae	-2
Q8NC51	SERBP1	219	Phosphorylation	217	236	Castello	-8
Q8NC51	SERBP1	219	Phosphorylation	211	211	Bae	8
Q8NC51	SERBP1	216	Methylation	221	221	Bae	-5
Q8NC51	SERBP1	216	Methylation	211	211	Bae	5
Q8NC51	SERBP1	216	Methylation	202	211	Castello	9
Q8NC51	SERBP1	211	Ubiquitination	221	221	Bae	-10
Q8NC51	SERBP1	211	Ubiquitination	211	211	Bae	0
Q8NC51	SERBP1	211	Ubiquitination	204	204	Bae	7
Q8NC51	SERBP1	211	Ubiquitination	202	211	Castello	4
Q8NC51	SERBP1	211	Ubiquitination	202	202	Bae	9
Q8NC51	SERBP1	211	Acetylation	221	221	Bae	-10
Q8NC51	SERBP1	211	Acetylation	211	211	Bae	0
Q8NC51	SERBP1	211	Acetylation	204	204	Bae	7
Q8NC51	SERBP1	211	Acetylation	202	211	Castello	4
Q8NC51	SERBP1	211	Acetylation	202	202	Bae	9
Q8NC51	SERBP1	208	Phosphorylation	211	211	Bae	-3
Q8NC51	SERBP1	208	Phosphorylation	204	204	Bae	4
Q8NC51	SERBP1	208	Phosphorylation	202	211	Castello	1
Q8NC51	SERBP1	208	Phosphorylation	202	202	Bae	6
Q8NC51	SERBP1	207	Phosphorylation	211	211	Bae	-4
Q8NC51	SERBP1	207	Phosphorylation	204	204	Bae	3
Q8NC51	SERBP1	207	Phosphorylation	202	211	Castello	0
Q8NC51	SERBP1	207	Phosphorylation	202	202	Bae	5
Q8NC51	SERBP1	203	Phosphorylation	211	211	Bae	-8
Q8NC51	SERBP1	203	Phosphorylation	204	204	Bae	-1
Q8NC51	SERBP1	203	Phosphorylation	202	211	Castello	-4
Q8NC51	SERBP1	203	Phosphorylation	202	202	Bae	1
Q8NC51	SERBP1	202	Phosphorylation	211	211	Bae	-9
Q8NC51	SERBP1	202	Phosphorylation	204	204	Bae	-2
Q8NC51	SERBP1	202	Phosphorylation	202	211	Castello	-5
Q8NC51	SERBP1	202	Phosphorylation	202	202	Bae	0
Q8NC51	SERBP1	201	Methylation	211	211	Bae	-10
Q8NC51	SERBP1	201	Methylation	204	204	Bae	-3
Q8NC51	SERBP1	201	Methylation	202	211	Castello	-6
Q8NC51	SERBP1	201	Methylation	202	202	Bae	-1
Q8NC51	SERBP1	199	Phosphorylation	204	204	Bae	-5
Q8NC51	SERBP1	199	Phosphorylation	202	211	Castello	-8
Q8NC51	SERBP1	199	Phosphorylation	202	202	Bae	-3
Q8NC51	SERBP1	197	Phosphorylation	204	204	Bae	-7
Q8NC51	SERBP1	197	Phosphorylation	202	211	Castello	-10
Q8NC51	SERBP1	197	Phosphorylation	202	202	Bae	-5
Q8NC51	SERBP1	195	Methylation	204	204	Bae	-9
Q8NC51	SERBP1	195	Methylation	202	202	Bae	-7
Q8NC51	SERBP1	163	Methylation	146	160	Castello	10
Q8NC51	SERBP1	160	Methylation	146	160	Castello	7
Q8NC51	SERBP1	155	Methylation	146	160	Castello	2
Q8NC51	SERBP1	152	Phosphorylation	146	160	Castello	-1
Q8NC51	SERBP1	11	Nitrosylation	11	11	Bae	0
Q8NC51	SERBP1	108	Methylation	93	103	Castello	10
Q8NC51	SERBP1	108	Methylation	93	102	Castello	10
Q8NC51	SERBP1	102	Succinylation	93	103	Castello	4
Q8NC51	SERBP1	102	Succinylation	93	102	Castello	4
Q8NAV1	PRPF38A	23	Ubiquitination	19	19	Bae	4
Q8NAV1	PRPF38A	23	Acetylation	19	19	Bae	4
Q8N0T1	RBIS	24	Ubiquitination	23	23	Bae	1
Q8N0T1	RBIS	21	Ubiquitination	23	23	Bae	-2
Q8N0T1	RBIS	21	Acetylation	23	23	Bae	-2
Q8N0T1	RBIS	19	Phosphorylation	23	23	Bae	-4
Q8IY81	FTSJ3	587	Phosphorylation	579	579	Bae	8
Q8IY81	FTSJ3	587	Phosphorylation	577	577	Bae	10
Q8IY81	FTSJ3	584	Phosphorylation	579	579	Bae	5
Q8IY81	FTSJ3	584	Phosphorylation	577	577	Bae	7
Q8IY81	FTSJ3	580	Phosphorylation	579	579	Bae	1
Q8IY81	FTSJ3	580	Phosphorylation	577	577	Bae	3
Q8IY81	FTSJ3	577	S-Sulfenylation	579	579	Bae	-2
Q8IY81	FTSJ3	577	S-Sulfenylation	577	577	Bae	0
Q8IY81	FTSJ3	573	Phosphorylation	579	579	Bae	-6
Q8IY81	FTSJ3	573	Phosphorylation	577	577	Bae	-4
Q8IY81	FTSJ3	20	Acetylation	30	30	Bae	-10
Q8IY67	RAVER1	175	Phosphorylation	181	181	Bae	-6
Q8IY67	RAVER1	175	Phosphorylation	180	180	Bae	-5
Q8IY67	RAVER1	175	Phosphorylation	179	179	Bae	-4
Q8IXT5	RBM12B	160	Methylation	161	172	Castello	-7
Q8IXT5	RBM12B	160	Methylation	152	160	Castello	4
Q8IXT5	RBM12B	151	Sumoylation	152	160	Castello	-5
Q8IV48	ERI1	81	Ubiquitination	75	75	Bae	6
Q8IV48	ERI1	75	S-Sulfenylation	75	75	Bae	0
Q8IV48	ERI1	66	Phosphorylation	75	75	Bae	-9
Q86XI2	NCAPG2	796	Ubiquitination	783	790	Trendel	9
Q86XI2	NCAPG2	790	Ubiquitination	783	790	Trendel	3
Q86WX3	RPS19BP1	91	Phosphorylation	94	94	Bae	-3
Q86WX3	RPS19BP1	85	Phosphorylation	94	94	Bae	-9
Q86WX3	RPS19BP1	84	Phosphorylation	94	94	Bae	-10
Q86V81	ALYREF	94	Phosphorylation	96	96	Bae	-2
Q86V81	ALYREF	94	Phosphorylation	92	92	Bae	2
Q86V81	ALYREF	94	Phosphorylation	87	107	Castello	-3
Q86V81	ALYREF	93	Caspase	96	96	Bae	-3
Q86V81	ALYREF	93	Caspase	92	92	Bae	1
Q86V81	ALYREF	93	Caspase	87	107	Castello	-4
Q86V81	ALYREF	86	Ubiquitination	96	96	Bae	-10
Q86V81	ALYREF	86	Ubiquitination	92	92	Bae	-6
Q86V81	ALYREF	86	Ubiquitination	77	77	Bae	9
Q86V81	ALYREF	81	Ubiquitination	77	77	Bae	4
Q86V81	ALYREF	81	Ubiquitination	73	73	Bae	8
Q86V81	ALYREF	73	Methylation	77	77	Bae	-4
Q86V81	ALYREF	73	Methylation	73	73	Bae	0
Q86V81	ALYREF	71	Methylation	77	77	Bae	-6
Q86V81	ALYREF	71	Methylation	73	73	Bae	-2
Q86V81	ALYREF	63	Methylation	73	73	Bae	-10
Q86V81	ALYREF	257	Phosphorylation	250	250	Bae	7
Q86V81	ALYREF	256	Phosphorylation	250	250	Bae	6
Q86V81	ALYREF	250	Phosphorylation	250	250	Bae	0
Q86V81	ALYREF	164	Ubiquitination	165	174	Castello	-6
Q86V81	ALYREF	164	Ubiquitination	154	154	Bae	10
Q86UE4	MTDH	197	Phosphorylation	186	195	Castello	6
Q86UE4	MTDH	185	Ubiquitination	186	195	Castello	-6
Q86U42	PABPN1	240	Methylation	228	238	Castello	7
Q86U42	PABPN1	238	Methylation	228	238	Castello	5
Q86U42	PABPN1	227	Methylation	228	238	Castello	-6
Q86U42	PABPN1	227	Methylation	214	223	Castello	8
Q86U42	PABPN1	207	Acetylation	205	205	Bae	2
Q86U42	PABPN1	197	Phosphorylation	205	205	Bae	-8
Q86U06	RBM23	257	Ubiquitination	266	266	Bae	-9
Q86U06	RBM23	257	Ubiquitination	265	265	Bae	-8
Q86SE5	RALYL	51	Nitrosylation	45	45	Bae	6
Q7Z417	NUFIP2	250	Phosphorylation	244	255	Castello	0
Q7Z417	NUFIP2	234	S-Sulfenylation	234	234	Bae	0
Q7Z417	NUFIP2	230	Phosphorylation	234	234	Bae	-4
Q7Z2W4	ZC3HAV1	299	Phosphorylation	283	295	Castello	10
Q7Z2W4	ZC3HAV1	298	Phosphorylation	283	295	Castello	9
Q7Z2W4	ZC3HAV1	284	Phosphorylation	283	295	Castello	-5
Q7Z2W4	ZC3HAV1	280	Phosphorylation	283	295	Castello	-9
Q7Z2W4	ZC3HAV1	280	Phosphorylation	272	272	Bae	8
Q7Z2W4	ZC3HAV1	275	Phosphorylation	272	272	Bae	3
Q7Z2W4	ZC3HAV1	273	Phosphorylation	272	272	Bae	1
Q7Z2W4	ZC3HAV1	271	Phosphorylation	272	272	Bae	-1
Q7Z2W4	ZC3HAV1	267	Phosphorylation	272	272	Bae	-5
Q7RTV0	PHF5A	73	Ubiquitination	66	66	Bae	7
Q7RTV0	PHF5A	73	Ubiquitination	64	64	Bae	9
Q7RTV0	PHF5A	73	Acetylation	66	66	Bae	7
Q7RTV0	PHF5A	73	Acetylation	64	64	Bae	9
Q7L2J0	MEPCE	254	Phosphorylation	244	244	Bae	10
Q7L2J0	MEPCE	245	Phosphorylation	244	244	Bae	1
Q7L2J0	MEPCE	243	Phosphorylation	244	244	Bae	-1
Q7L2J0	MEPCE	153	S-Sulfenylation	153	153	Bae	0
Q7L2J0	MEPCE	152	Phosphorylation	153	153	Bae	-1
Q7L2E3	DHX30	320	Methylation	329	329	Bae	-9
Q7L1Q6	BZW1	12	Phosphorylation	15	15	Bae	-3
Q7L0Y3	TRMT10C	321	Phosphorylation	318	318	Bae	3
Q7L0Y3	TRMT10C	321	Phosphorylation	317	317	Bae	4
Q7L0Y3	TRMT10C	316	Phosphorylation	318	318	Bae	-2
Q7L0Y3	TRMT10C	316	Phosphorylation	317	317	Bae	-1
Q7L0Y3	TRMT10C	123	S-Sulfenylation	107	118	Castello	10
Q7L0Y3	TRMT10C	119	Phosphorylation	107	118	Castello	6
Q7KZF4	SND1	910	Methylation	908	908	Bae	2
Q7KZF4	SND1	909	Phosphorylation	908	908	Bae	1
Q7KZF4	SND1	908	Phosphorylation	908	908	Bae	0
Q7KZF4	SND1	899	Methylation	908	908	Bae	-9
Q7KZF4	SND1	731	Methylation	716	731	Castello	7
Q7KZF4	SND1	541	Acetylation	539	539	Bae	2
Q7KZF4	SND1	541	Acetylation	533	533	Bae	8
Q7KZF4	SND1	541	Acetylation	527	539	Trendel	8
Q7KZF4	SND1	541	Acetylation	527	539	Castello	8
Q7KZF4	SND1	523	Methylation	533	533	Bae	-10
Q7KZF4	SND1	523	Methylation	527	539	Trendel	-10
Q7KZF4	SND1	523	Methylation	527	539	Castello	-10
Q7KZF4	SND1	523	Methylation	516	523	Castello	3
Q7KZF4	SND1	515	Ubiquitination	516	523	Castello	-5
Q7KZF4	SND1	513	Ubiquitination	516	523	Castello	-7
Q7KZF4	SND1	440	S-Sulfenylation	439	457	Castello	-8
Q7KZF4	SND1	440	Nitrosylation	439	457	Castello	-8
Q7KZF4	SND1	429	Phosphorylation	428	428	Bae	1
Q7KZF4	SND1	429	Phosphorylation	424	424	Bae	5
Q7KZF4	SND1	429	Phosphorylation	421	421	Bae	8
Q7KZF4	SND1	429	Phosphorylation	415	423	Castello	10
Q7KZF4	SND1	429	Phosphorylation	414	423	Castello	10
Q7KZF4	SND1	426	Phosphorylation	428	428	Bae	-2
Q7KZF4	SND1	426	Phosphorylation	424	424	Bae	2
Q7KZF4	SND1	426	Phosphorylation	421	421	Bae	5
Q7KZF4	SND1	426	Phosphorylation	415	423	Castello	7
Q7KZF4	SND1	426	Phosphorylation	414	423	Castello	7
Q7KZF4	SND1	421	Phosphorylation	428	428	Bae	-7
Q7KZF4	SND1	421	Phosphorylation	424	424	Bae	-3
Q7KZF4	SND1	421	Phosphorylation	421	421	Bae	0
Q7KZF4	SND1	421	Phosphorylation	415	423	Castello	2
Q7KZF4	SND1	421	Phosphorylation	414	423	Castello	2
Q7KZF4	SND1	421	Phosphorylation	414	414	Bae	7
Q7KZF4	SND1	418	Phosphorylation	428	428	Bae	-10
Q7KZF4	SND1	418	Phosphorylation	424	424	Bae	-6
Q7KZF4	SND1	418	Phosphorylation	421	421	Bae	-3
Q7KZF4	SND1	418	Phosphorylation	415	423	Castello	-1
Q7KZF4	SND1	418	Phosphorylation	414	423	Castello	-1
Q7KZF4	SND1	418	Phosphorylation	414	414	Bae	4
Q7KZF4	SND1	40	Methylation	31	31	Bae	9
Q7KZF4	SND1	29	Phosphorylation	31	31	Bae	-2
Q7KZF4	SND1	29	Phosphorylation	24	24	Bae	5
Q7KZF4	SND1	193	Ubiquitination	202	202	Bae	-9
Q7KZF4	SND1	193	Ubiquitination	201	201	Bae	-8
Q7KZF4	SND1	193	Acetylation	202	202	Bae	-9
Q7KZF4	SND1	193	Acetylation	201	201	Bae	-8
Q7KZF4	SND1	109	Phosphorylation	109	109	Bae	0
Q7KZF4	SND1	107	Methylation	109	109	Bae	-2
Q7KZF4	SND1	103	Phosphorylation	109	109	Bae	-6
Q7KZF4	SND1	102	Ubiquitination	109	109	Bae	-7
Q71UM5	RPS27L	78	Phosphorylation	74	74	Bae	4
Q71UM5	RPS27L	77	Carbamidation	74	74	Bae	3
Q71RC2	LARP4	607	Phosphorylation	599	599	Bae	8
Q71RC2	LARP4	599	S-Sulfenylation	599	599	Bae	0
Q71RC2	LARP4	597	Phosphorylation	599	599	Bae	-2
Q71RC2	LARP4	595	Phosphorylation	599	599	Bae	-4
Q71RC2	LARP4	594	Phosphorylation	599	599	Bae	-5
Q71RC2	LARP4	392	Phosphorylation	381	402	Castello	1
Q71RC2	LARP4	389	Phosphorylation	381	402	Castello	-2
Q71RC2	LARP4	388	Phosphorylation	381	402	Castello	-3
Q71RC2	LARP4	385	Phosphorylation	381	402	Castello	-6
Q71RC2	LARP4	381	Phosphorylation	381	402	Castello	-10
Q6ZN17	LIN28B	203	Phosphorylation	194	211	Castello	0
Q6XE24	RBMS3	117	Ubiquitination	103	117	Trendel	7
Q6XE24	RBMS3	111	Phosphorylation	106	106	Bae	5
Q6XE24	RBMS3	111	Phosphorylation	103	117	Trendel	1
Q6XE24	RBMS3	104	Phosphorylation	106	106	Bae	-2
Q6XE24	RBMS3	104	Phosphorylation	103	117	Trendel	-6
Q6PKG0	LARP1	944	Ubiquitination	949	949	Bae	-5
Q6PKG0	LARP1	944	Ubiquitination	937	944	Castello	3
Q6PKG0	LARP1	868	Phosphorylation	864	864	Bae	4
Q6PKG0	LARP1	865	Phosphorylation	864	864	Bae	1
Q6PKG0	LARP1	862	Phosphorylation	864	864	Bae	-2
Q6PKG0	LARP1	861	Phosphorylation	864	864	Bae	-3
Q6PKG0	LARP1	858	Phosphorylation	864	864	Bae	-6
Q6PKG0	LARP1	856	Phosphorylation	864	864	Bae	-8
Q6PKG0	LARP1	652	Phosphorylation	652	652	Bae	0
Q6PKG0	LARP1	649	Phosphorylation	652	652	Bae	-3
Q6PKG0	LARP1	647	Phosphorylation	652	652	Bae	-5
Q6PKG0	LARP1	367	Ubiquitination	361	361	Bae	6
Q6PKG0	LARP1	367	Ubiquitination	357	366	Castello	5
Q6PKG0	LARP1	366	Methylation	361	361	Bae	5
Q6PKG0	LARP1	366	Methylation	357	366	Castello	4
Q6PKG0	LARP1	365	Phosphorylation	361	361	Bae	4
Q6PKG0	LARP1	365	Phosphorylation	357	366	Castello	3
Q6PKG0	LARP1	361	Phosphorylation	361	361	Bae	0
Q6PKG0	LARP1	361	Phosphorylation	357	366	Castello	-1
Q6P5R6	RPL22L1	78	Ubiquitination	79	79	Bae	-1
Q6P5R6	RPL22L1	101	Ubiquitination	91	91	Bae	10
Q6P2Q9	PRPF8	1470	Phosphorylation	1465	1465	Bae	5
Q6P2Q9	PRPF8	1463	Ubiquitination	1465	1465	Bae	-2
Q6P2Q9	PRPF8	1463	Acetylation	1465	1465	Bae	-2
Q6P1L8	MRPL14	49	Phosphorylation	40	53	Castello	2
Q6P087	RPUSD3	68	Ubiquitination	54	68	Castello	7
Q5VZF2	MBNL2	58	Ubiquitination	67	67	Bae	-9
Q5TC82	RC3H1	253	Phosphorylation	250	250	Bae	3
Q5SXM2	SNAPC4	1	Acetylation	4	4	Bae	-10
Q5RKV6	EXOSC6	95	Methylation	78	93	Castello	9
Q5RKV6	EXOSC6	93	Methylation	78	93	Castello	7
Q5RKV6	EXOSC6	77	Methylation	78	93	Castello	-9
Q5QJE6	DNTTIP2	121	Phosphorylation	116	116	Bae	5
Q5QJE6	DNTTIP2	120	Phosphorylation	116	116	Bae	4
Q5QJE6	DNTTIP2	117	Phosphorylation	116	116	Bae	1
Q5JTJ3	COA6	96	Ubiquitination	84	96	Castello	6
Q5JTH9	RRP12	57	Ubiquitination	49	57	Castello	4
Q5JTH9	RRP12	52	Phosphorylation	49	57	Castello	-1
Q5JTH9	RRP12	49	Phosphorylation	49	57	Castello	-4
Q5JQF8	PABPC1L2A	87	Phosphorylation	93	93	Bae	-6
Q5JQF8	PABPC1L2A	86	Ubiquitination	93	93	Bae	-7
Q5BKZ1	ZNF326	93	Phosphorylation	91	102	Castello	-4
Q5BKZ1	ZNF326	80	Methylation	71	80	Castello	4
Q5BKZ1	ZNF326	74	Phosphorylation	71	80	Castello	-2
Q5BKZ1	ZNF326	63	Phosphorylation	48	70	Castello	4
Q5BKZ1	ZNF326	57	Phosphorylation	48	70	Castello	-2
Q5BKZ1	ZNF326	56	Phosphorylation	48	70	Castello	-3
Q5BKZ1	ZNF326	315	Phosphorylation	310	310	Bae	5
Q5BKZ1	ZNF326	313	Phosphorylation	310	310	Bae	3
Q5BKZ1	ZNF326	304	Phosphorylation	310	310	Bae	-6
Q5BKZ1	ZNF326	301	Phosphorylation	310	310	Bae	-9
Q5BKZ1	ZNF326	162	Phosphorylation	152	166	Castello	3
Q5BKZ1	ZNF326	161	Phosphorylation	152	166	Castello	2
Q5BKZ1	ZNF326	151	Methylation	152	166	Castello	-8
Q5BKZ1	ZNF326	149	Methylation	152	166	Castello	-10
Q5BKZ1	ZNF326	142	Methylation	126	138	Castello	10
Q5BKZ1	ZNF326	140	Ubiquitination	126	138	Castello	8
Q5BKZ1	ZNF326	138	Methylation	126	138	Castello	6
Q5BKZ1	ZNF326	137	Phosphorylation	126	138	Castello	5
Q5BKZ1	ZNF326	136	Phosphorylation	126	138	Castello	4
Q5BKZ1	ZNF326	131	Phosphorylation	126	138	Castello	-1
Q5BKZ1	ZNF326	131	Phosphorylation	117	125	Castello	10
Q5BKZ1	ZNF326	125	Methylation	126	138	Castello	-7
Q5BKZ1	ZNF326	125	Methylation	117	125	Castello	4
Q5BKZ1	ZNF326	121	Phosphorylation	117	125	Castello	0
Q5BKZ1	ZNF326	118	Phosphorylation	117	125	Castello	-3
Q5BKZ1	ZNF326	106	Phosphorylation	91	102	Castello	9
Q4VXU2	PABPC1L	95	Ubiquitination	102	102	Bae	-7
Q4VXU2	PABPC1L	339	Nitrosylation	337	337	Bae	2
Q4VXU2	PABPC1L	333	Ubiquitination	337	337	Bae	-4
Q32P51	HNRNPA1L2	95	Phosphorylation	93	93	Bae	2
Q32P51	HNRNPA1L2	95	Phosphorylation	91	91	Bae	4
Q32P51	HNRNPA1L2	95	Phosphorylation	101	101	Bae	-6
Q32P51	HNRNPA1L2	6	Phosphorylation	16	16	Bae	-10
Q32P51	HNRNPA1L2	52	Ubiquitination	48	48	Bae	4
Q32P51	HNRNPA1L2	52	Ubiquitination	46	46	Bae	6
Q32P51	HNRNPA1L2	52	Acetylation	48	48	Bae	4
Q32P51	HNRNPA1L2	52	Acetylation	46	46	Bae	6
Q32P51	HNRNPA1L2	295	Phosphorylation	289	289	Bae	6
Q32P51	HNRNPA1L2	289	Phosphorylation	289	289	Bae	0
Q32P51	HNRNPA1L2	289	Phosphorylation	283	283	Bae	6
Q32P51	HNRNPA1L2	286	Phosphorylation	289	289	Bae	-3
Q32P51	HNRNPA1L2	286	Phosphorylation	283	283	Bae	3
Q32P51	HNRNPA1L2	285	Phosphorylation	289	289	Bae	-4
Q32P51	HNRNPA1L2	285	Phosphorylation	283	283	Bae	2
Q32P51	HNRNPA1L2	284	Methylation	289	289	Bae	-5
Q32P51	HNRNPA1L2	284	Methylation	283	283	Bae	1
Q32P51	HNRNPA1L2	15	Ubiquitination	23	23	Kramer	-8
Q32P51	HNRNPA1L2	15	Ubiquitination	16	31	Trendel	-9
Q32P51	HNRNPA1L2	15	Ubiquitination	16	16	Bae	-1
Q32P51	HNRNPA1L2	15	Ubiquitination	15	31	Trendel	-8
Q32P51	HNRNPA1L2	113	Acetylation	108	108	Kramer	5
Q32P51	HNRNPA1L2	113	Acetylation	108	108	Bae	5
Q32P51	HNRNPA1L2	113	Acetylation	107	107	Bae	6
Q32P51	HNRNPA1L2	113	Acetylation	106	113	Trendel	3
Q32P51	HNRNPA1L2	105	Ubiquitination	108	108	Kramer	-3
Q32P51	HNRNPA1L2	105	Ubiquitination	108	108	Bae	-3
Q32P51	HNRNPA1L2	105	Ubiquitination	107	107	Bae	-2
Q32P51	HNRNPA1L2	105	Ubiquitination	106	113	Trendel	-5
Q32P51	HNRNPA1L2	105	Ubiquitination	101	101	Bae	4
Q29RF7	PDS5A	1240	Phosphorylation	1240	1252	Castello	-6
Q1KMD3	HNRNPUL2	541	Phosphorylation	541	541	Bae	0
Q1KMD3	HNRNPUL2	531	Methylation	541	541	Bae	-10
Q16836	HADH	79	Acetylation	69	76	Castello	6
Q16836	HADH	79	Acetylation	69	75	Castello	7
Q16836	HADH	73	Phosphorylation	69	76	Castello	0
Q16836	HADH	73	Phosphorylation	69	75	Castello	1
Q16629	SRSF7	98	Methylation	89	89	Bae	9
Q16629	SRSF7	98	Methylation	88	88	Bae	10
Q16629	SRSF7	98	Methylation	108	108	Bae	-10
Q16629	SRSF7	98	Methylation	107	107	Bae	-9
Q16629	SRSF7	70	Ubiquitination	73	73	Bae	-3
Q16629	SRSF7	70	Acetylation	73	73	Bae	-3
Q16629	SRSF7	65	Methylation	73	73	Bae	-8
Q16629	SRSF7	33	Phosphorylation	41	41	Bae	-8
Q16629	SRSF7	33	Phosphorylation	39	44	Castello	-9
Q16629	SRSF7	33	Phosphorylation	38	38	Bae	-5
Q16629	SRSF7	33	Phosphorylation	33	33	Bae	0
Q16629	SRSF7	33	Phosphorylation	30	38	Castello	-1
Q16629	SRSF7	24	Ubiquitination	33	33	Bae	-9
Q16629	SRSF7	24	Ubiquitination	30	38	Castello	-10
Q16629	SRSF7	24	Ubiquitination	15	15	Bae	9
Q16629	SRSF7	24	Ubiquitination	14	14	Bae	10
Q16629	SRSF7	24	Ubiquitination	13	29	Castello	3
Q16629	SRSF7	24	Ubiquitination	13	24	Trendel	5
Q16629	SRSF7	24	Ubiquitination	13	24	Castello	5
Q16629	SRSF7	24	Acetylation	33	33	Bae	-9
Q16629	SRSF7	24	Acetylation	30	38	Castello	-10
Q16629	SRSF7	24	Acetylation	15	15	Bae	9
Q16629	SRSF7	24	Acetylation	14	14	Bae	10
Q16629	SRSF7	24	Acetylation	13	29	Castello	3
Q16629	SRSF7	24	Acetylation	13	24	Trendel	5
Q16629	SRSF7	24	Acetylation	13	24	Castello	5
Q16629	SRSF7	20	Phosphorylation	15	15	Bae	5
Q16629	SRSF7	20	Phosphorylation	14	14	Bae	6
Q16629	SRSF7	20	Phosphorylation	13	29	Castello	-1
Q16629	SRSF7	20	Phosphorylation	13	24	Trendel	1
Q16629	SRSF7	20	Phosphorylation	13	24	Castello	1
Q16629	SRSF7	14	Phosphorylation	15	15	Bae	-1
Q16629	SRSF7	14	Phosphorylation	14	14	Bae	0
Q16629	SRSF7	14	Phosphorylation	13	29	Castello	-7
Q16629	SRSF7	14	Phosphorylation	13	24	Trendel	-5
Q16629	SRSF7	14	Phosphorylation	13	24	Castello	-5
Q16629	SRSF7	12	Ubiquitination	15	15	Bae	-3
Q16629	SRSF7	12	Ubiquitination	14	14	Bae	-2
Q16629	SRSF7	12	Ubiquitination	13	29	Castello	-9
Q16629	SRSF7	12	Ubiquitination	13	24	Trendel	-7
Q16629	SRSF7	12	Ubiquitination	13	24	Castello	-7
Q16629	SRSF7	123	Phosphorylation	117	117	Bae	6
Q16629	SRSF7	11	Phosphorylation	15	15	Bae	-4
Q16629	SRSF7	11	Phosphorylation	14	14	Bae	-3
Q16629	SRSF7	11	Phosphorylation	13	29	Castello	-10
Q16629	SRSF7	11	Phosphorylation	13	24	Trendel	-8
Q16629	SRSF7	11	Phosphorylation	13	24	Castello	-8
Q16629	SRSF7	112	Ubiquitination	117	117	Bae	-5
Q16629	SRSF7	112	Ubiquitination	108	108	Bae	4
Q16629	SRSF7	112	Ubiquitination	107	107	Bae	5
Q16629	SRSF7	105	Methylation	108	108	Bae	-3
Q16629	SRSF7	105	Methylation	107	107	Bae	-2
Q15717	ELAVL1	72	Ubiquitination	65	65	Bae	7
Q15717	ELAVL1	72	Ubiquitination	63	63	Bae	9
Q15717	ELAVL1	72	Ubiquitination	56	72	Trendel	8
Q15717	ELAVL1	72	Succinylation	65	65	Bae	7
Q15717	ELAVL1	72	Succinylation	63	63	Bae	9
Q15717	ELAVL1	72	Succinylation	56	72	Trendel	8
Q15717	ELAVL1	63	Phosphorylation	65	65	Bae	-2
Q15717	ELAVL1	63	Phosphorylation	63	63	Bae	0
Q15717	ELAVL1	63	Phosphorylation	60	60	Bae	3
Q15717	ELAVL1	63	Phosphorylation	56	72	Trendel	-1
Q15717	ELAVL1	63	Phosphorylation	56	56	Bae	7
Q15717	ELAVL1	55	Ubiquitination	65	65	Bae	-10
Q15717	ELAVL1	55	Ubiquitination	63	63	Bae	-8
Q15717	ELAVL1	55	Ubiquitination	60	60	Bae	-5
Q15717	ELAVL1	55	Ubiquitination	56	72	Trendel	-9
Q15717	ELAVL1	55	Ubiquitination	56	56	Bae	-1
Q15717	ELAVL1	50	Ubiquitination	60	60	Bae	-10
Q15717	ELAVL1	50	Ubiquitination	56	56	Bae	-6
Q15717	ELAVL1	50	Ubiquitination	42	42	Bae	8
Q15717	ELAVL1	26	Phosphorylation	26	26	Bae	0
Q15717	ELAVL1	26	Phosphorylation	20	37	Trendel	-3
Q15717	ELAVL1	217	Methylation	207	207	Bae	10
Q15717	ELAVL1	206	Methylation	207	207	Bae	-1
Q15717	ELAVL1	206	Methylation	206	206	Bae	0
Q15717	ELAVL1	206	Methylation	200	200	Bae	6
Q15717	ELAVL1	202	Phosphorylation	207	207	Bae	-5
Q15717	ELAVL1	202	Phosphorylation	206	206	Bae	-4
Q15717	ELAVL1	202	Phosphorylation	200	200	Bae	2
Q15717	ELAVL1	200	Phosphorylation	207	207	Bae	-7
Q15717	ELAVL1	200	Phosphorylation	206	206	Bae	-6
Q15717	ELAVL1	200	Phosphorylation	200	200	Bae	0
Q15717	ELAVL1	197	Phosphorylation	207	207	Bae	-10
Q15717	ELAVL1	197	Phosphorylation	206	206	Bae	-9
Q15717	ELAVL1	197	Phosphorylation	200	200	Bae	-3
Q15717	ELAVL1	191	Ubiquitination	200	200	Bae	-9
Q15717	ELAVL1	158	Phosphorylation	155	155	Bae	3
Q15717	ELAVL1	158	Phosphorylation	154	154	Bae	4
Q15717	ELAVL1	158	Phosphorylation	150	150	Bae	8
Q15717	ELAVL1	158	Phosphorylation	148	156	Trendel	6
Q15717	ELAVL1	158	Phosphorylation	148	148	Bae	10
Q15717	ELAVL1	147	Methylation	155	155	Bae	-8
Q15717	ELAVL1	147	Methylation	154	154	Bae	-7
Q15717	ELAVL1	147	Methylation	150	150	Bae	-3
Q15717	ELAVL1	147	Methylation	148	156	Trendel	-5
Q15717	ELAVL1	147	Methylation	148	148	Bae	-1
Q15717	ELAVL1	147	Methylation	140	140	Bae	7
Q15717	ELAVL1	142	Phosphorylation	150	150	Bae	-8
Q15717	ELAVL1	142	Phosphorylation	148	156	Trendel	-10
Q15717	ELAVL1	142	Phosphorylation	148	148	Bae	-6
Q15717	ELAVL1	142	Phosphorylation	140	140	Bae	2
Q15717	ELAVL1	142	Phosphorylation	135	135	Bae	7
Q15717	ELAVL1	120	Ubiquitination	105	115	Trendel	10
Q15717	ELAVL1	118	Phosphorylation	109	109	Kramer	9
Q15717	ELAVL1	118	Phosphorylation	109	109	Bae	9
Q15717	ELAVL1	118	Phosphorylation	105	115	Trendel	8
Q15717	ELAVL1	109	Phosphorylation	109	109	Kramer	0
Q15717	ELAVL1	109	Phosphorylation	109	109	Bae	0
Q15717	ELAVL1	109	Phosphorylation	105	115	Trendel	-1
Q15717	ELAVL1	109	Phosphorylation	102	102	Bae	7
Q15717	ELAVL1	104	Ubiquitination	109	109	Kramer	-5
Q15717	ELAVL1	104	Ubiquitination	109	109	Bae	-5
Q15717	ELAVL1	104	Ubiquitination	105	115	Trendel	-6
Q15717	ELAVL1	104	Ubiquitination	102	102	Bae	2
Q15717	ELAVL1	100	Phosphorylation	109	109	Kramer	-9
Q15717	ELAVL1	100	Phosphorylation	109	109	Bae	-9
Q15717	ELAVL1	100	Phosphorylation	105	115	Trendel	-10
Q15717	ELAVL1	100	Phosphorylation	102	102	Bae	-2
Q15434	RBMS2	68	Phosphorylation	62	74	Castello	0
Q15434	RBMS2	67	Phosphorylation	62	74	Castello	-1
Q15434	RBMS2	108	Phosphorylation	98	112	Castello	3
Q15434	RBMS2	108	Phosphorylation	102	102	Bae	6
Q15434	RBMS2	108	Phosphorylation	101	101	Bae	7
Q15434	RBMS2	106	Phosphorylation	98	112	Castello	1
Q15434	RBMS2	106	Phosphorylation	102	102	Bae	4
Q15434	RBMS2	106	Phosphorylation	101	101	Bae	5
Q15428	SF3A2	68	Phosphorylation	60	60	Bae	8
Q15427	SF3B4	56	Phosphorylation	61	61	Bae	-5
Q15427	SF3B4	56	Phosphorylation	60	60	Bae	-4
Q15427	SF3B4	56	Phosphorylation	59	59	Bae	-3
Q15427	SF3B4	16	Phosphorylation	16	16	Bae	0
Q15427	SF3B4	16	Phosphorylation	10	23	Trendel	-1
Q15424	SAFB	582	Phosphorylation	571	578	Castello	7
Q15424	SAFB	580	Phosphorylation	571	578	Castello	5
Q15424	SAFB	579	Phosphorylation	571	578	Castello	4
Q15424	SAFB	576	Phosphorylation	571	578	Castello	1
Q15424	SAFB	568	Acetylation	571	578	Castello	-7
Q15366	PCBP2	95	Methylation	87	87	Bae	8
Q15366	PCBP2	95	Methylation	79	101	Castello	5
Q15366	PCBP2	54	Nitrosylation	58	70	Castello	-10
Q15366	PCBP2	54	Nitrosylation	54	54	Bae	0
Q15366	PCBP2	54	Nitrosylation	53	53	Bae	1
Q15366	PCBP2	54	Nitrosylation	46	46	Bae	8
Q15366	PCBP2	330	Phosphorylation	323	333	Castello	2
Q15366	PCBP2	32	Ubiquitination	26	26	Bae	6
Q15366	PCBP2	32	Ubiquitination	24	24	Bae	8
Q15366	PCBP2	322	Ubiquitination	323	333	Castello	-6
Q15366	PCBP2	31	Ubiquitination	26	26	Bae	5
Q15366	PCBP2	31	Ubiquitination	24	24	Bae	7
Q15366	PCBP2	31	Succinylation	26	26	Bae	5
Q15366	PCBP2	31	Succinylation	24	24	Bae	7
Q15366	PCBP2	31	Acetylation	26	26	Bae	5
Q15366	PCBP2	31	Acetylation	24	24	Bae	7
Q15366	PCBP2	23	Ubiquitination	26	26	Bae	-3
Q15366	PCBP2	23	Ubiquitination	24	24	Bae	-1
Q15366	PCBP2	23	Succinylation	26	26	Bae	-3
Q15366	PCBP2	23	Succinylation	24	24	Bae	-1
Q15366	PCBP2	23	Acetylation	26	26	Bae	-3
Q15366	PCBP2	23	Acetylation	24	24	Bae	-1
Q15366	PCBP2	15	Phosphorylation	24	24	Bae	-9
Q15366	PCBP2	158	Nitrosylation	145	160	Castello	5
Q15366	PCBP2	140	Glycosylation	141	141	Kramer	-1
Q15366	PCBP2	140	Glycosylation	137	137	Bae	3
Q15366	PCBP2	115	Ubiquitination	109	109	Kramer	6
Q15366	PCBP2	115	Ubiquitination	109	109	Bae	6
Q15366	PCBP2	111	Phosphorylation	109	109	Kramer	2
Q15366	PCBP2	111	Phosphorylation	109	109	Bae	2
Q15366	PCBP2	109	Nitrosylation	109	109	Kramer	0
Q15366	PCBP2	109	Nitrosylation	109	109	Bae	0
Q15365	PCBP1	60	Phosphorylation	58	70	Castello	-4
Q15365	PCBP1	60	Phosphorylation	54	54	Bae	6
Q15365	PCBP1	54	S-Sulfenylation	58	70	Castello	-10
Q15365	PCBP1	54	S-Sulfenylation	54	54	Bae	0
Q15365	PCBP1	54	S-Sulfenylation	46	46	Bae	8
Q15365	PCBP1	32	Ubiquitination	26	26	Bae	6
Q15365	PCBP1	32	Ubiquitination	24	24	Bae	8
Q15365	PCBP1	31	Ubiquitination	26	26	Bae	5
Q15365	PCBP1	31	Ubiquitination	24	24	Bae	7
Q15365	PCBP1	31	Acetylation	26	26	Bae	5
Q15365	PCBP1	31	Acetylation	24	24	Bae	7
Q15365	PCBP1	23	Ubiquitination	26	26	Bae	-3
Q15365	PCBP1	23	Ubiquitination	24	24	Bae	-1
Q15365	PCBP1	23	Acetylation	26	26	Bae	-3
Q15365	PCBP1	23	Acetylation	24	24	Bae	-1
Q15365	PCBP1	194	S-Sulfenylation	201	201	Bae	-7
Q15365	PCBP1	194	S-Sulfenylation	178	200	Castello	5
Q15365	PCBP1	190	Phosphorylation	178	200	Castello	1
Q15365	PCBP1	189	Phosphorylation	178	200	Castello	0
Q15365	PCBP1	183	Phosphorylation	178	200	Castello	-6
Q15365	PCBP1	180	Phosphorylation	178	200	Castello	-9
Q15365	PCBP1	173	Phosphorylation	161	177	Castello	4
Q15365	PCBP1	171	Phosphorylation	161	177	Castello	2
Q15365	PCBP1	169	Phosphorylation	161	177	Castello	0
Q15365	PCBP1	158	S-Sulfenylation	145	160	Castello	5
Q15365	PCBP1	127	Phosphorylation	137	137	Bae	-10
Q15365	PCBP1	119	Ubiquitination	109	109	Bae	10
Q15365	PCBP1	119	Ubiquitination	102	115	Castello	10
Q15365	PCBP1	115	Ubiquitination	109	109	Bae	6
Q15365	PCBP1	115	Ubiquitination	102	115	Castello	6
Q15365	PCBP1	109	S-Sulfenylation	109	109	Bae	0
Q15365	PCBP1	109	S-Sulfenylation	102	115	Castello	0
Q15365	PCBP1	109	Nitrosylation	109	109	Bae	0
Q15365	PCBP1	109	Nitrosylation	102	115	Castello	0
Q15287	RNPS1	207	Phosphorylation	207	207	Bae	0
Q15287	RNPS1	207	Phosphorylation	197	197	Bae	10
Q15287	RNPS1	205	Phosphorylation	207	207	Bae	-2
Q15287	RNPS1	205	Phosphorylation	197	197	Bae	8
Q15287	RNPS1	203	Ubiquitination	207	207	Bae	-4
Q15287	RNPS1	203	Ubiquitination	197	197	Bae	6
Q15269	PWP2	662	Ubiquitination	670	670	Bae	-8
Q15269	PWP2	662	Ubiquitination	666	666	Bae	-4
Q15269	PWP2	662	Ubiquitination	665	665	Bae	-3
Q15269	PWP2	284	Ubiquitination	289	289	Bae	-5
Q15233	NONO	99	Ubiquitination	109	109	Bae	-10
Q15233	NONO	99	Ubiquitination	104	104	Bae	-5
Q15233	NONO	99	Ubiquitination	102	102	Bae	-3
Q15233	NONO	99	Ubiquitination	100	109	Trendel	-6
Q15233	NONO	99	Ubiquitination	100	100	Bae	-1
Q15233	NONO	96	Ubiquitination	104	104	Bae	-8
Q15233	NONO	96	Ubiquitination	102	102	Bae	-6
Q15233	NONO	96	Ubiquitination	100	109	Trendel	-9
Q15233	NONO	96	Ubiquitination	100	100	Bae	-4
Q15233	NONO	96	Acetylation	104	104	Bae	-8
Q15233	NONO	96	Acetylation	102	102	Bae	-6
Q15233	NONO	96	Acetylation	100	109	Trendel	-9
Q15233	NONO	96	Acetylation	100	100	Bae	-4
Q15233	NONO	91	Methylation	76	91	Trendel	7
Q15233	NONO	91	Methylation	74	91	Trendel	8
Q15233	NONO	91	Methylation	100	100	Bae	-9
Q15233	NONO	68	Ubiquitination	78	78	Bae	-10
Q15233	NONO	68	Ubiquitination	77	77	Bae	-9
Q15233	NONO	68	Ubiquitination	76	76	Bae	-8
Q15233	NONO	467	Ubiquitination	457	467	Castello	5
Q15233	NONO	467	Succinylation	457	467	Castello	5
Q15233	NONO	467	Acetylation	457	467	Castello	5
Q15233	NONO	456	Methylation	457	467	Castello	-6
Q15233	NONO	450	Phosphorylation	435	456	Castello	5
Q15233	NONO	440	Phosphorylation	435	456	Castello	-5
Q15233	NONO	209	Phosphorylation	206	206	Bae	3
Q15233	NONO	209	Phosphorylation	204	204	Bae	5
Q15233	NONO	208	S-Sulfenylation	206	206	Bae	2
Q15233	NONO	208	S-Sulfenylation	204	204	Bae	4
Q15233	NONO	198	Ubiquitination	206	206	Bae	-8
Q15233	NONO	198	Ubiquitination	204	204	Bae	-6
Q15233	NONO	198	Ubiquitination	197	197	Bae	1
Q15233	NONO	198	Succinylation	206	206	Bae	-8
Q15233	NONO	198	Succinylation	204	204	Bae	-6
Q15233	NONO	198	Succinylation	197	197	Bae	1
Q15233	NONO	198	Acetylation	206	206	Bae	-8
Q15233	NONO	198	Acetylation	204	204	Bae	-6
Q15233	NONO	198	Acetylation	197	197	Bae	1
Q15233	NONO	190	Ubiquitination	197	197	Bae	-7
Q15233	NONO	188	Phosphorylation	197	197	Bae	-9
Q15233	NONO	149	Phosphorylation	145	145	Bae	4
Q15233	NONO	147	Phosphorylation	145	145	Bae	2
Q15233	NONO	145	S-Sulfenylation	145	145	Bae	0
Q15233	NONO	145	Nitrosylation	145	145	Bae	0
Q15233	NONO	135	Methylation	145	145	Bae	-10
Q15233	NONO	115	Methylation	113	113	Bae	2
Q15233	NONO	115	Methylation	109	109	Bae	6
Q15233	NONO	115	Methylation	100	109	Trendel	10
Q15233	NONO	109	Ubiquitination	113	113	Bae	-4
Q15233	NONO	109	Ubiquitination	109	109	Bae	0
Q15233	NONO	109	Ubiquitination	104	104	Bae	5
Q15233	NONO	109	Ubiquitination	102	102	Bae	7
Q15233	NONO	109	Ubiquitination	100	109	Trendel	4
Q15233	NONO	109	Ubiquitination	100	100	Bae	9
Q15233	NONO	109	Acetylation	113	113	Bae	-4
Q15233	NONO	109	Acetylation	109	109	Bae	0
Q15233	NONO	109	Acetylation	104	104	Bae	5
Q15233	NONO	109	Acetylation	102	102	Bae	7
Q15233	NONO	109	Acetylation	100	109	Trendel	4
Q15233	NONO	109	Acetylation	100	100	Bae	9
Q15233	NONO	107	Ubiquitination	113	113	Bae	-6
Q15233	NONO	107	Ubiquitination	109	109	Bae	-2
Q15233	NONO	107	Ubiquitination	104	104	Bae	3
Q15233	NONO	107	Ubiquitination	102	102	Bae	5
Q15233	NONO	107	Ubiquitination	100	109	Trendel	2
Q15233	NONO	107	Ubiquitination	100	100	Bae	7
Q15233	NONO	107	Succinylation	113	113	Bae	-6
Q15233	NONO	107	Succinylation	109	109	Bae	-2
Q15233	NONO	107	Succinylation	104	104	Bae	3
Q15233	NONO	107	Succinylation	102	102	Bae	5
Q15233	NONO	107	Succinylation	100	109	Trendel	2
Q15233	NONO	107	Succinylation	100	100	Bae	7
Q15233	NONO	107	Acetylation	113	113	Bae	-6
Q15233	NONO	107	Acetylation	109	109	Bae	-2
Q15233	NONO	107	Acetylation	104	104	Bae	3
Q15233	NONO	107	Acetylation	102	102	Bae	5
Q15233	NONO	107	Acetylation	100	109	Trendel	2
Q15233	NONO	107	Acetylation	100	100	Bae	7
Q15061	WDR43	384	Ubiquitination	380	380	Bae	4
Q15056	EIF4H	86	Phosphorylation	86	86	Bae	0
Q15056	EIF4H	86	Phosphorylation	83	96	Castello	-4
Q15056	EIF4H	80	Ubiquitination	86	86	Bae	-6
Q15056	EIF4H	80	Ubiquitination	83	96	Castello	-10
Q15056	EIF4H	80	Acetylation	86	86	Bae	-6
Q15056	EIF4H	80	Acetylation	83	96	Castello	-10
Q15056	EIF4H	45	Phosphorylation	49	49	Bae	-4
Q15056	EIF4H	42	Phosphorylation	49	49	Bae	-7
Q15056	EIF4H	237	Methylation	217	237	Castello	10
Q15056	EIF4H	230	Phosphorylation	217	237	Castello	3
Q15056	EIF4H	220	Phosphorylation	217	237	Castello	-7
Q15056	EIF4H	217	Phosphorylation	217	237	Castello	-10
Q15056	EIF4H	205	Methylation	192	205	Castello	6
Q15056	EIF4H	198	Methylation	192	205	Castello	-1
Q15056	EIF4H	193	Phosphorylation	192	205	Castello	-6
Q15056	EIF4H	191	Methylation	192	205	Castello	-8
Q15056	EIF4H	170	Methylation	160	166	Castello	7
Q15056	EIF4H	166	Methylation	160	166	Castello	3
Q15056	EIF4H	166	Methylation	152	159	Castello	10
Q15056	EIF4H	159	Methylation	160	166	Castello	-4
Q15056	EIF4H	159	Methylation	152	159	Castello	3
Q15056	EIF4H	112	Methylation	97	109	Castello	9
Q15056	EIF4H	112	Methylation	112	112	Bae	0
Q15056	EIF4H	110	Phosphorylation	97	109	Castello	7
Q15056	EIF4H	110	Phosphorylation	112	112	Bae	-2
Q15056	EIF4H	109	Methylation	97	109	Castello	6
Q15056	EIF4H	109	Methylation	112	112	Bae	-3
Q15056	EIF4H	101	Phosphorylation	98	98	Bae	3
Q15056	EIF4H	101	Phosphorylation	97	109	Castello	-2
Q15046	KARS1	148	Methylation	144	144	Bae	4
Q15046	KARS1	148	Methylation	142	142	Bae	6
Q15046	KARS1	141	Succinylation	144	144	Bae	-3
Q15046	KARS1	141	Succinylation	142	142	Bae	-1
Q15046	KARS1	141	Acetylation	144	144	Bae	-3
Q15046	KARS1	141	Acetylation	142	142	Bae	-1
Q14978	NOLC1	610	Phosphorylation	611	611	Bae	-1
Q14978	NOLC1	607	Phosphorylation	611	611	Bae	-4
Q14694	USP10	576	Phosphorylation	586	586	Bae	-10
Q14690	PDCD11	438	Phosphorylation	437	446	Castello	-4
Q14690	PDCD11	437	Phosphorylation	437	446	Castello	-5
Q14690	PDCD11	330	S-Sulfenylation	318	328	Castello	7
Q14690	PDCD11	13	Phosphorylation	22	22	Bae	-9
Q14684	RRP1B	583	S-Sulfenylation	583	583	Bae	0
Q14684	RRP1B	579	Phosphorylation	583	583	Bae	-4
Q14684	RRP1B	395	Phosphorylation	386	386	Bae	9
Q14684	RRP1B	394	Phosphorylation	386	386	Bae	8
Q14684	RRP1B	392	Phosphorylation	386	386	Bae	6
Q14684	RRP1B	386	S-Sulfenylation	386	386	Bae	0
Q14684	RRP1B	386	Carbamidation	386	386	Bae	0
Q14684	RRP1B	286	S-Sulfenylation	286	286	Bae	0
Q14671	PUM1	1154	Phosphorylation	1154	1154	Bae	0
Q14671	PUM1	1154	Phosphorylation	1153	1153	Bae	1
Q14671	PUM1	1127	Ubiquitination	1123	1123	Bae	4
Q14671	PUM1	1113	Phosphorylation	1123	1123	Bae	-10
Q14498	RBM39	346	Methylation	347	356	Castello	-6
Q14498	RBM39	306	Ubiquitination	296	296	Bae	10
Q14498	RBM39	244	Ubiquitination	253	253	Bae	-9
Q14498	RBM39	244	Ubiquitination	252	252	Bae	-8
Q14498	RBM39	121	Phosphorylation	113	113	Bae	8
Q14498	RBM39	119	Ubiquitination	113	113	Bae	6
Q14498	RBM39	117	Phosphorylation	113	113	Bae	4
Q14498	RBM39	109	Methylation	113	113	Bae	-4
Q14444	CAPRIN1	640	Methylation	647	647	Bae	-7
Q14444	CAPRIN1	640	Methylation	637	637	Bae	3
Q14444	CAPRIN1	640	Methylation	634	660	Castello	-7
Q14444	CAPRIN1	633	Methylation	637	637	Bae	-4
Q14258	TRIM25	509	Ubiquitination	495	508	Castello	7
Q14258	TRIM25	320	Ubiquitination	323	323	Bae	-3
Q14258	TRIM25	320	Ubiquitination	321	321	Bae	-1
Q14258	TRIM25	320	Ubiquitination	318	318	Bae	2
Q14258	TRIM25	320	Acetylation	323	323	Bae	-3
Q14258	TRIM25	320	Acetylation	321	321	Bae	-1
Q14258	TRIM25	320	Acetylation	318	318	Bae	2
Q14258	TRIM25	310	Ubiquitination	318	318	Bae	-8
Q14247	CTTN	150	Phosphorylation	135	144	Castello	10
Q14247	CTTN	144	Acetylation	135	144	Castello	4
Q14247	CTTN	141	Phosphorylation	135	144	Castello	1
Q14247	CTTN	135	Phosphorylation	135	144	Castello	-5
Q14247	CTTN	131	Methylation	135	144	Castello	-9
Q14240	EIF4A2	292	Ubiquitination	286	286	Bae	6
Q14240	EIF4A2	292	Acetylation	286	286	Bae	6
Q14240	EIF4A2	285	Ubiquitination	286	286	Bae	-1
Q14240	EIF4A2	147	Ubiquitination	148	162	Castello	-8
Q14157	UBAP2L	256	Phosphorylation	239	257	Castello	8
Q14157	UBAP2L	254	Phosphorylation	239	257	Castello	6
Q14152	EIF3A	13	Ubiquitination	4	4	Bae	2
Q14151	SAFB2	672	S-Sulfenylation	672	672	Bae	0
Q14137	BOP1	108	S-Sulfenylation	108	108	Bae	0
Q14137	BOP1	108	Nitrosylation	108	108	Bae	0
Q14137	BOP1	106	Phosphorylation	108	108	Bae	-2
Q14137	BOP1	105	Phosphorylation	108	108	Bae	-3
Q14103	HNRNPD	91	Phosphorylation	100	100	Bae	-9
Q14103	HNRNPD	272	Methylation	261	272	Castello	5
Q14103	HNRNPD	251	Ubiquitination	244	244	Bae	7
Q14103	HNRNPD	251	Ubiquitination	243	243	Bae	8
Q14103	HNRNPD	251	Acetylation	244	244	Bae	7
Q14103	HNRNPD	251	Acetylation	243	243	Bae	8
Q14103	HNRNPD	243	Acetylation	244	244	Bae	-1
Q14103	HNRNPD	243	Acetylation	243	243	Bae	0
Q14103	HNRNPD	226	Nitrosylation	228	228	Bae	-2
Q14103	HNRNPD	226	Nitrosylation	227	227	Bae	-1
Q14103	HNRNPD	226	Nitrosylation	224	238	Trendel	-5
Q14103	HNRNPD	226	Nitrosylation	224	231	Trendel	-2
Q14103	HNRNPD	226	Nitrosylation	224	231	Castello	-2
Q14103	HNRNPD	226	Nitrosylation	224	224	Bae	2
Q14103	HNRNPD	226	Nitrosylation	218	218	Bae	8
Q14103	HNRNPD	218	Ubiquitination	228	228	Bae	-10
Q14103	HNRNPD	218	Ubiquitination	227	227	Bae	-9
Q14103	HNRNPD	218	Ubiquitination	224	231	Trendel	-10
Q14103	HNRNPD	218	Ubiquitination	224	231	Castello	-10
Q14103	HNRNPD	218	Ubiquitination	224	224	Bae	-6
Q14103	HNRNPD	218	Ubiquitination	218	218	Bae	0
Q14103	HNRNPD	218	Ubiquitination	215	215	Bae	3
Q14103	HNRNPD	218	Ubiquitination	214	214	Bae	4
Q14103	HNRNPD	218	Ubiquitination	200	218	Castello	9
Q14103	HNRNPD	218	Acetylation	228	228	Bae	-10
Q14103	HNRNPD	218	Acetylation	227	227	Bae	-9
Q14103	HNRNPD	218	Acetylation	224	231	Trendel	-10
Q14103	HNRNPD	218	Acetylation	224	231	Castello	-10
Q14103	HNRNPD	218	Acetylation	224	224	Bae	-6
Q14103	HNRNPD	218	Acetylation	218	218	Bae	0
Q14103	HNRNPD	218	Acetylation	215	215	Bae	3
Q14103	HNRNPD	218	Acetylation	214	214	Bae	4
Q14103	HNRNPD	218	Acetylation	200	218	Castello	9
Q14103	HNRNPD	197	Ubiquitination	187	187	Bae	10
Q14103	HNRNPD	197	Ubiquitination	184	197	Trendel	6
Q14103	HNRNPD	197	Ubiquitination	183	197	Trendel	7
Q14103	HNRNPD	197	Acetylation	187	187	Bae	10
Q14103	HNRNPD	197	Acetylation	184	197	Trendel	6
Q14103	HNRNPD	197	Acetylation	183	197	Trendel	7
Q14103	HNRNPD	193	Phosphorylation	187	187	Bae	6
Q14103	HNRNPD	193	Phosphorylation	185	185	Bae	8
Q14103	HNRNPD	193	Phosphorylation	184	197	Trendel	2
Q14103	HNRNPD	193	Phosphorylation	184	184	Bae	9
Q14103	HNRNPD	193	Phosphorylation	183	197	Trendel	3
Q14103	HNRNPD	193	Phosphorylation	183	183	Bae	10
Q14103	HNRNPD	190	Phosphorylation	187	187	Bae	3
Q14103	HNRNPD	190	Phosphorylation	185	185	Bae	5
Q14103	HNRNPD	190	Phosphorylation	184	197	Trendel	-1
Q14103	HNRNPD	190	Phosphorylation	184	184	Bae	6
Q14103	HNRNPD	190	Phosphorylation	183	197	Trendel	0
Q14103	HNRNPD	190	Phosphorylation	183	183	Bae	7
Q14103	HNRNPD	183	Ubiquitination	187	187	Bae	-4
Q14103	HNRNPD	183	Ubiquitination	185	185	Bae	-2
Q14103	HNRNPD	183	Ubiquitination	184	197	Trendel	-8
Q14103	HNRNPD	183	Ubiquitination	184	184	Bae	-1
Q14103	HNRNPD	183	Ubiquitination	183	197	Trendel	-7
Q14103	HNRNPD	183	Ubiquitination	183	183	Bae	0
Q14103	HNRNPD	183	Ubiquitination	179	179	Bae	4
Q14103	HNRNPD	153	Ubiquitination	147	158	Castello	0
Q14103	HNRNPD	153	Ubiquitination	144	144	Bae	9
Q14103	HNRNPD	153	Acetylation	147	158	Castello	0
Q14103	HNRNPD	153	Acetylation	144	144	Bae	9
Q14103	HNRNPD	146	Acetylation	147	158	Castello	-7
Q14103	HNRNPD	146	Acetylation	144	144	Bae	2
Q14103	HNRNPD	146	Acetylation	141	141	Bae	5
Q14103	HNRNPD	146	Acetylation	137	137	Bae	9
Q14103	HNRNPD	146	Acetylation	136	136	Bae	10
Q14103	HNRNPD	138	Methylation	144	144	Bae	-6
Q14103	HNRNPD	138	Methylation	141	141	Bae	-3
Q14103	HNRNPD	138	Methylation	137	137	Bae	1
Q14103	HNRNPD	138	Methylation	136	136	Bae	2
Q14103	HNRNPD	138	Methylation	130	136	Castello	5
Q14103	HNRNPD	138	Methylation	129	129	Bae	9
Q14103	HNRNPD	129	Ubiquitination	137	137	Bae	-8
Q14103	HNRNPD	129	Ubiquitination	136	136	Bae	-7
Q14103	HNRNPD	129	Ubiquitination	130	136	Castello	-4
Q14103	HNRNPD	129	Ubiquitination	129	129	Bae	0
Q14103	HNRNPD	129	Ubiquitination	127	127	Bae	2
Q14103	HNRNPD	129	Ubiquitination	120	129	Castello	4
Q14103	HNRNPD	129	Acetylation	137	137	Bae	-8
Q14103	HNRNPD	129	Acetylation	136	136	Bae	-7
Q14103	HNRNPD	129	Acetylation	130	136	Castello	-4
Q14103	HNRNPD	129	Acetylation	129	129	Bae	0
Q14103	HNRNPD	129	Acetylation	127	127	Bae	2
Q14103	HNRNPD	129	Acetylation	120	129	Castello	4
Q14103	HNRNPD	127	Phosphorylation	137	137	Bae	-10
Q14103	HNRNPD	127	Phosphorylation	136	136	Bae	-9
Q14103	HNRNPD	127	Phosphorylation	130	136	Castello	-6
Q14103	HNRNPD	127	Phosphorylation	129	129	Bae	-2
Q14103	HNRNPD	127	Phosphorylation	127	127	Bae	0
Q14103	HNRNPD	127	Phosphorylation	120	129	Castello	2
Q14103	HNRNPD	126	S-Sulfenylation	136	136	Bae	-10
Q14103	HNRNPD	126	S-Sulfenylation	130	136	Castello	-7
Q14103	HNRNPD	126	S-Sulfenylation	129	129	Bae	-3
Q14103	HNRNPD	126	S-Sulfenylation	127	127	Bae	-1
Q14103	HNRNPD	126	S-Sulfenylation	120	129	Castello	1
Q14103	HNRNPD	126	Nitrosylation	136	136	Bae	-10
Q14103	HNRNPD	126	Nitrosylation	130	136	Castello	-7
Q14103	HNRNPD	126	Nitrosylation	129	129	Bae	-3
Q14103	HNRNPD	126	Nitrosylation	127	127	Bae	-1
Q14103	HNRNPD	126	Nitrosylation	120	129	Castello	1
Q14103	HNRNPD	119	Ubiquitination	129	129	Bae	-10
Q14103	HNRNPD	119	Ubiquitination	127	127	Bae	-8
Q14103	HNRNPD	119	Ubiquitination	120	129	Castello	-6
Q14103	HNRNPD	119	Methylation	129	129	Bae	-10
Q14103	HNRNPD	119	Methylation	127	127	Bae	-8
Q14103	HNRNPD	119	Methylation	120	129	Castello	-6
Q14103	HNRNPD	114	Ubiquitination	99	111	Castello	9
Q14103	HNRNPD	114	Ubiquitination	99	110	Castello	9
Q14103	HNRNPD	114	Succinylation	99	111	Castello	9
Q14103	HNRNPD	114	Succinylation	99	110	Castello	9
Q14103	HNRNPD	114	Acetylation	99	111	Castello	9
Q14103	HNRNPD	114	Acetylation	99	110	Castello	9
Q14103	HNRNPD	111	Ubiquitination	99	111	Castello	6
Q14103	HNRNPD	111	Ubiquitination	99	110	Castello	6
Q14103	HNRNPD	110	Ubiquitination	99	111	Castello	5
Q14103	HNRNPD	110	Ubiquitination	99	110	Castello	5
Q14103	HNRNPD	110	Ubiquitination	100	100	Bae	10
Q14103	HNRNPD	108	Phosphorylation	99	111	Castello	3
Q14103	HNRNPD	108	Phosphorylation	99	110	Castello	3
Q14103	HNRNPD	108	Phosphorylation	100	100	Bae	8
Q14011	CIRBP	47	Methylation	51	51	Bae	-4
Q14011	CIRBP	47	Methylation	48	61	Trendel	-8
Q14011	CIRBP	47	Methylation	48	48	Bae	-1
Q14011	CIRBP	47	Methylation	46	61	Trendel	-7
Q13838	DDX39B	384	Ubiquitination	393	393	Bae	-9
Q13838	DDX39B	188	Acetylation	181	181	Bae	7
Q13838	DDX39B	172	Phosphorylation	181	181	Bae	-9
Q13838	DDX39B	172	Phosphorylation	165	165	Bae	7
Q13838	DDX39B	165	S-Sulfenylation	165	165	Bae	0
Q13838	DDX39B	165	Nitrosylation	165	165	Bae	0
Q13838	DDX39B	162	Ubiquitination	165	165	Bae	-3
Q13838	DDX39B	162	Ubiquitination	154	154	Bae	8
Q13823	GNL2	336	S-Sulfenylation	336	336	Bae	0
Q13595	TRA2A	262	Phosphorylation	249	255	Castello	10
Q13595	TRA2A	260	Phosphorylation	249	255	Castello	8
Q13595	TRA2A	174	Ubiquitination	164	164	Bae	10
Q13595	TRA2A	174	Ubiquitination	161	169	Castello	9
Q13595	TRA2A	160	Methylation	164	164	Bae	-4
Q13595	TRA2A	160	Methylation	163	163	Bae	-3
Q13595	TRA2A	160	Methylation	161	169	Castello	-5
Q13595	TRA2A	160	Methylation	156	156	Bae	4
Q13595	TRA2A	160	Methylation	155	155	Bae	5
Q13595	TRA2A	160	Methylation	152	152	Bae	8
Q13442	PDAP1	31	Ubiquitination	16	31	Castello	7
Q13442	PDAP1	19	Phosphorylation	17	17	Bae	2
Q13442	PDAP1	19	Phosphorylation	16	31	Castello	-5
Q13442	PDAP1	18	Phosphorylation	17	17	Bae	1
Q13442	PDAP1	18	Phosphorylation	16	31	Castello	-6
Q13442	PDAP1	17	Phosphorylation	17	17	Bae	0
Q13442	PDAP1	17	Phosphorylation	16	31	Castello	-7
Q13442	PDAP1	105	Ubiquitination	96	105	Castello	4
Q13425	SNTB2	95	Phosphorylation	90	101	Castello	-1
Q13425	SNTB2	86	Phosphorylation	90	101	Castello	-10
Q13409	DYNC1I2	51	Phosphorylation	42	56	Castello	2
Q13409	DYNC1I2	51	Phosphorylation	42	55	Castello	2
Q13347	EIF3I	224	Ubiquitination	214	224	Castello	5
Q13347	EIF3I	213	Ubiquitination	214	224	Castello	-6
Q13310	PABPC4	96	Phosphorylation	102	102	Bae	-6
Q13310	PABPC4	95	Ubiquitination	102	102	Bae	-7
Q13310	PABPC4	364	Phosphorylation	364	364	Bae	0
Q13310	PABPC4	364	Phosphorylation	357	370	Castello	0
Q13310	PABPC4	361	Ubiquitination	364	364	Bae	-3
Q13310	PABPC4	361	Ubiquitination	357	370	Castello	-3
Q13310	PABPC4	361	Methylation	364	364	Bae	-3
Q13310	PABPC4	361	Methylation	357	370	Castello	-3
Q13310	PABPC4	348	Ubiquitination	338	338	Bae	10
Q13310	PABPC4	342	Phosphorylation	338	338	Bae	4
Q13310	PABPC4	342	Phosphorylation	337	337	Bae	5
Q13310	PABPC4	333	Ubiquitination	338	338	Bae	-5
Q13310	PABPC4	333	Ubiquitination	337	337	Bae	-4
Q13310	PABPC4	333	Ubiquitination	326	326	Bae	7
Q13310	PABPC4	319	Phosphorylation	326	326	Bae	-7
Q13310	PABPC4	319	Phosphorylation	313	324	Castello	0
Q13310	PABPC4	319	Phosphorylation	312	324	Castello	1
Q13310	PABPC4	315	Phosphorylation	313	324	Castello	-4
Q13310	PABPC4	315	Phosphorylation	312	324	Castello	-3
Q13310	PABPC4	312	Ubiquitination	313	324	Castello	-7
Q13310	PABPC4	312	Ubiquitination	312	324	Castello	-6
Q13310	PABPC4	309	Ubiquitination	313	324	Castello	-10
Q13310	PABPC4	309	Ubiquitination	312	324	Castello	-9
Q13310	PABPC4	299	Ubiquitination	297	297	Bae	2
Q13310	PABPC4	299	Ubiquitination	291	299	Castello	4
Q13310	PABPC4	299	Acetylation	297	297	Bae	2
Q13310	PABPC4	299	Acetylation	291	299	Castello	4
Q13310	PABPC4	297	Phosphorylation	297	297	Bae	0
Q13310	PABPC4	297	Phosphorylation	291	299	Castello	2
Q13310	PABPC4	216	Ubiquitination	209	216	Castello	3
Q13310	PABPC4	208	Ubiquitination	209	216	Castello	-5
Q13310	PABPC4	196	Ubiquitination	194	194	Bae	2
Q13310	PABPC4	194	Phosphorylation	194	194	Bae	0
Q13310	PABPC4	191	Phosphorylation	194	194	Bae	-3
Q13310	PABPC4	188	Ubiquitination	194	194	Bae	-6
Q13310	PABPC4	186	Ubiquitination	194	194	Bae	-8
Q13310	PABPC4	140	Phosphorylation	142	142	Bae	-2
Q13310	PABPC4	132	S-Sulfenylation	142	142	Bae	-10
Q13310	PABPC4	108	Ubiquitination	102	102	Bae	6
Q13310	PABPC4	108	Acetylation	102	102	Bae	6
Q13310	PABPC4	104	Ubiquitination	102	102	Bae	2
Q13310	PABPC4	104	Acetylation	102	102	Bae	2
Q13283	G3BP1	388	Phosphorylation	382	382	Bae	6
Q13283	G3BP1	388	Phosphorylation	380	380	Bae	8
Q13283	G3BP1	376	Ubiquitination	382	382	Bae	-6
Q13283	G3BP1	376	Ubiquitination	380	380	Bae	-4
Q13283	G3BP1	376	Acetylation	382	382	Bae	-6
Q13283	G3BP1	376	Acetylation	380	380	Bae	-4
Q13283	G3BP1	373	Phosphorylation	382	382	Bae	-9
Q13283	G3BP1	373	Phosphorylation	380	380	Bae	-7
Q13283	G3BP1	373	Phosphorylation	358	370	Castello	9
Q13283	G3BP1	353	Acetylation	354	370	Castello	-9
Q13283	G3BP1	353	Acetylation	343	343	Bae	10
Q13283	G3BP1	353	Acetylation	336	353	Castello	8
Q13283	G3BP1	332	Methylation	342	342	Bae	-10
Q13247	SRSF6	86	Phosphorylation	85	85	Bae	1
Q13247	SRSF6	85	Methylation	85	85	Bae	0
Q13247	SRSF6	84	Phosphorylation	85	85	Bae	-1
Q13247	SRSF6	82	Phosphorylation	85	85	Bae	-3
Q13247	SRSF6	81	Phosphorylation	85	85	Bae	-4
Q13247	SRSF6	45	Phosphorylation	53	53	Bae	-8
Q13247	SRSF6	45	Phosphorylation	37	37	Bae	8
Q13247	SRSF6	45	Phosphorylation	36	36	Bae	9
Q13247	SRSF6	45	Phosphorylation	35	46	Trendel	4
Q13247	SRSF6	45	Phosphorylation	35	46	Castello	4
Q13247	SRSF6	127	Ubiquitination	123	123	Bae	4
Q13247	SRSF6	122	Phosphorylation	123	123	Bae	-1
Q13247	SRSF6	119	Phosphorylation	123	123	Bae	-4
Q13247	SRSF6	118	Phosphorylation	123	123	Bae	-5
Q13247	SRSF6	101	Ubiquitination	102	102	Bae	-1
Q13247	SRSF6	101	Acetylation	102	102	Bae	-1
Q13243	SRSF5	73	Methylation	63	63	Bae	10
Q13243	SRSF5	5	Methylation	9	9	Kramer	-6
Q13243	SRSF5	5	Methylation	9	9	Bae	-6
Q13243	SRSF5	5	Methylation	10	10	Kramer	-6
Q13243	SRSF5	5	Methylation	10	10	Bae	-6
Q13243	SRSF5	55	Phosphorylation	63	63	Bae	-8
Q13243	SRSF5	48	Methylation	41	41	Bae	7
Q13243	SRSF5	48	Methylation	40	40	Bae	8
Q13243	SRSF5	48	Methylation	38	48	Trendel	5
Q13243	SRSF5	48	Methylation	38	48	Castello	5
Q13243	SRSF5	36	Succinylation	41	41	Bae	-5
Q13243	SRSF5	36	Succinylation	40	40	Bae	-4
Q13243	SRSF5	36	Succinylation	38	48	Trendel	-7
Q13243	SRSF5	36	Succinylation	38	48	Castello	-7
Q13243	SRSF5	2	Acetylation	9	9	Kramer	-9
Q13243	SRSF5	2	Acetylation	9	9	Bae	-9
Q13243	SRSF5	2	Acetylation	10	10	Kramer	-9
Q13243	SRSF5	2	Acetylation	10	10	Bae	-9
Q13243	SRSF5	125	Ubiquitination	135	135	Bae	-10
Q13243	SRSF5	125	Ubiquitination	121	121	Bae	4
Q13243	SRSF5	125	Ubiquitination	119	125	Castello	3
Q13243	SRSF5	125	Ubiquitination	119	119	Bae	6
Q13243	SRSF5	120	Phosphorylation	121	121	Bae	-1
Q13243	SRSF5	120	Phosphorylation	119	125	Castello	-2
Q13243	SRSF5	120	Phosphorylation	119	119	Bae	1
Q13243	SRSF5	117	Phosphorylation	121	121	Bae	-4
Q13243	SRSF5	117	Phosphorylation	119	125	Castello	-5
Q13243	SRSF5	117	Phosphorylation	119	119	Bae	-2
Q13243	SRSF5	116	Phosphorylation	121	121	Bae	-5
Q13243	SRSF5	116	Phosphorylation	119	125	Castello	-6
Q13243	SRSF5	116	Phosphorylation	119	119	Bae	-3
Q13243	SRSF5	10	Methylation	9	9	Kramer	-1
Q13243	SRSF5	10	Methylation	9	9	Bae	-1
Q13243	SRSF5	10	Methylation	10	10	Kramer	-1
Q13243	SRSF5	10	Methylation	10	10	Bae	-1
Q13242	SRSF9	93	Methylation	83	83	Bae	10
Q13242	SRSF9	8	Methylation	9	26	Trendel	-10
Q13242	SRSF9	8	Methylation	18	18	Bae	-10
Q13242	SRSF9	8	Methylation	17	17	Bae	-9
Q13242	SRSF9	88	Methylation	83	83	Bae	5
Q13242	SRSF9	88	Methylation	80	80	Bae	8
Q13242	SRSF9	81	Methylation	83	83	Bae	-2
Q13242	SRSF9	81	Methylation	80	80	Bae	1
Q13242	SRSF9	75	Phosphorylation	83	83	Bae	-8
Q13242	SRSF9	75	Phosphorylation	80	80	Bae	-5
Q13242	SRSF9	75	Phosphorylation	64	72	Castello	7
Q13242	SRSF9	70	Phosphorylation	80	80	Bae	-10
Q13242	SRSF9	70	Phosphorylation	64	72	Castello	2
Q13242	SRSF9	63	Methylation	64	72	Castello	-5
Q13242	SRSF9	63	Methylation	49	58	Trendel	9
Q13242	SRSF9	63	Methylation	47	58	Trendel	10
Q13242	SRSF9	46	Ubiquitination	52	52	Bae	-6
Q13242	SRSF9	46	Ubiquitination	49	58	Trendel	-8
Q13242	SRSF9	46	Ubiquitination	49	49	Bae	-3
Q13242	SRSF9	46	Ubiquitination	47	58	Trendel	-7
Q13242	SRSF9	36	Ubiquitination	27	36	Castello	4
Q13242	SRSF9	35	Phosphorylation	27	36	Castello	3
Q13242	SRSF9	28	Ubiquitination	9	26	Trendel	10
Q13242	SRSF9	28	Ubiquitination	27	36	Castello	-4
Q13242	SRSF9	28	Ubiquitination	18	18	Bae	10
Q13242	SRSF9	28	Ubiquitination	16	26	Trendel	7
Q13242	SRSF9	221	Phosphorylation	220	220	Bae	1
Q13242	SRSF9	216	Phosphorylation	220	220	Bae	-4
Q13242	SRSF9	214	Phosphorylation	220	220	Bae	-6
Q13242	SRSF9	211	Phosphorylation	220	220	Bae	-9
Q13242	SRSF9	17	Phosphorylation	9	26	Trendel	-1
Q13242	SRSF9	17	Phosphorylation	18	18	Bae	-1
Q13242	SRSF9	17	Phosphorylation	17	17	Bae	0
Q13242	SRSF9	17	Phosphorylation	16	26	Trendel	-4
Q13242	SRSF9	144	Ubiquitination	138	138	Bae	6
Q13242	SRSF9	132	Methylation	138	138	Bae	-6
Q13242	SRSF9	132	Methylation	124	124	Bae	8
Q13242	SRSF9	128	Ubiquitination	138	138	Bae	-10
Q13242	SRSF9	128	Ubiquitination	124	124	Bae	4
Q13151	HNRNPA0	99	Ubiquitination	99	99	Bae	0
Q13151	HNRNPA0	99	Ubiquitination	97	97	Bae	2
Q13151	HNRNPA0	99	Ubiquitination	102	102	Bae	-3
Q13151	HNRNPA0	99	Ubiquitination	101	101	Bae	-2
Q13151	HNRNPA0	99	Ubiquitination	100	106	Castello	-4
Q13151	HNRNPA0	99	Ubiquitination	100	100	Bae	-1
Q13151	HNRNPA0	96	Acetylation	99	99	Bae	-3
Q13151	HNRNPA0	96	Acetylation	97	97	Bae	-1
Q13151	HNRNPA0	96	Acetylation	102	102	Bae	-6
Q13151	HNRNPA0	96	Acetylation	101	101	Bae	-5
Q13151	HNRNPA0	96	Acetylation	100	106	Castello	-7
Q13151	HNRNPA0	96	Acetylation	100	100	Bae	-4
Q13151	HNRNPA0	4	Phosphorylation	9	9	Bae	-7
Q13151	HNRNPA0	45	Ubiquitination	49	49	Bae	-4
Q13151	HNRNPA0	1	Acetylation	9	9	Bae	-10
Q13151	HNRNPA0	19	Phosphorylation	9	9	Bae	8
Q13151	HNRNPA0	19	Phosphorylation	9	24	Castello	2
Q13151	HNRNPA0	189	Methylation	180	180	Bae	9
Q13151	HNRNPA0	188	Phosphorylation	180	180	Bae	8
Q13151	HNRNPA0	181	Phosphorylation	180	180	Bae	1
Q13151	HNRNPA0	180	Phosphorylation	180	180	Bae	0
Q13151	HNRNPA0	176	Ubiquitination	180	180	Bae	-4
Q13151	HNRNPA0	154	Ubiquitination	140	154	Trendel	7
Q13151	HNRNPA0	145	Phosphorylation	143	143	Bae	2
Q13151	HNRNPA0	145	Phosphorylation	142	142	Bae	3
Q13151	HNRNPA0	145	Phosphorylation	140	154	Trendel	-2
Q13151	HNRNPA0	145	Phosphorylation	139	139	Bae	6
Q13151	HNRNPA0	139	Methylation	143	143	Bae	-4
Q13151	HNRNPA0	139	Methylation	142	142	Bae	-3
Q13151	HNRNPA0	139	Methylation	140	154	Trendel	-8
Q13151	HNRNPA0	139	Methylation	139	139	Bae	0
Q13151	HNRNPA0	135	Phosphorylation	143	143	Bae	-8
Q13151	HNRNPA0	135	Phosphorylation	142	142	Bae	-7
Q13151	HNRNPA0	135	Phosphorylation	139	139	Bae	-4
Q13151	HNRNPA0	133	Ubiquitination	143	143	Bae	-10
Q13151	HNRNPA0	133	Ubiquitination	142	142	Bae	-9
Q13151	HNRNPA0	133	Ubiquitination	139	139	Bae	-6
Q13151	HNRNPA0	133	Acetylation	143	143	Bae	-10
Q13151	HNRNPA0	133	Acetylation	142	142	Bae	-9
Q13151	HNRNPA0	133	Acetylation	139	139	Bae	-6
Q13151	HNRNPA0	106	Ubiquitination	99	99	Bae	7
Q13151	HNRNPA0	106	Ubiquitination	97	97	Bae	9
Q13151	HNRNPA0	106	Ubiquitination	110	110	Bae	-4
Q13151	HNRNPA0	106	Ubiquitination	102	102	Bae	4
Q13151	HNRNPA0	106	Ubiquitination	101	101	Bae	5
Q13151	HNRNPA0	106	Ubiquitination	100	106	Castello	3
Q13151	HNRNPA0	106	Ubiquitination	100	100	Bae	6
Q13148	TARDBP	293	Methylation	276	293	Castello	8
Q13148	TARDBP	293	Methylation	273	293	Trendel	10
Q13148	TARDBP	292	Phosphorylation	276	293	Castello	7
Q13148	TARDBP	292	Phosphorylation	273	293	Trendel	9
Q13148	TARDBP	280	Hydroxylation	279	279	Bae	1
Q13148	TARDBP	280	Hydroxylation	276	293	Castello	-5
Q13148	TARDBP	280	Hydroxylation	275	275	Bae	5
Q13148	TARDBP	280	Hydroxylation	273	293	Trendel	-3
Q13148	TARDBP	275	Methylation	279	279	Bae	-4
Q13148	TARDBP	275	Methylation	276	293	Castello	-10
Q13148	TARDBP	275	Methylation	275	275	Bae	0
Q13148	TARDBP	275	Methylation	273	293	Trendel	-8
Q13148	TARDBP	275	Methylation	267	267	Bae	8
Q13148	TARDBP	273	Phosphorylation	279	279	Bae	-6
Q13148	TARDBP	273	Phosphorylation	275	275	Bae	-2
Q13148	TARDBP	273	Phosphorylation	273	293	Trendel	-10
Q13148	TARDBP	273	Phosphorylation	267	267	Bae	6
Q13148	TARDBP	273	Phosphorylation	264	264	Bae	9
Q13148	TARDBP	263	Ubiquitination	267	267	Bae	-4
Q13148	TARDBP	263	Ubiquitination	264	264	Bae	-1
Q13148	TARDBP	263	Ubiquitination	252	263	Castello	5
Q13148	TARDBP	254	Phosphorylation	264	264	Bae	-10
Q13148	TARDBP	254	Phosphorylation	252	263	Castello	-4
Q13148	TARDBP	242	Phosphorylation	238	238	Bae	4
Q13148	TARDBP	183	Phosphorylation	174	174	Bae	9
Q13148	TARDBP	181	Ubiquitination	174	174	Bae	7
Q13148	TARDBP	176	Ubiquitination	174	174	Bae	2
Q13148	TARDBP	162	Oxidation	152	160	Castello	6
Q13148	TARDBP	160	Ubiquitination	152	160	Castello	4
Q13148	TARDBP	157	Phosphorylation	152	160	Castello	1
Q13148	TARDBP	155	Phosphorylation	152	160	Castello	-1
Q13148	TARDBP	153	Phosphorylation	152	160	Castello	-3
Q13148	TARDBP	121	Ubiquitination	113	113	Bae	8
Q13148	TARDBP	116	Phosphorylation	113	113	Bae	3
Q13148	TARDBP	116	Phosphorylation	103	114	Castello	7
[truncated: 5,405 more rows]

## Sheet: HNRNPC
UniprotID	Name	Position	PTM	Crosslink_Start	Crosslink_End	Source	Offset
P07910	HNRNPC	99	Methylation	94	94	Bae	5
P07910	HNRNPC	8	Ubiquitination	18	18	Bae	-10
P07910	HNRNPC	8	Succinylation	18	18	Bae	-10
P07910	HNRNPC	8	Acetylation	18	18	Bae	-10
P07910	HNRNPC	89	Ubiquitination	94	94	Bae	-5
P07910	HNRNPC	89	Ubiquitination	74	92	Castello	6
P07910	HNRNPC	89	Ubiquitination	74	89	Castello	7
P07910	HNRNPC	64	Methylation	74	74	Bae	-10
P07910	HNRNPC	64	Methylation	71	71	Bae	-7
P07910	HNRNPC	64	Methylation	62	62	Bae	2
P07910	HNRNPC	64	Methylation	54	54	Bae	10
P07910	HNRNPC	64	Methylation	51	61	Trendel	8
P07910	HNRNPC	64	Methylation	51	61	Castello	8
P07910	HNRNPC	61	Methylation	71	71	Bae	-10
P07910	HNRNPC	61	Methylation	62	62	Bae	-1
P07910	HNRNPC	61	Methylation	54	54	Bae	7
P07910	HNRNPC	61	Methylation	53	53	Bae	8
P07910	HNRNPC	61	Methylation	51	61	Trendel	5
P07910	HNRNPC	61	Methylation	51	61	Castello	5
P07910	HNRNPC	61	Methylation	43	61	Trendel	9
P07910	HNRNPC	57	Phosphorylation	62	62	Bae	-5
P07910	HNRNPC	57	Phosphorylation	54	54	Bae	3
P07910	HNRNPC	57	Phosphorylation	53	53	Bae	4
P07910	HNRNPC	57	Phosphorylation	51	61	Trendel	1
P07910	HNRNPC	57	Phosphorylation	51	61	Castello	1
P07910	HNRNPC	57	Phosphorylation	48	48	Bae	9
P07910	HNRNPC	57	Phosphorylation	43	61	Trendel	5
P07910	HNRNPC	50	Ubiquitination	54	54	Bae	-4
P07910	HNRNPC	50	Ubiquitination	53	53	Bae	-3
P07910	HNRNPC	50	Ubiquitination	51	61	Trendel	-6
P07910	HNRNPC	50	Ubiquitination	51	61	Castello	-6
P07910	HNRNPC	50	Ubiquitination	48	48	Bae	2
P07910	HNRNPC	50	Ubiquitination	46	46	Bae	4
P07910	HNRNPC	50	Ubiquitination	45	45	Bae	5
P07910	HNRNPC	50	Ubiquitination	43	61	Trendel	-2
P07910	HNRNPC	50	Ubiquitination	43	43	Bae	7
P07910	HNRNPC	50	Ubiquitination	42	42	Bae	8
P07910	HNRNPC	50	Ubiquitination	40	40	Bae	10
P07910	HNRNPC	47	Phosphorylation	54	54	Bae	-7
P07910	HNRNPC	47	Phosphorylation	53	53	Bae	-6
P07910	HNRNPC	47	Phosphorylation	51	61	Trendel	-9
P07910	HNRNPC	47	Phosphorylation	51	61	Castello	-9
P07910	HNRNPC	47	Phosphorylation	48	48	Bae	-1
P07910	HNRNPC	47	Phosphorylation	46	46	Bae	1
P07910	HNRNPC	47	Phosphorylation	45	45	Bae	2
P07910	HNRNPC	47	Phosphorylation	43	61	Trendel	-5
P07910	HNRNPC	47	Phosphorylation	43	43	Bae	4
P07910	HNRNPC	47	Phosphorylation	42	42	Bae	5
P07910	HNRNPC	47	Phosphorylation	40	40	Bae	7
P07910	HNRNPC	47	Phosphorylation	39	39	Bae	8
P07910	HNRNPC	42	Ubiquitination	48	48	Bae	-6
P07910	HNRNPC	42	Ubiquitination	46	46	Bae	-4
P07910	HNRNPC	42	Ubiquitination	45	45	Bae	-3
P07910	HNRNPC	42	Ubiquitination	43	61	Trendel	-10
P07910	HNRNPC	42	Ubiquitination	43	43	Bae	-1
P07910	HNRNPC	42	Ubiquitination	42	42	Bae	0
P07910	HNRNPC	42	Ubiquitination	40	40	Bae	2
P07910	HNRNPC	42	Ubiquitination	39	39	Bae	3
P07910	HNRNPC	42	Ubiquitination	36	36	Bae	6
P07910	HNRNPC	42	Ubiquitination	33	33	Bae	9
P07910	HNRNPC	39	Ubiquitination	48	48	Bae	-9
P07910	HNRNPC	39	Ubiquitination	46	46	Bae	-7
P07910	HNRNPC	39	Ubiquitination	45	45	Bae	-6
P07910	HNRNPC	39	Ubiquitination	43	43	Bae	-4
P07910	HNRNPC	39	Ubiquitination	42	42	Bae	-3
P07910	HNRNPC	39	Ubiquitination	40	40	Bae	-1
P07910	HNRNPC	39	Ubiquitination	39	39	Bae	0
P07910	HNRNPC	39	Ubiquitination	36	36	Bae	3
P07910	HNRNPC	39	Ubiquitination	33	33	Bae	6
P07910	HNRNPC	39	Ubiquitination	31	31	Bae	8
P07910	HNRNPC	39	Acetylation	48	48	Bae	-9
P07910	HNRNPC	39	Acetylation	46	46	Bae	-7
P07910	HNRNPC	39	Acetylation	45	45	Bae	-6
P07910	HNRNPC	39	Acetylation	43	43	Bae	-4
P07910	HNRNPC	39	Acetylation	42	42	Bae	-3
P07910	HNRNPC	39	Acetylation	40	40	Bae	-1
P07910	HNRNPC	39	Acetylation	39	39	Bae	0
P07910	HNRNPC	39	Acetylation	36	36	Bae	3
P07910	HNRNPC	39	Acetylation	33	33	Bae	6
P07910	HNRNPC	39	Acetylation	31	31	Bae	8
P07910	HNRNPC	30	Ubiquitination	40	40	Bae	-10
P07910	HNRNPC	30	Ubiquitination	39	39	Bae	-9
P07910	HNRNPC	30	Ubiquitination	36	36	Bae	-6
P07910	HNRNPC	30	Ubiquitination	33	33	Bae	-3
P07910	HNRNPC	30	Ubiquitination	31	31	Bae	-1
P07910	HNRNPC	30	Ubiquitination	21	21	Bae	9
P07910	HNRNPC	30	Ubiquitination	20	20	Bae	10
P07910	HNRNPC	30	Ubiquitination	13	29	Trendel	9
P07910	HNRNPC	29	Ubiquitination	39	39	Bae	-10
P07910	HNRNPC	29	Ubiquitination	36	36	Bae	-7
P07910	HNRNPC	29	Ubiquitination	33	33	Bae	-4
P07910	HNRNPC	29	Ubiquitination	31	31	Bae	-2
P07910	HNRNPC	29	Ubiquitination	21	21	Bae	8
P07910	HNRNPC	29	Ubiquitination	20	20	Bae	9
P07910	HNRNPC	29	Ubiquitination	19	19	Kramer	10
P07910	HNRNPC	29	Ubiquitination	19	19	Bae	10
P07910	HNRNPC	29	Ubiquitination	13	29	Trendel	8
P07910	HNRNPC	29	Succinylation	39	39	Bae	-10
P07910	HNRNPC	29	Succinylation	36	36	Bae	-7
P07910	HNRNPC	29	Succinylation	33	33	Bae	-4
P07910	HNRNPC	29	Succinylation	31	31	Bae	-2
P07910	HNRNPC	29	Succinylation	21	21	Bae	8
P07910	HNRNPC	29	Succinylation	20	20	Bae	9
P07910	HNRNPC	29	Succinylation	19	19	Kramer	10
P07910	HNRNPC	29	Succinylation	19	19	Bae	10
P07910	HNRNPC	29	Succinylation	13	29	Trendel	8
P07910	HNRNPC	166	Phosphorylation	158	158	Bae	8
P07910	HNRNPC	162	Phosphorylation	158	158	Bae	4
P07910	HNRNPC	162	Phosphorylation	154	154	Bae	8
P07910	HNRNPC	160	Methylation	158	158	Bae	2
P07910	HNRNPC	160	Methylation	154	154	Bae	6
P07910	HNRNPC	160	Methylation	151	151	Bae	9
P07910	HNRNPC	157	Acetylation	158	158	Bae	-1
P07910	HNRNPC	157	Acetylation	154	154	Bae	3
P07910	HNRNPC	157	Acetylation	151	151	Bae	6
P07910	HNRNPC	157	Acetylation	149	149	Bae	8
P07910	HNRNPC	157	Acetylation	143	151	Castello	10
P07910	HNRNPC	156	Phosphorylation	158	158	Bae	-2
P07910	HNRNPC	156	Phosphorylation	154	154	Bae	2
P07910	HNRNPC	156	Phosphorylation	151	151	Bae	5
P07910	HNRNPC	156	Phosphorylation	149	149	Bae	7
P07910	HNRNPC	156	Phosphorylation	143	151	Castello	9
P07910	HNRNPC	151	Methylation	158	158	Bae	-7
P07910	HNRNPC	151	Methylation	154	154	Bae	-3
P07910	HNRNPC	151	Methylation	151	151	Bae	0
P07910	HNRNPC	151	Methylation	149	149	Bae	2
P07910	HNRNPC	151	Methylation	143	151	Castello	4
P07910	HNRNPC	151	Methylation	143	143	Bae	8
P07910	HNRNPC	142	Methylation	151	151	Bae	-9
P07910	HNRNPC	142	Methylation	149	149	Bae	-7
P07910	HNRNPC	142	Methylation	143	151	Castello	-5
P07910	HNRNPC	142	Methylation	143	143	Bae	-1
P07910	HNRNPC	142	Methylation	139	139	Bae	3
P07910	HNRNPC	142	Methylation	137	137	Bae	5
P07910	HNRNPC	142	Methylation	136	136	Bae	6
P07910	HNRNPC	139	Phosphorylation	149	149	Bae	-10
P07910	HNRNPC	139	Phosphorylation	143	151	Castello	-8
P07910	HNRNPC	139	Phosphorylation	143	143	Bae	-4
P07910	HNRNPC	139	Phosphorylation	139	139	Bae	0
P07910	HNRNPC	139	Phosphorylation	137	137	Bae	2
P07910	HNRNPC	139	Phosphorylation	136	136	Bae	3
P07910	HNRNPC	138	Phosphorylation	143	151	Castello	-9
P07910	HNRNPC	138	Phosphorylation	143	143	Bae	-5
P07910	HNRNPC	138	Phosphorylation	139	139	Bae	-1
P07910	HNRNPC	138	Phosphorylation	137	137	Bae	1
P07910	HNRNPC	138	Phosphorylation	136	136	Bae	2
P07910	HNRNPC	137	Phosphorylation	143	151	Castello	-10
P07910	HNRNPC	137	Phosphorylation	143	143	Bae	-6
P07910	HNRNPC	137	Phosphorylation	139	139	Bae	-2
P07910	HNRNPC	137	Phosphorylation	137	137	Bae	0
P07910	HNRNPC	137	Phosphorylation	136	136	Bae	1
P07910	HNRNPC	135	Methylation	143	143	Bae	-8
P07910	HNRNPC	135	Methylation	139	139	Bae	-4
P07910	HNRNPC	135	Methylation	137	137	Bae	-2
P07910	HNRNPC	135	Methylation	136	136	Bae	-1
P07910	HNRNPC	132	Phosphorylation	139	139	Bae	-7
P07910	HNRNPC	132	Phosphorylation	137	137	Bae	-5
P07910	HNRNPC	132	Phosphorylation	136	136	Bae	-4
P07910	HNRNPC	126	Phosphorylation	136	136	Bae	-10
P07910	HNRNPC	100	Phosphorylation	94	94	Bae	6
